# Supplementary material for: Congruence between morphology-based species and Barcode Index Numbers (BINs) in Neotropical Eumaeini (Lycaenidae)
Source: PeerJ. 2021 Aug 5;9:e11843. doi: 10.7717/peerj.11843 (PMC8349518; doi:10.7717/peerj.11843)
Supplement: Supplemental Information 1 [file peerj-09-11843-s001.fas]

>NLYCA1045-19|Strephonota tyriam sp. CF1|CF-LYC-1045||Strephonota tyriam sp. CF1||Reserve Tierra Linda|BOLD:ABW8826|
---------------------------------------ACTTTATATTTTATTTTTGGAATTTGAGCAGGAATATTAGGAACATCATTA---AGAATTTTAATTCGAATAGAATTAGGTACTCCTGGATCTTTAATTGGAGAT---GATCAAATTTATAATACTATTGTTACAGCTCATGCTTTTATTATAATTTTTTTTATAGTTATACCTATTATAATTGGAGGATTTGGTAATTGATTAGTACCATTAATA---TTAGGAGCTCCAGATATAGCATTTCCACGTATAAATAATATAAGATTTTGATTATTACCTCCTTCATTAATATTATTAATTTCAAGAAGAATTGTAGAAAATGGAGCAGGAACAGGATGAACAGTCTACCCCCCACTTTCATCTAATATTGCTCATGGAGGTTCTTCTGTTGATTTA---GCTATTTTTTCTTTACATTTAGCAGGAATTTCATCAATTTTAGGAGCTATTAATTTTATTACAACTATTATTAATATACGAATTAATAATTTATCATTTGATCAAATATCTTTATTTATCTGAGCTGTAGGAATTACAGCATTATTATTATTATTATCTTTACCAGTATTAGCCGGA---GCTATTACAATATTATTAACTGATCGAAATCTTAATACTTCTTTTTTTGATCCCGCTGGAGGAGGAGATCCAATTTTATATCAACATTTA-------------------------------------------------------------------------------------------------------------------------------------------------------------------------------------------------
>NLYCA1044-19|Thaeides dissentanea|CF-LYC-1044||Thaeides dissentanea||Canopy trail|BOLD:ADQ7402|
---------------------------------------ACTTTATATTTTATTTTTGGAATTTGAGCAGGAATATTAGGAACATCCTTA---AGAATCCTAATTCGAATAGAATTAGGAACTCCTGGATCATTAATTGGAAAT---GATCAAATTTATAATACTATTGTAACAGCTCATGCTTTTATTATAATTTTTTTTATAGTAATACCTATTATAATTGGAGGATTTGGAAATTGATTAGTACCCCTCATA---TTAGGAGCTCCAGATATAGCATTCCCACGAATAAATAATATAAGATTTTGACTATTACCTCCTTCATTAATATTACTAATTTCAAGAAGAATTGTAGAAAATGGAGCAGGAACTGGATGAACAGTTTACCCCCCACTTTCATCTAATATTGCTCATGGAGGATCATCAGTAGATTTA---GCTATTTTCTCTTTACATTTAGCTGGTATCTCATCAATTTTAGGAGCTATTAATTTTATTACAACTATTATTAATATACGAGTAAATAATTTATCTTTTGATCAAATATCTTTATTTATTTGAGCAGTAGGAATTACAGCTTTATTATTACTTTTATCTTTGCCTGTATTAGCTGGT---GCTATTACTATATTATTAACAGATCGAAATTTAAATACTTCTTTTTTTGATCCTGCAGGAGGAGGAGATCCAATTTTATATCAACATTTA-------------------------------------------------------------------------------------------------------------------------------------------------------------------------------------------------
>NLYCA1043-19|Penaincisalia amatista|CF-LYC-1043||Penaincisalia amatista|||BOLD:ADR3681|
---------------------------------------ACCTTATATTTTATTTTTGGAATTTGAGCAGGAATATTAGGAACCTCATTA---AGAATTTTAATTCGAATAGAGTTAGGAACTCCTGGATCTTTAATTGGTGAC---GATCAAATTTATAATACTATTGTCACAGCCCATGCTTTTATTATAATTTTTTTTATGGTTATACCTATTATAATTGGAGGATTTGGAAATTGATTAGTCCCATTAATA---TTAGGAGCGCCCGATATAGCATTTCCTCGAATAAATAATATAAGATTTTGATTATTACCCCCTTCATTAATATTATTAACTTCAAGAAGAATCGTAGAAAATGGAGCAGGAACAGGATGAACAGTTTACCCCCCACTTTCATCTAATATTGCTCATAGAGGATCTTCAGTTGATTTA---GCTATTTTCTCCTTACATTTAGCAGGTATTTCATCAATTTTAGGAGCTATTAATTTTATTACAACTATTATTAACATACGAATTAATAACTTATCTTTTGATCAAATATCATTATTTATTTGAGCAGTAGGAATTACAGCATTATTATTATTACTGTCATTACCTGTATTGGCAGGT---GCTATTACTATATTATTAACTGATCGTAATTTAAATACATCATTTTTTGATCCGGCAGGTGGAGGAGACCCAATTTTATATCAACATTTA-------------------------------------------------------------------------------------------------------------------------------------------------------------------------------------------------
>NLYCA1042-19|Rhamma tarma|CF-LYC-1042||Rhamma tarma|||BOLD:ABX0547|
---------------------------------------ACTTTATATTTTATTTTTGGAATTTGAGCAGGAATATTAGGAACATCCTTA---AGAATTTTAATTCGAATAGAATTAGGAACTCCTGGATCTTTAATTGGAGAT---GATCAAATTTATAATACAATTGTCACAGCTCATGCATTTATTATAATTTTTTTTATAGTAATACCTATTATAATTGGAGGGTTTGGAAATTGATTAGTCCCATTAATA---CTGGGAGCCCCAGATATAGCTTTCCCACGAATAAATAATATAAGATTTTGATTATTACCCCCTTCACTAATATTATTAGTTTCGAGAAGAATTGTAGAAAATGGAGCAGGAACAGGTTGAACAGTTTACCCCCCACTTTCATCAAATATTGCTCATGGAGGATCTTCAGTTGACTTA---GCTATTTTTTCATTACATTTAGCAGGTGTTTCATCAATTTTAGGGGCTATTAATTTTATTACAACTATTATTAATATACGAGTTAATAATTTATCTTTTGACCAAATATCATTATTTATTTGAGCAGTAGGAATTACAGCATTATTATTATTATTATCTTTACCTGTTTTAGCTGGA---GCTATTACTATATTATTAACAGATCGAAATTTAAATACTTCATTTTTTGATCCTGCTGGAGGAGGGGATCCAATTTTATACCAACATTTA-------------------------------------------------------------------------------------------------------------------------------------------------------------------------------------------------
>NLYCA1041-19|Theritas lisus|CF-LYC-1041||Theritas lisus||Quitacalzon|BOLD:ACK2156|
---------------------------------------ACTTTATATTTTATTTTTGGAATTTGAGCAGGAATAGTAGGTACATCATTA---AGAATTTTAATTCGAATGGAATTAGGAACTCCAGGATCTTTAATTGGGGAT---GATCAAATTTATAATACTATTGTTACAGCTCATGCTTTTATTATAATTTTTTTTATAGTTATACCTATTATAATTGGAGGATTTGGAAATTGATTAGTTCCATTAATA---TTAGGAGCTCCTGATATAGCATTTCCACGAATAAATAATATGAGATTTTGATTATTACCCCCATCTTTAATATTATTAGTTTCAAGAAGAATTGTAGAAAATGGAGCAGGAACAGGATGAACAGTTTACCCCCCACTTTCATCTAATATTGCCCATGGCGGTGCATCTGTTGACTTA---GCAATTTTCTCATTACACTTAGCAGGTATTTCTTCAATTTTAGGAGCTATTAACTTTATTACAACAATTATTAATATACGAGTTAATAATTTATCCTTTGACCAAATATCATTATTTATCTGAGCTGTAGGAATTACAGCATTATTATTATTACTATCATTACCTGTATTAGCAGGA---GCTATTACAATATTATTAACAGATCGAAATTTAAATACTTCCTTTTTTGATCCTGCTGGAGGTGGAGATCCAATTTTATATCAACATTTA-------------------------------------------------------------------------------------------------------------------------------------------------------------------------------------------------
>NLYCA1040-19|Ocaria ocrisia|CF-LYC-1040||Ocaria ocrisia|||BOLD:AAZ8338|
---------------------------------------ACTTTATATTTTATTTTTGGAATTTGAGCAGGAATACTAGGAACATCTTTA---AGAATTTTAATTCGAATAGAATTAGGAACACCTGGATCATTAATTGGAGAT---GATCAAATTTATAATACTATTGTAACAGCTCATGCTTTTATTATAATTTTTTTTATAGTTATACCTATTATAATTGGAGGATTTGGAAATTGATTAGTACCTTTAATA---TTAGGAGCTCCTGATATAGCATTCCCACGAATAAATAATATAAGATTTTGATTATTACCACCTTCATTAATATTATTAATTTCAAGAAGAATTGTAGAAAATGGAGCAGGAACAGGATGAACAGTTTACCCCCCACTTTCATCTAATATTGCCCATGGAGGATCTTCAGTTGATTTA---GCTATTTTTTCTTTACATTTAGCAGGTATTTCTTCAATTCTAGGAGCTATTAATTTCATTACAACTATTATTAATATACGAGTTAATAATTTATCATTTGATCAATTATCCTTATTTATTTGAGCTGTAGGAATTACAGCACTTTTATTATTATTATCTTTACCTGTTTTAGCAGGA---GCTATTACTATATTATTAACAGATCGAAATTTAAATACATCATTTTTTGACCCTGCGGGTGGAGGAGATCCAATTTTATACCAACACTTA-------------------------------------------------------------------------------------------------------------------------------------------------------------------------------------------------
>NLYCA1039-19|Atlides rustan|CF-LYC-1039||Atlides rustan||El Mirador|BOLD:ACK2075|
---------------------------------------ACTTTATATTTTATTTTTGGAATTTGAGCAGGAATAGTCGGCACATCTTTA---AGAATTTTAATTCGAATAGAGTTAGGTACTCCTGGTTCTTTAATTGGGGAT---GATCAAATTTATAATACTATTGTAACAGCTCATGCATTTATTATAATTTTTTTTATAGTTATACCTATTATAATTGGTGGATTTGGAAATTGATTAGTACCATTAATA---TTAGGAGCTCCAGATATAGCATTCCCTCGTATAAATAATATAAGATTTTGATTATTACCTCCATCATTAATATTATTAGTTTCAAGAAGAATTGTTGAAAATGGAGCAGGAACAGGATGAACAGTTTACCCCCCACTTTCATCTAATATTGCCCATGGAGGTTCTTCAGTTGATTTA---GCTATTTTTTCTTTACATTTAGCAGGAATTTCTTCAATTTTAGGAGCTATTAATTTTATTACTACTATTATTAATATACGAGTTAATAATTTATCATTTGACCAAATATCATTATTTATTTGAGCTGTAGGAATTACAGCATTATTATTACTACTATCTTTACCTGTTTTAGCTGGA---GCTATTACTATATTATTAACAGATCGAAATTTAAATACTTCATTTTTTGATCCAGCAGGAGGAGGAGATCCAATTTTATATCAACATTTA-------------------------------------------------------------------------------------------------------------------------------------------------------------------------------------------------
>NLYCA1038-19|Brangas caranus|CF-LYC-1038||Brangas caranus||El Mirador|BOLD:AAJ8774|
---------------------------------------ACTTTATATTTCATTTTTGGAATTTGAGCAGGTATAGTAGGAACATCTTTA---AGAATTTTAATTCGAATAGAGTTAGGCACTCCGGGATCTTTAATTGGAGAT---GATCAAATTTATAATACTATTGTAACAGCTCATGCATTTATTATAATTTTTTTTATAGTTATACCTATTATAATTGGAGGATTTGGAAATTGATTAGTACCCTTAATA---CTTGGAGCTCCTGATATAGCATTTCCACGAATAAATAATATAAGATTTTGATTATTACCCCCATCATTAATATTATTAGTTTCAAGAAGAGTTGTTGAAAATGGAGCAGGAACTGGATGAACAGTTTACCCCCCACTTTCATCTAATATTGCTCATGGAGGATCATCAGTTGATTTA---GCCATTTTTTCACTACATTTAGCAGGTATTTCTTCAATTCTAGGAGCTATTAATTTTATTACTACTATTATTAATATACGAGTTAATAACTTAGCTTTTGATCAAATATCATTATTTATTTGAGCTGTAGGAATTACAGCTTTACTACTATTATTATCTTTACCTGTATTAGCTGGA---GCCATTACTATACTATTAACAGACCGAAATCTAAATACTTCATTTTTCGATCCTGCTGGAGGGGGAGATCCAATTTTATATCAACATTTA-------------------------------------------------------------------------------------------------------------------------------------------------------------------------------------------------
>NLYCA1037-19|Leptotes callanga|CF-LYC-1037||Leptotes callanga||El Mirador|BOLD:ADB8194|
---------------------------------------ACTTTATATTTTATTTTTGGAATTTGAAGAGGAATATTAGGAACTTCTTTA---AGAATTTTAATTCGAATAGAATTAGGAACCCCAGGGTCTTTTATTGGAGAT---GATCAAATTTATAATACAATTGTTACAGCTCATGCTTTTATTATAATTTTTTTTATAGTTATACCTATTATAATTGGAGGATTTGGAAATTGACTAGTACCTTTAATA---TTAGGAGCTCCTGATATAGCTTTCCCACGAATAAATAATATAAGATTTTGATTACTACCCCCATCCCTTATATTATTAGTTTCAAGAAGAATTGTAGAAAATGGAGCAGGAACAGGATGAACAGTGTACCCCCCACTATCATCTAATATTGCTCATGGAGGATCTTCTGTAGATTTA---GCTATTTTTTCTTTACATTTAGCTGGAATTTCATCAATTTTAGGAGCCATCAATTTTATTACAACTATTATTAATATACGAGTTAATAATTTATCTTTCGATCAAATATCTTTATTTATTTGAGCTGTTGGTATTACAGCATTATTATTATTATTATCTTTACCTGTATTAGCAGGA---GCTATTACCATATTATTAACAGATCGAAATTTAAATACTTCATTTTTTGATCCTGCTGGAGGAGGAGATCCAATTTTATATCAACATTTA-------------------------------------------------------------------------------------------------------------------------------------------------------------------------------------------------
>NLYCA1035-19|Micandra platyptera|CF-LYC-1035||Micandra platyptera||El Mirador|BOLD:AEC0011|
---------------------------------------ACTTTATATTTTATTTTTGGTATTTGAGCAGGTATAGTAGGAACATCATTA---AGAATTTTAATTCGAATAGAATTAGGTACTCCTGGATCTTTAATTGGAGAT---GATCAAATTTATAATACTATTGTTACAGCTCATGCTTTTATTATAATCTTTTTTATAGTTATACCTATTATAATTGGAGGATTTGGAAATTGATTAGTTCCTCTTATA---TTAGGAGCTCCAGATATAGCATTCCCACGAATAAATAACATAAGATTTTGATTATTACCCCCTTCATTAATATTATTAATTTCAAGAAGAATTGTAGAAAATGGAGCAGGAACAGGATGAACAGTTTATCCCCCACTTTCATCTAATATTGCTCATAGAGGATCTTCAGTTGATTTA---GCAATTTTCTCTTTACATTTAGCAGGTATTTCTTCAATTTTAGGAGCTATTAATTTTATTACAACTATTATTAATATACGAGTTAATAATTTAGCATTTGATCAAATATCATTATTTATTTGAGCAGTAGGAATTACAGCATTATTATTATTATTATCTTTACCAGTTTTAGCAGGT---GCTATTACTATATTATTAACTGATCGAAATTTAAATACATCATTTTTTGATCCAGCAGGTGGAGGAGATCCAATTTTATACCAACATTTA-------------------------------------------------------------------------------------------------------------------------------------------------------------------------------------------------
>NLYCA1034-19|Johnsonita cosnipataCFCF|CF-LYC-1034||Johnsonita cosnipataCFCF|||BOLD:ACD4918|
---------------------------------------ACCTTATATTTTATTTTTGGAATTTGAGCAGGAATATTAGGTACATCATTA---AGAATTTTAATTCGAATAGAATTAGGTACTCCAGGATCTTTAATTGGAGAT---GATCAAATTTATAATACTATTGTAACAGCTCATGCATTTATTATAATTTTTTTTATAGTTATACCTATTATAATTGGAGGATTTGGAAATTGACTAGTACCATTAATA---TTAGGAGCTCCCGATATAGCATTCCCCCGAATAAATAATATAAGATTTTGATTATTACCTCCTTCATTAATATTATTAATTTCAAGAAGAATTGTAGAAAATGGAGCAGGAACAGGTTGAACAGTTTACCCCCCACTTTCATCCAATATTGCTCATAGAGGTTCCTCCGTAGATTTA---GCTATTTTTTCACTTCATTTAGCAGGTATCTCATCAATTTTAGGAGCTATTAATTTTATTACAACTATTATTAATATACGAGTTAATAATTTATCTTTCGATCAAATATCATTATTTATTTGAGCAGTAGGAATTACAGCATTATTATTATTACTATCTTTACCTGTATTAGCTGGA---GCTATTACTATACTATTAACAGATCGTAATTTAAATACTTCATTTTTTGACCCTGCTGGAGGAGGAGATCCAATTTTATACCAACATTTA-------------------------------------------------------------------------------------------------------------------------------------------------------------------------------------------------
>NLYCA1033-19|Hypostrymon nr. aepeona|CF-LYC-1033||Hypostrymon nr. aepeona|||BOLD:ADQ9386|
---------------------------------------ACATTATATTTTATTTTTGGAATTTGAGCAGGTATATTAGGAACATCTTTA---AGAATTCTAATTCGAATAGAATTAGGTACACCTGGATCTTTAATTGGTGAT---GATCAAATTTATAATACTATTGTTACAGCTCATGCTTTTATTATAATTTTTTTTATAGTTATACCTATTATAATTGGAGGATTTGGAAATTGATTAGTTCCATTAATA---TTAGGAGCTCCTGATATAGCTTTTCCTCGAATAAATAATATAAGATTTTGATTATTACCTCCTTCATTAATATTATTAATTTCAAGAAGAATTGTAGAAAATGGAGCAGGAACAGGATGAACAGTTTACCCCCCACTTTCATCTAATATTGCTCATAGAGGATCTTCAGTAGATTTA---GCTATTTTTTCTTTACATTTAGCAGGTATTTCATCAATTTTAGGAGCTATTAATTTTATTACAACTATTATTAATATACGAGTTAATAATATAGCTTTTGATCAAATATCTTTATTTATTTGAGCAGTAGGAATTACAGCATTATTATTATTATTATCTTTACCAGTATTAGCTGGA---GCTATTACTATATTATTAACAGATCGAAACCTAAATACTTCATTTTTTGATCCAGCTGGAGGAGGAGATCCAATTTTATATCAACATTTA-------------------------------------------------------------------------------------------------------------------------------------------------------------------------------------------------
>NLYCA1032-19|Thereus gabathana|CF-LYC-1032||Thereus gabathana|||BOLD:AEB8648|
---------------------------------------ACCTTATACTTTATTTTTGGCATTTGAGCAGGAATATTAGGTACATCTTTA---AGAATTTTAATTCGAATAGAACTAGGTACTCCTAGATCTTTAATTGGAGAT---GATCAAATTTATAATACTATTGTTACAGCTCATGCATTTATTATAATTTTTTTTATAGTTATACCTATTATAATTGGAGGATTCGGAAATTGATTAGTACCATTAATA---TTAGGAGCCCCAGACATAGCATTTCCACGAATAAATAATATAAGATTTTGATTATTACCCCCTTCATTAATATTGTTAATTTCAAGAAGAATCGTAGAAACTGGAGCAGGAACAGGATGAACAGTTTACCCCCCACTTTCATCTAATATTGCCCATAGAGGATCATCTGTTGATTTA---GCTATTTTTTCATTACACTTAGCAGGTATTTCATCCATTTTAGGAGCTATTAATTTTATTACAACAATTATTAATATACGAATTAATAACTTATCTTTTGATCAAATATCATTATTTATTTGAGCAGTAGGAATTACAGCATTATTATTATTATTATCTTTACCAGTATTAGCTGGA---GCTATTACTATATTATTAACAGATCGAAATTTAAATACATCATTTTTTGATCCAGCAGGAGGTGGAGATCCAATTTTATACCAACATTTA-------------------------------------------------------------------------------------------------------------------------------------------------------------------------------------------------
>NLYCA1031-19|Brangas insolitus|CF-LYC-1031||Brangas insolitus|||BOLD:AEB8895|
---------------------------------------ACTTTATATTTTATTTTTGGAATTTGAGCTGGTATAGTAGGAACCTCTTTA---AGAATCCTAATTCGAATAGAATTGGGTACTCCAGGATCTTTAATTGGAGAT---GACCAAATTTATAATACTATTGTAACAGCTCATGCATTTATTATAATTTTTTTTATAGTTATACCTATTATAATTGGAGGATTTGGAAATTGATTAGTACCTTTAATA---CTTGGAGCCCCTGATATAGCATTCCCACGAATAAATAATATAAGATTTTGATTATTACCTCCATCATTAATATTATTAATTTCAAGAAGAATTGTTGAAAATGGAGCAGGAACAGGATGAACAGTTTACCCCCCACTTTCATCAAATATTGCCCATGGAGGTTCATCAGTTGATTTA---GCTATTTTTTCATTACATTTAGCAGGTATTTCTTCAATTTTAGGAGCTATTAATTTTATTACCACTATTATTAATATACGGGTTAATAATTTAGCTTTTGATCAAATATCATTATTTATTTGAGCAGTAGGAATTACAGCTTTACTATTATTATTATCTTTACCTGTATTAGCTGGA---GCTATTACTATACTATTAACAGATCGAAACTTAAATACCTCATTTTTTGATCCCGCAGGAGGAGGAGACCCAATTTTATATCAACATTTA-------------------------------------------------------------------------------------------------------------------------------------------------------------------------------------------------
>NLYCA1030-19|Rhamma familiaris|CF-LYC-1030||Rhamma familiaris|||BOLD:ADR7831|
---------------------------------------ACTTTATATTTTATTTTTGGAATTTGAGCAGGAATATTAGGAACATCTTTA---AGAATTTTAATTCGAATAGAATTAGGAACCCCTGGATCTTTAATTGGAGAT---GACCAAATTTATAATACAATTGTTACAGCTCATGCATTTATTATAATTTTTTTCATGGTAATACCTATTATAATTGGAGGATTTGGAAATTGATTGGTACCATTAATA---TTAGGAGCCCCAGATATAGCCTTTCCACGAATAAATAATATAAGATTTTGATTATTACCCCCTTCATTAATATTACTAATTTCAAGAAGAATTGTAGAAAATGGAGCAGGAACAGGATGAACAGTTTACCCACCACTTTCATCAAATATTGCTCACGGAGGATCTTCTGTTGATTTA---GCTATTTTTTCATTACATTTAGCAGGTATTTCATCAATTTTAGGGGCTATTAATTTTATTACAACTATTATTAATATACGAATTAATAACCTATCTTTCGATCAAATATCATTATTTATTTGAGCGGTAGGAATTACAGCATTATTATTACTATTATCCTTACCTGTATTAGCGGGA---GCTATTACTATGTTATTAACAGATCGAAATTTAAATACTTCATTTTTTGATCCTGCTGGGGGAGGAGATCCAATTTTATATCAACATTTA-------------------------------------------------------------------------------------------------------------------------------------------------------------------------------------------------
>NLYCA1029-19|Marachina maraches|CF-LYC-1029||Marachina maraches||Canopy trail|BOLD:ABX0782|
---------------------------------------ACTTTATACTTTATTTTTGGAATTTGAGCAGGAATATTAGGAACATCTTTA---AGAATTTTAATTCGAATAGAGTTAGGTACTCCTGGATCTTTAATTGGTGAT---GATCAAATTTATAATACTATTGTTACAGCTCATGCCTTTATTATAATTTTTTTTATAGTTATACCCATTATAATTGGAGGATTTGGAAATTGATTAGTTCCATTAATA---TTAGGAGCTCCTGATATAGCTTTTCCACGAATAAATAATATAAGATTTTGATTATTACCTCCTTCATTAATATTATTAATTTCAAGAAGAATTGTAGAAAATGGAGCAGGAACAGGATGAACAGTTTACCCCCCACTTTCATCTAATATTGCTCATAGAGGATCATCAGTAGATTTA---GCTATTTTTTCATTACATTTAGCAGGTATTTCATCAATTTTAGGAGCTATTAATTTTATTACAACTATTATTAATATACGAATTAATAATTTATCCTTTGATCAAATATCTCTATTTATTTGAGCAGTAGGAATTACTGCATTATTATTATTATTATCTTTACCTGTATTAGCTGGA---GCTATTACTATATTATTAACAGATCGAAATTTAAATACTTCATTTTTTGATCCAGCTGGTGGAGGAGATCCAATTTTATATCAACATTTA-------------------------------------------------------------------------------------------------------------------------------------------------------------------------------------------------
>NLYCA1028-19|Rhamma hybla|CF-LYC-1028||Rhamma hybla|||BOLD:ABX0547|
---------------------------------------ACTTTATATTTTATTTTTGGAATTTGAGCAGGAATATTAGGAACATCCTTA---AGAATTTTAATTCGAATAGAATTAGGAACTCCTGGATCTTTAATTGGAGAT---GATCAAATTTATAATACAATTGTCACAGCTCATGCATTTATTATAATTTTTTTTATAGTAATACCTATTATAATTGGAGGATTTGGAAATTGATTAGTCCCATTAATA---CTGGGAGCCCCAGATATAGCTTTCCCGCGAATAAATAATATAAGATTTTGATTATTACCCCCTTCACTAATATTATTAGTTTCGAGAAGAATTGTAGAAAATGGAGCAGGAACAGGCTGAACGGTTTACCCCCCACTTTCATCAAATATTGCTCATGGAGGATCTTCAGTTGACTTA---GCTATTTTTTCATTACATTTAGCAGGTATTTCATCAATTTTAGGGGCTATTAATTTTATTACAACTATTATTAATATACGAGTTAATAATTTATCTTTTGACCAAATATCATTATTTATTTGAGCAGTAGGAATTACAGCATTATTATTATTATTATCTTTACCTATTTTAGCTGGA---GCTATTACTATATTATTAACAGATCGAAATTTAAATACTTCATTTTTTGATCCTGCTGGAGGAGGAGACCCAATTTTATACCAACATTTA-------------------------------------------------------------------------------------------------------------------------------------------------------------------------------------------------
>NLYCA1027-19|Rhamma tarma|CF-LYC-1027||Rhamma tarma|||BOLD:ABX0547|
---------------------------------------ACTTTATATTTTATTTTTGGAATTTGAGCAGGAATATTAGGAACATCCTTA---AGAATTTTAATTCGAATAGAATTAGGAACTCCTGGATCTTTAATTGGAGAT---GATCAAATTTATAATACAATTGTCACAGCTCATGCATTTATTATAATTTTTTTTATAGTAATACCTATTATAATTGGAGGGTTTGGAAATTGATTAGTCCCATTAATA---CTGGGAGCCCCAGATATAGCTTTCCCACGAATAAATAATATAAGATTTTGATTATTACCCCCTTCACTAATATTATTAGTTTCGAGAAGAATTGTAGAAAATGGAGCAGGAACAGGTTGAACAGTTTACCCCCCACTTTCATCAAATATTGCTCATGGAGGATCTTCAGTTGACTTA---GCTATTTTTTCATTACATTTAGCAGGTGTTTCATCAATTTTAGGGGCTATTAATTTTATTACAACTATTATTAATATACGAGTTAATAATTTATCTTTTGACCAAATATCATTATTTATTTGAGCAGTAGGAATTACAGCATTATTATTATTATTATCTTTACCTGTTTTAGCTGGA---GCTATTACTATATTATTAACAGATCGAAATTTAAATACTTCATTTTTTGATCCTGCTGGAGGAGGGGATCCAATTTTATACCAACATTTA-------------------------------------------------------------------------------------------------------------------------------------------------------------------------------------------------
>NLYCA1026-19|Phothecla photismos|CF-LYC-1026||Phothecla photismos|||BOLD:AEC0200|
---------------------------------------ACTTTATATTTTATTTTTGGAATTTGAGCAGGTATATTAGGAACATCTTTA---AGAATCTTAATTCGAATAGAATTGGGTACTCCTGGATCTTTAATTGGAGAT---GATCAAATTTATAATACTATTGTTACAGCTCATGCTTTTATTATAATTTTTTTTATAGTTATACCTATTATAATTGGAGGATTTGGAAATTGATTAGTTCCATTAATA---TTAGGAGCTCCTGATATAGCTTTCCCACGAATAAATAATATAAGATTTTGATTATTACCTCCCTCATTAATACTATTAATTTCAAGAAGAATTGTAGAAAATGGAGCAGGAACAGGATGAACAGTTTACCCCCCACTTTCATCAAATATTGCTCATAGAGGATCATCAGTTGACTTA---GCTATTTTTTCATTACATTTAGCAGGTATTTCATCAATTTTAGGAGCTATTAATTTTATTACAACTATTATTAATATACGAGTTAATAATTTATCTTTTGATCAAATATCTTTATTTATTTGAGCAGTAGGAATTACAGCATTATTATTATTATTATCTTTACCTGTATTAGCTGGA---GCTATTACTATATTATTAACAGATCGAAATTTAAATACTTCATTTTTTGATCCGGCAGGAGGAGGAGATCCAATTTTATATCAACATTTA-------------------------------------------------------------------------------------------------------------------------------------------------------------------------------------------------
>NLYCA1025-19|Strephonota extenda|CF-LYC-1025||Strephonota extenda||Quitacalzon|BOLD:ACO4008|
---------------------------------------------------------GGAATTTGAGCAGGAATATTAGGAACATCTCTA---AGAATTTTAATTCGAATAGAGTTAGGTACTCCTGGATCTTTAATTGGAGAT---GATCAAATTTATAATACTATTGTTACAGCTCATGCTTTTATTATAATTTTTTTTATAGTTATACCTATTATAATTGGAGGATTTGGTAATTGATTAGTCCCATTAATA---TTAGGAGCTCCAGATATAGCATTCCCACGAATAAATAATATAAGATTTTGATTATTACCTCCTTCTCTAATATTATTAATTTCAAGAAGAATTGTAGAAAATGGAGCAGGAACAGGATGAACAGTTTACCCCCCACTTTCATCTAATATTGCTCATAGAGGTTCGTCTGTTGATTTA---GCTATTTTTTCTTTACACTTAGCAGGAATTTCATCAATTTTAGGAGCTATTAATTTTATTACAACTATTATTAACATACGAGTTAATAATTTATCATTTGATCAAATATCATTATTTATTTGAGCAGTAGGAATTACAGCCTTATTATTATTATTATCCTTACCTGTATTAGCAGGG---GCTATTACAATATTATTAACAGATCGAAACCTAAATACCTCTTTTTTTGACCCGGCTGGAGGAGGCGATCCAATTTTATATCAACATTTA-------------------------------------------------------------------------------------------------------------------------------------------------------------------------------------------------
>NLYCA1024-19|Lamprospilus bicolor|CF-LYC-1024||Lamprospilus bicolor||El Mirador|BOLD:ACP8506|
---------------------------------------ACTTTATACTTTATTTTTGGAATTTGAGCAGGAATATTAGGAACTTCTTTA---AGAATCCTAATTCGAATAGAGTTAGGTACCCCAGGATCTTTAATTGGTGAT---GATCAAATTTATAATACAATTGTTACAGCTCATGCTTTTATTATAATTTTCTTTATAGTAATACCTATTATAATTGGAGGATTTGGAAATTGATTAGTACCTTTAATA---TTAGGAGCTCCTGATATAGCATTCCCACGAATAAATAATATAAGATTTTGATTATTACCTCCTTCATTAATACTATTAATTTCAAGAAGAATTGTAGAAAATGGAGCAGGAACTGGATGAACAGTTTACCCCCCACTTTCATCTAATATCGCTCATGGAGGTTCTTCAGTTGATTTA---GCTATTTTTTCTCTCCATTTAGCGGGAATTTCATCAATTTTAGGAGCTATTAATTTTATTACAACTATTATTAATATACGGGTTAATAATTTATCTTTTGATCAAATATCATTATTTATTTGAGCAGTAGGAATTACAGCATTATTATTATTATTATCCTTACCTGTATTAGCAGGA---GCTATTACTATATTATTAACTGATCGAAATCTTAACACTTCTTTTTTTGATCCCGCTGGAGGAGGAGATCCAATTCTGTATCAACATTTA-------------------------------------------------------------------------------------------------------------------------------------------------------------------------------------------------
>NLYCA1023-19|Thereus tierralinda CF.|CF-LYC-1023||Thereus tierralinda CF.||Reserve Tierra Linda|BOLD:AEB9489|
---------------------------------------ACTTTATATTTTATTTTTGGGATCTGAGCAGGAATATTAGGAACATCTTTA---AGAATTTTAATTCGAATAGAATTAGGAGCTCCAGGATCTTTAATTGGTGAT---GATCAAATTTATAATACTATTGTTACAGCACATGCCTTTATTATAATCTTTTTTATAGTTATACCTATTATAATTGGAGGATTTGGAAATTGATTAGTACCTTTAATA---TTAGGAGCTCCAGATATAGCATTCCCACGAATAAATAATATAAGATTTTGATTATTGCCTCCGTCATTAATATTACTAATTTCAAGAAGAATTGTAGAAAATGGAGCAGGAACAGGATGAACAGTTTACCCCCCACTTTCATCAAATATTGCTCATGGAGGATCTTCAGTTGACCTA---GCCATTTTTTCTTTACATTTAGCAGGTATTTCTTCAATTCTTGGAGCTATTAATTTTATTACAACTATTATTAATATACGAGTTAATAATTTAAATTTTGATCAAATATCCTTATTTATTTGAGCAGTAGGGATTACAGCATTATTATTATTATTGTCTTTACCTGTATTAGCAGGA---GCTATTACTATATTATTAACAGATCGAAATTTAAATACTTCATTTTTTGATCCCGCAGGAGGAGGAGACCCAATTTTATATCAACATTTA-------------------------------------------------------------------------------------------------------------------------------------------------------------------------------------------------
>NLYCA1022-19|Lamprospilus bicolor|CF-LYC-1022||Lamprospilus bicolor||El Mirador|BOLD:ACP8506|
---------------------------------------ACTTTATACTTTATTTTTGGAATTTGAGCAGGAATATTAGGAACTTCTTTA---AGAATCCTAATTCGAATAGAGTTAGGTACCCCAGGATCTTTAATTGGTGAT---GATCAAATTTATAATACAATTGTTACAGCTCATGCTTTTATTATAATTTTCTTTATAGTAATACCTATTATAATTGGAGGATTTGGAAATTGATTAGTACCTTTAATA---TTAGGAGCTCCTGATATAGCATTCCCACGAATAAATAATATAAGATTTTGATTATTACCTCCTTCATTAATACTATTAATTTCAAGAAGAATTGTAGAAAATGGAGCAGGAACTGGATGAACAGTTTACCCCCCACTTTCATCTAATATCGCTCATGGAGGTTCTTCAGTTGATTTA---GCTATTTTTTCTCTCCATTTAGCGGGAATTTCATCAATTTTAGGAGCTATTAATTTTATTACAACTATTATTAATATACGGGTTAATAATTTATCTTTTGATCAAATATCATTATTTATTTGAGCAGTAGGAATTACAGCATTATTATTATTATTATCCTTACCTGTATTAGCAGGA---GCTATTACTATATTATTAACTGATCGAAATCTTAACACTTCTTTTTTTGATCCCGCTGGAGGAGGAGATCCAATTCTGTATCAACATTTA-------------------------------------------------------------------------------------------------------------------------------------------------------------------------------------------------
>NLYCA1021-19|Thereus tierralinda CF.|CF-LYC-1021||Thereus tierralinda CF.||Reserve Tierra Linda|BOLD:AEB9489|
---------------------------------------ACTTTATATTTTATTTTTGGGATCTGAGCAGGAATATTAGGAACATCTTTA---AGAATTTTAATTCGAATAGAATTAGGAGCTCCAGGATCTTTAATTGGTGAT---GATCAAATTTATAATACTATTGTTACAGCACATGCCTTTATTATAATCTTTTTTATAGTTATACCTATTATAATTGGAGGATTTGGAAATTGATTAGTACCTTTAATA---TTAGGAGCTCCAGATATAGCATTCCCACGAATAAATAATATAAGATTTTGATTATTGCCTCCGTCATTAATATTACTAATTTCAAGAAGAATTGTAGAAAATGGAGCAGGAACAGGATGAACAGTTTACCCCCCACTTTCATCAAATATTGCTCATGGAGGATCTTCAGTTGACCTA---GCCATTTTTTCTTTACATTTAGCAGGTATTTCTTCAATTCTTGGAGCTATTAATTTTATTACAACTATTATTAATATACGAGTTAATAATTTAAATTTTGATCAAATATCCTTATTTATTTGAGCAGTAGGGATTACAGCATTATTATTATTATTGTCTTTACCTGTATTAGCAGGA---GCTATTACTATATTATTAACAGATCGAAATTTAAATACTTCATTTTTTGATCCCGCAGGAGGAGGAGACCCAATTTTATATCAACATTTA-------------------------------------------------------------------------------------------------------------------------------------------------------------------------------------------------
>NLYCA1020-19|Lamprospilus bicolor|CF-LYC-1020||Lamprospilus bicolor||El Mirador|BOLD:ACP8506|
---------------------------------------ACTTTATACTTTATTTTTGGAATTTGAGCAGGAATATTAGGAACTTCTTTA---AGAATCCTAATTCGAATAGAGTTAGGTACCCCAGGATCTTTAATTGGTGAT---GATCAAATTTATAATACAATTGTTACAGCTCATGCTTTTATTATAATTTTCTTTATAGTAATACCTATTATAATTGGAGGATTTGGAAATTGATTAGTACCTTTAATA---TTAGGAGCTCCTGATATAGCATTCCCACGAATAAATAATATAAGATTTTGATTATTACCTCCTTCATTAATACTATTAATTTCAAGAAGAATTGTAGAAAATGGAGCAGGAACTGGATGAACAGTTTACCCCCCACTTTCATCTAATATCGCTCATGGAGGTTCTTCAGTTGATTTA---GCTATTTTTTCTCTCCATTTAGCGGGAATTTCATCAATTTTAGGAGCTATTAATTTTATTACAACTATTATTAATATACGGGTTAATAATTTATCTTTTGATCAAATATCATTATTTATTTGAGCAGTAGGAATTACAGCATTATTATTATTATTATCCTTACCTGTATTAGCAGGA---GCTATTACTATATTATTAACTGATCGAAATCTTAACACTTCTTTTTTTGATCCCGCTGGAGGAGGAGATCCAATTCTGTATCAACATTTA-------------------------------------------------------------------------------------------------------------------------------------------------------------------------------------------------
>NLYCA1019-19|Salazaria sala|CF-LYC-1019||Salazaria sala||El Mirador|BOLD:ADD1548|
---------------------------------------ACTTTATATTTTATTTTTGGAATTTGAGCAGGAATACTAGGAACATCTTTA---AGAATTCTAATTCGAATAGAATTAGGAACCCCTGGATCTTTAATTGGAGAT---GATCAAATTTATAATACTATTGTTACAGCTCATGCATTTATTATAATTTTTTTTATAGTTATACCTATTATAATTGGAGGATTTGGAAATTGATTAGTACCATTAATA---TTAGGAGCCCCAGATATAGCATTTCCACGAATAAATAATATAAGATTTTGATTATTACCCCCTTCATTAATACTACTAATTTCAAGAAGAATTGTAGAAAATGGAGCAGGAACAGGATGAACAGTTTATCCTCCACTTTCATCAAATATTGCTCATAGAGGATCTTCAGTTGATTTA---GCTATTTTCTCATTACATTTAGCTGGTATTTCATCAATTCTAGGAGCTATTAATTTTATTACAACTATTATTAATATACGAATTAACAATTTATCTTTTGATCAAATATCATTATTTATTTGAGCAGTAGGTATTACTGCATTATTATTATTATTATCTTTACCTGTATTAGCAGGA---GCTATTACTATATTATTAACAGACCGAAATTTAAATACTTCATTTTTTGATCCAGCTGGAGGAGGAGATCCAATTTTATACCAACATTTA-------------------------------------------------------------------------------------------------------------------------------------------------------------------------------------------------
>NLYCA1018-19|Lamprospilus nr. canacha|CF-LYC-1018||Lamprospilus nr. canacha||El Mirador|BOLD:ADE2310|
---------------------------------------ACTTTATATTTCATTTTTGGAATTTGAGCCGGAATATTAGGAACCTCCTTA---AGAATTTTAATTCGAATAGAATTAGGAACCCCAGGATCTTTAATTGGTGAT---GATCAAATTTATAATACAATTGTCACAGCTCACGCTTTTATTATAATTTTTTTTATAGTTATACCTATTATAATTGGAGGATTTGGAAATTGATTAGTACCTTTAATA---TTAGGTGCTCCTGATATAGCATTCCCACGAATAAATAATATAAGATTTTGATTATTACCCCCTTCATTAATATTATTAATTTCAAGAAGAATTGTAGAAAATGGAGCAGGAACTGGATGAACAGTTTACCCCCCACTTTCATCTAATATCGCCCATGGAGGTTCTTCAGTTGATTTA---GCTATTTTTTCTCTTCATTTAGCAGGAATTTCATCAATTTTAGGAGCTATTAATTTTATTACTACTATCATTAATATACGAGTTAATAATTTATCTTTTGATCAAATATCTTTATTTATTTGAGCAGTAGGAATTACCGCATTATTATTATTGTTATCTTTACCTGTATTAGCTGGA---GCTATTACTATATTATTAACTGATCGAAACCTTAATACTTCTTTTTTTGATCCAGCTGGAGGAGGGGATCCAATTTTATATCAACATTTA-------------------------------------------------------------------------------------------------------------------------------------------------------------------------------------------------
>NLYCA1017-19|Phothecla photismos|CF-LYC-1017||Phothecla photismos||El Mirador|BOLD:AEC0200|
---------------------------------------ACTTTATATTTTATTTTTGGAATTTGAGCAGGTATATTAGGAACATCTTTA---AGAATCTTAATTCGAATAGAATTGGGTACTCCTGGATCTTTAATTGGAGAT---GATCAAATTTATAATACTATTGTTACAGCTCATGCTTTTATTATAATTTTTTTTATAGTTATACCTATTATAATTGGAGGATTTGGAAATTGATTAGTTCCATTAATA---TTAGGAGCTCCTGATATAGCTTTCCCACGAATAAATAATATAAGATTTTGATTATTACCTCCCTCATTAATACTATTAATTTCAAGAAGAATTGTAGAAAATGGAGCAGGAACAGGATGAACAGTTTACCCCCCACTTTCATCAAATATTGCTCATAGAGGATCATCAGTTGACTTA---GCTATTTTTTCATTACATTTAGCAGGTATTTCATCAATTTTAGGAGCTATTAATTTTATTACAACTATTATTAATATACGAGTTAATAATTTATCTTTTGATCAAATATCTTTATTTATTTGAGCAGTAGGAATTACAGCATTATTATTATTATTATCTTTACCTGTATTAGCTGGA---GCTATTACTATATTATTAACAGATCGAAATTTAAATACTTCATTTTTTGATCCGGCAGGAGGAGGAGATCCAATTTTATATCAACATTTA-------------------------------------------------------------------------------------------------------------------------------------------------------------------------------------------------
>NLYCA1016-19|Cyanophrys banosensis|CF-LYC-1016||Cyanophrys banosensis||El Mirador|BOLD:ACD7914|
---------------------------------------ACTTTATATTTTATTTTTGGAATTTGAGCAGGAATATTAGGAACATCTTTA---AGAATTTTAATTCGAATAGAATTAGGAACTCCTGGTTCTTTAATTGGAGAT---GATCAAATTTATAATACTATTGTAACAGCTCATGCTTTTATTATAATTTTTTTTATAGTTATACCAATCATAATTGGAGGATTTGGAAATTGATTAGTTCCATTAATA---TTAGGAGCTCCAGATATAGCATTTCCTCGAATAAATAATATAAGATTTTGATTATTACCTCCTTCATTAATATTATTAATTTCAAGAAGAATTGTAGAAAATGGTGCAGGAACAGGATGAACAGTTTACCCCCCACTTTCATCTAATATTGCTCATGGAGGATCATCAGTTGATTTA---GCTATTTTTTCTCTTCATTTGGCTGGAATTTCTTCAATTTTAGGAGCTATTAATTTTATTACAACTATTATTAATATACGAGTTAATAACCTATCATTTGATCAAATATCATTATTTATTTGAGCTGTAGGAATTACAGCACTTTTATTATTATTATCATTACCGGTTTTAGCTGGA---GCTATTACTATATTATTAACTGATCGAAATTTAAATACATCATTTTTTGATCCTGCTGGAGGAGGAGATCCTATTTTATATCAACATTTA-------------------------------------------------------------------------------------------------------------------------------------------------------------------------------------------------
>NLYCA1015-19|Lamprospilus decorata|CF-LYC-1015||Lamprospilus decorata||El Mirador|BOLD:AEB8254|
---------------------------------------ACTTTATATTTTATTTTTGGAATTTGAGCAGGAATATTAGGAACTTCTTTA---AGAATCCTAATTCGAATAGAATTAGGCACTCCTGGATCTTTAATTGGAGAT---GATCAAATTTATAATACAATTGTTACAGCTCATGCTTTTATTATAATTTTTTTTATAGTAATACCTATTATAATTGGAGGATTTGGAAATTGACTAGTACCTTTAATA---TTAGGAGCCCCTGATATAGCATTTCCACGAATAAATAATATAAGATTTTGATTATTACCCCCTTCATTAATATTATTAATTTCAAGAAGAATTGTAGAAAATGGAGCAGGAACTGGATGAACAGTTTACCCCCCACTTTCATCTAATATTGCTCATGGAGGCTCTTCAGTAGATTTA---GCCATTTTTTCCCTTCATCTAGCAGGAATTTCATCAATTTTAGGAGCTATTAACTTTATTACAACTATTATTAATATACGAGTTAATAGTTTATCTTTTGATCAAATATCATTATTTATTTGAGCAGTAGGAATTACAGCATTATTATTATTATTATCTTTACCTGTATTAGCAGGA---GCTATCACTATATTATTAACTGATCGGAATCTTAATACTTCTTTTTTTGATCCAGCTGGAGGAGGAGATCCAATTTTATACCAACATTTA-------------------------------------------------------------------------------------------------------------------------------------------------------------------------------------------------
>NLYCA1014-19|Cyanophrys banosensis|CF-LYC-1014||Cyanophrys banosensis||El Mirador|BOLD:ACD7914|
---------------------------------------ACTTTATATTTTATTTTTGGAATTTGAGCAGGAATATTAGGAACATCTTTA---AGAATTTTAATTCGAATAGAATTAGGAACTCCTGGTTCTTTAATTGGAGAT---GATCAAATTTATAATACTATTGTAACAGCTCATGCTTTTATTATAATTTTTTTTATAGTTATACCAATCATAATTGGAGGATTTGGAAATTGATTAGTTCCATTAATA---TTAGGAGCTCCAGATATAGCATTTCCTCGAATAAATAATATAAGATTTTGATTATTACCTCCTTCATTAATATTATTAATTTCAAGAAGAATTGTAGAAAATGGTGCAGGAACAGGATGAACAGTTTACCCCCCACTTTCATCTAATATTGCTCATGGAGGATCATCAGTTGATTTA---GCTATTTTTTCTCTTCATTTGGCTGGAATTTCTTCAATTTTAGGAGCTATTAATTTTATTACAACTATTATTAATATACGAGTTAATAACCTATCATTTGATCAAATATCATTATTTATTTGAGCTGTAGGAATTACAGCACTTTTATTATTATTATCATTACCGGTTTTAGCTGGA---GCTATTACTATATTATTAACTGATCGAAATTTAAATACATCATTTTTTGATCCTGCTGGAGGAGGAGATCCTATTTTATATCAACATTTA-------------------------------------------------------------------------------------------------------------------------------------------------------------------------------------------------
>NLYCA1013-19|Lamprospilus decorata|CF-LYC-1013||Lamprospilus decorata||El Mirador|BOLD:AEB8254|
---------------------------------------ACTTTATATTTTATTTTTGGAATTTGAGCAGGAATATTAGGAACTTCTTTA---AGAATCCTAATTCGAATAGAATTAGGCACTCCTGGATCTTTAATTGGAGAT---GATCAAATTTATAATACAATTGTTACAGCTCATGCTTTTATTATAATTTTTTTTATAGTAATACCTATTATAATTGGAGGATTTGGAAATTGACTAGTACCTTTAATA---TTAGGAGCCCCTGATATAGCATTTCCACGAATAAATAATATAAGATTTTGATTATTACCCCCTTCATTAATATTATTAATTTCAAGAAGAATTGTAGAAAATGGAGCAGGAACTGGATGAACAGTTTACCCCCCACTTTCATCTAATATTGCTCATGGAGGCTCTTCAGTAGATTTA---GCCATTTTTTCCCTTCATCTAGCAGGAATTTCATCAATTTTAGGAGCTATTAACTTTATTACAACTATTATTAATATACGAGTTAATAGTTTATCTTTTGATCAAATATCATTATTTATTTGAGCAGTAGGAATTACAGCATTATTATTATTATTATCTTTACCTGTATTAGCAGGA---GCTATCACTATATTATTAACTGATCGGAATCTTAATACTTCTTTTTTTGATCCAGCTGGAGGAGGAGATCCAATTTTATACCAACATTTA-------------------------------------------------------------------------------------------------------------------------------------------------------------------------------------------------
>NLYCA1012-19|Atlides halljasoni|CF-LYC-1012||Atlides halljasoni||El Mirador|BOLD:AEC0468|
---------------------------------------ACTTTATATTTTATTTTTGGAATTTGAGCCGGAATAGTTGGAACATCTTTA---AGAATTTTAATTCGAATAGAATTAGGCACTCCTGGATCTTTAATTGGGGAT---GATCAAATTTATAATACTATTGTTACAGCTCATGCATTTATTATAATTTTCTTTATAGTTATACCTATTATAATTGGAGGATTTGGAAATTGATTAGTTCCATTAATA---TTAGGAGCCCCCGACATAGCGTTTCCTCGAATAAATAATATAAGATTTTGATTATTACCTCCATCATTAATATTATTAATCTCTAGAAGAATCGTTGAAAATGGAGCAGGAACAGGATGAACAGTTTACCCCCCACTTTCATCTAATATTGCTCATAGAGGTTCTTCCGTTGATTTA---GCTATTTTTTCCTTACATTTAGCAGGAATTTCCTCAATTTTAGGGGCTATTAATTTTATTACTACAATTATTAATATACGAATTAATAATTTATCATTTGACCAAATATCATTATTTATTTGAGCTGTAGGAATTACAGCATTATTGTTATTATTATCTTTACCAGTATTAGCTGGA---GCTATTACTATATTATTAACTGATCGAAATTTAAATACTTCATTCTTTGACCCAGCAGGAGGAGGAGATCCAATTTTATATCAACATTTA-------------------------------------------------------------------------------------------------------------------------------------------------------------------------------------------------
>NLYCA1011-19|Lamprospilus nr. canacha|CF-LYC-1011||Lamprospilus nr. canacha||El Mirador|BOLD:ADE2310|
------------------------------------------------------TTTGGAATTTGAGCCGGAATATTAGGAACCTCCTTA---AGAATTTTAATTCGAATAGAATTAGGAACCCCAGGATCTTTAATTGGTGAT---GATCAAATTTATAATACAATTGTCACAGCTCACGCTTTTATTATAATTTTTTTTATAGTTATACCTATTATAATTGGAGGATTTGGAAATTGATTAGTACCTTTAATA---TTAGGTGCTCCTGATATAGCATTCCCACGAATAAATAATATAAGATTTTGATTATTACCCCCTTCATTAATATTATTAATTTCAAGAAGAATTGTAGAAAATGGAGCAGGAACTGGATGAACAGTTTACCCCCCACTTTCATCTAATATCGCCCATGGAGGTTCTTCAGTTGATTTA---GCTATTTTTTCTCTTCATTTAGCAGGAATTTCATCAATTTTAGGAGCTATTAATTTTATTACTACTATCATTAATATACGAGTTAATAATTTATCTTTTGATCAAATATCTTTATTTATTTGAGCAGTAGGAATTACCGCATTATTATTATTGTTATCTTTACCTGTATTAGCTGGA---GCTATTACTATATTATTAACTGATCGAAACCTTAATACTTCTTTTTTTGATCCAGCTGGAGGAGGGGATCCAATTTTATATCAACATTTA-------------------------------------------------------------------------------------------------------------------------------------------------------------------------------------------------
>NLYCA1010-19|Atlides halljasoni|CF-LYC-1010||Atlides halljasoni||El Mirador|BOLD:AEC0468|
---------------------------------------ACTTTATATTTTATTTTTGGAATTTGAGCCGGAATAGTTGGAACATCTTTA---AGAATTTTAATTCGAATAGAATTAGGCACTCCTGGATCTTTAATTGGGGAT---GATCAAATTTATAATACTATTGTTACAGCTCATGCATTTATTATAATTTTCTTTATAGTTATACCTATTATAATTGGAGGATTTGGAAATTGATTAGTACCATTAATA---TTAGGAGCCCCCGACATAGCATTTCCTCGAATAAATAATATAAGATTTTGATTATTACCTCCATCATTAATATTATTAATCTCTAGAAGAATCGTTGAAAATGGAGCAGGAACAGGATGAACAGTTTACCCCCCACTTTCATCTAATATTGCTCATAGAGGTTCTTCCGTTGATTTA---GCTATTTTTTCCTTACATTTAGCAGGAATTTCCTCAATTTTAGGGGCTATTAATTTTATTACTACAATTATTAATATACGAGTTAATAATTTATCATTTGACCAAATATCATTATTTATTTGAGCTGTAGGAATTACAGCATTATTGTTATTATTATCTTTACCAGTATTAGCTGGA---GCTATTACTATATTATTAACTGATCGAAATTTAAATACTTCATTCTTTGACCCAGCAGGAGGAGGAGATCCAATTTTATATCAACATTTA-------------------------------------------------------------------------------------------------------------------------------------------------------------------------------------------------
>NLYCA1009-19|Calycopis nr. suda|CF-LYC-1009||Calycopis nr. suda||El Mirador|BOLD:AEB9319|
---------------------------------------ACTTTATATTTTATCTTTGGAATCTGAGCAGGAATACTAGGAACATCTTTA---AGAATTTTAATTCGAATAGAATTGGGTACCCCTGGGTCTCTTATTGGTGAT---GATCAAATTTATAATACAATTGTCACAGCACATGCTTTTATTATAATTTTTTTTATAGTTATGCCTATTATAATTGGAGGATTTGGAAATTGATTAGTACCATTAATA---TTAGGAGCCCCAGATATAGCATTTCCACGAATAAATAATATAAGATTTTGATTATTACCCCCTTCATTAATATTATTAGTTTCAAGAAGAATTGTAGAAAATGGAGCAGGAACAGGATGAACAGTTTATCCCCCACTTTCATCTAATATTGCTCATGGAGGTTCTTCAGTTGATCTA---GCTATTTTTTCTCTTCATTTAGCAGGAGTTTCATCAATTTTAGGAGCCATTAACTTTATTACAACTATTATTAATATACGAGTTAATAATTTAGCATTTGATCAAATATCATTATTTATTTGAGCTGTAGGAATTACAGCATTATTATTATTATTATCTTTACCAGTATTAGCAGGA---GCTATTACTATATTATTAACTGATCGAAATCTTAATACTTCTTTTTTTGATCCTGCTGGAGGAGGAGATCCAATTTTATATCAACATTTA-------------------------------------------------------------------------------------------------------------------------------------------------------------------------------------------------
>NLYCA1008-19|Atlides inachus|CF-LYC-1008||Atlides inachus||El Mirador|BOLD:ACK2645|
---------------------------------------ACTTTATATTTTATTTTTGGTATTTGAGCAGGAATAGTTGGTACATCTTTA---AGAATCCTAATTCGAATAGAGTTAGGTACCCCTGGTTCTTTAATTGGAGAT---GACCAAATTTATAATACTATTGTCACAGCTCATGCATTCATTATAATTTTTTTTATAGTTATACCTATTATAATTGGAGGTTTTGGAAATTGATTAGTACCATTAATA---TTAGGAGCTCCAGATATAGCATTTCCTCGAATAAATAATATAAGATTTTGATTATTACCTCCATCATTAATACTATTAGTTTCTAGAAGAATTGTTGAAAATGGAGCAGGAACAGGATGAACAGTTTACCCCCCACTTTCATCTAATATTGCTCATGGAGGATCTTCAGTAGATTTA---GCTATTTTTTCCTTACATTTAGCAGGAATTTCATCAATTTTAGGTGCTATTAATTTTATTACTACTATTATTAATATACGTGTTAATAATTTATCATTTGATCAAATATCACTATTCATTTGAGCCGTAGGAATTACAGCATTATTATTACTATTATCTTTACCTGTATTAGCTGGA---GCAATTACTATATTATTAACTGATCGAAATTTAAATACTTCATTTTTTGATCCAGCAGGTGGAGGAGATCCAATTTTATACCAACATTTA-------------------------------------------------------------------------------------------------------------------------------------------------------------------------------------------------
>NLYCA1007-19|Ocaria aholiba|CF-LYC-1007||Ocaria aholiba||El Mirador|BOLD:ADI9819|
---------------------------------------ACTTTATATTTTATTTTTGGAATTTGAGCAGGAATATTAGGAACATCTTTA---AGAATTTTAATTCGAATAGAATTAGGGACTCCTGGATCTTTAATTGGAGAT---GATCAAATTTATAATACTATTGTAACAGCTCATGCTTTTATTATAATTTTTTTTATAGTAATACCAATTATAATTGGAGGATTTGGAAACTGATTAGTACCATTAATA---CTTGGAGCACCAGATATAGCATTTCCACGAATAAATAATATAAGATTTTGATTATTACCTCCTTCATTAATATTATTAATTTCAAGAAGAATTGTAGAAAATGGAGCAGGAACAGGATGAACAGTTTACCCACCACTTTCATCTAATATTGCCCATAGAGGATCTTCAGTTGATTTA---GCTATTTTTTCCCTTCATTTAGCAGGTATTTCATCAATTTTAGGAGCTATTAATTTTATTACAACTATTATTAATATACGAGTTAATAATTTATCATTTGATCAATTATCATTATTTATTTGAGCTGTAGGAATTACAGCATTATTATTACTTTTATCATTACCAGTATTAGCAGGA---GCTATTACTATATTATTAACAGATCGAAATTTAAATACATCATTTTTTGATCCTGCAGGAGGAGGAGATCCAATTTTATATCAACATTTA-------------------------------------------------------------------------------------------------------------------------------------------------------------------------------------------------
>NLYCA1006-19|Thepytus beatrizae|CF-LYC-1006||Thepytus beatrizae||El Mirador|BOLD:AEB8367|
---------------------------------------ACTTTATATTTTATTTTTGGAATTTGAGCAGGAATATTAGGAACATCATTA---AGAATTTTAATTCGAATGGAATTAGGAACTCCTGGTTCTTTAATTGGAGAT---GATCAAATTTATAATACTATTGTTACAGCTCATGCTTTTATTATAATTTTTTTCATAGTTATACCAATTATAATTGGAGGATTTGGAAATTGATTAGTACCTTTAATA---TTAGGAGCTCCTGATATAGCTTTCCCTCGAATAAATAATATAAGATTTTGATTATTACCTCCTTCATTAATATTATTAATTTCAAGAAGAATTGTAGAAAATGGAGCAGGAACAGGATGAACAGTTTACCCCCCACTTTCATCTAATATTGCTCATGGTGGAGCATCAGTTGACTTA---GCTATTTTTTCTTTACATTTAGCAGGTATTTCATCAATTTTAGGAGCTATTAATTTTATTACTACAATTATTAATATACGAATTAATAATTTATCTTTTGATCAAATATCATTATTTATTTGAGCAGTAGGAATTACAGCATTATTATTATTATTATCATTACCTGTATTAGCTGGA---GCCATTACTATATTATTAACAGATCGTAATTTAAATACATCTTTTTTTGATCCTGCTGGAGGAGGAGATCCAATTTTATACCAACACTTA-------------------------------------------------------------------------------------------------------------------------------------------------------------------------------------------------
>NLYCA1005-19|Theritas anna|CF-LYC-1005||Theritas anna||El Mirador|BOLD:ADD3644|
---------------------------------------ACTTTATATTTTATTTTTGGAATTTGAGCAGGAATATTAGGAACATCTTTA---AGAATCTTAATTCGAATAGAATTAGGAACTCCCGGATCTTTAATTGGAGAT---GATCAAATTTATAATACTATTGTTACAGCTCATGCTTTTATTATAATCTTTTTTATAGTTATACCCATTATAATTGGAGGATTTGGAAATTGATTAGTACCTTTAATA---TTAGGAGCCCCAGATATAGCATTCCCACGAATAAATAATATAAGATTTTGATTATTACCCCCTTCATTAATATTATTAGTCTCAAGAAGAATTGTAGAAAATGGAGCAGGAACAGGATGAACAGTTTATCCCCCACTTTCATCTAATATTGCTCATAGAGGTCCTTCTGTTGATTTA---GCCATTTTTTCATTACATTTAGCTGGTATTTCATCAATTTTAGGAGCTATTAATTTTATTACTACTATTATTAATATACGCATTAATAATTTATCTTTCGATCAAATATCCTTATTTATTTGAGCTGTTGGGATTACAGCATTATTATTATTATTATCTCTACCAGTATTAGCTGGA---GCTATTACTATATTATTAACAGATCGAAATTTAAATACTTCATTTTTTGACCCTGCTGGAGGAGGAGATCCAATTTTATATCAACATTTA-------------------------------------------------------------------------------------------------------------------------------------------------------------------------------------------------
>NLYCA1004-19|Thepytus beatrizae|CF-LYC-1004||Thepytus beatrizae||El Mirador|BOLD:AEB8367|
---------------------------------------ACTTTATATTTTATTTTTGGAATTTGAGCAGGAATATTAGGAACATCATTA---AGAATTTTAATTCGAATGGAATTAGGAACTCCTGGTTCTTTAATTGGAGAT---GATCAAATTTATAATACTATTGTTACAGCTCATGCTTTTATTATAATTTTTTTCATAGTTATACCAATTATAATTGGAGGATTTGGAAATTGATTAGTACCTTTAATA---TTAGGAGCTCCTGATATAGCTTTCCCTCGAATAAATAATATAAGATTTTGATTATTACCTCCTTCATTAATATTATTAATTTCAAGAAGAATTGTAGAAAATGGAGCAGGAACAGGATGAACAGTTTACCCCCCACTTTCATCTAATATTGCTCATGGTGGAGCATCAGTTGACTTA---GCTATTTTTTCTTTACATTTAGCAGGTATTTCATCAATTTTAGGAGCTATTAATTTTATTACTACAATTATTAATATACGAATTAATAATTTATCTTTTGATCAAATATCATTATTTATTTGAGCAGTAGGAATTACAGCATTATTATTATTATTATCATTACCTGTATTAGCTGGA---GCCATTACTATATTATTAACAGATCGTAATTTAAATACATCTTTTTTTGATCCTGCTGGAGGAGGAGATCCAATTTTATACCAACACTTA-------------------------------------------------------------------------------------------------------------------------------------------------------------------------------------------------
>NLYCA1003-19|Theritas anna|CF-LYC-1003||Theritas anna||El Mirador|BOLD:ADD3644|
------------------------------------------------------------ATTTGAGCAGGAATATTAGGAACATCTTTA---AGAATCTTAATTCGAATAGAATTAGGAACTCCCGGATCTTTAATTGGAGAT---GATCAAATTTATAATACTATTGTTACAGCTCATGCTTTTATTATAATCTTTTTTATAGTTATACCCATTATAATTGGAGGATTTGGAAATTGATTAGTACCTTTAATA---TTAGGAGCCCCAGATATAGCATTCCCACGAATAAATAATATAAGATTTTGATTATTACCCCCTTCATTAATATTATTAGTCTCAAGAAGAATTGTAGAAAATGGAGCAGGAACAGGATGAACAGTTTATCCCCCACTTTCATCTAATATTGCTCATAGAGGTCCTTCTGTTGATTTA---GCCATTTTTTCATTACATTTAGCTGGTATTTCATCAATTTTAGGAGCTATTAATTTTATTACTACTATTATTAATATACGCATTAATAATTTATCTTTCGATCAAATATCCTTATTTATTTGAGCTGTTGGGATTACAGCATTATTATTATTATTATCTCTACCAGTATTAGCTGGA---GCTATTACTATATTATTAACAGATCGAAATTTAAATACTTCATTTTTTGACCCTGCTGGAGGAGGAGATCCAATTTTATATCAACATTTA-------------------------------------------------------------------------------------------------------------------------------------------------------------------------------------------------
>NLYCA1002-19|Cyanophrys pseudolongula|CF-LYC-1002||Cyanophrys pseudolongula||El Mirador|BOLD:ADE2630|
---------------------------------------ACTTTATATTTTATTTTTGGAATTTGAGCAGGAATATTAGGAACATCTTTA---AGAATTTTAATTCGAATAGAATTAGGAACTCCTGGTTCTTTAATTGGGGAT---GATCAAATTTATAATACTATTGTAACAGCTCATGCTTTTATTATAATTTTCTTTATAGTTATACCAATTATAATTGGAGGATTTGGAAATTGATTAGTTCCATTAATA---TTAGGAGCTCCAGATATAGCATTTCCTCGAATAAATAATATAAGATTTTGATTATTACCTCCTTCATTAATATTATTAATTTCAAGAAGAATTGTAGAAAATGGTGCAGGAACAGGATGAACAGTTTACCCCCCACTTTCATCTAATATTGCTCATGGTGGATCATCAGTTGATTTA---GCTATTTTCTCTCTTCATTTAGCTGGAATTTCCTCAATTTTAGGAGCTATTAATTTTATTACAACTATTATTAATATACGAGTTAACAATTTATCATTTGATCAAATATCATTATTTATTTGAGCTGTAGGAATCACAGCACTTTTATTATTATTATCTTTACCTGTTTTAGCAGGA---GCAATTACTATATTATTAACGGATCGAAATTTAAATACATCATTTTTTGATCCTGCAGGAGGAGGAGACCCAATTTTATATCAACATTTA-------------------------------------------------------------------------------------------------------------------------------------------------------------------------------------------------
>NLYCA1001-19|Arzecla nr. paralus|CF-LYC-1001||Arzecla nr. paralus||El Mirador|BOLD:AEB8205|
---------------------------------------ACTTTATATTTTATTTTTGGAATCTGAGCAGGAATACTAGGAACTTCTTTA---AGAATCTTAATTCGAATAGAATTAGGCACTCCAGGATCTCTAATTGGAGAT---GATCAAATTTATAATACAATTGTTACAGCTCATGCCTTTATTATAATTTTTTTTATAGTAATGCCTATTATAATTGGAGGATTTGGAAATTGATTAGTACCTTTAATA---TTAGGAGCGCCTGATATAGCATTCCCACGAATAAATAACATAAGATTTTGACTACTACCCCCTTCTTTAATATTATTAATTTCAAGTAGAATTGTAGAAAATGGAGCAGGAACTGGATGAACAGTTTACCCCCCACTTTCATCTAATATTGCTCATAGAGGATCCTCAGTTGATTTA---GCTATTTTTTCTTTACATTTAGCAGGAATTTCATCAATCTTAGGAGCTATTAATTTTATCACAACTATTATTAATATACGAATTAATAATCTATCTTTTGATCAAATATCATTATTTATCTGAGCAGTAGGAATTACAGCATTATTATTACTTCTATCTTTACCTGTATTAGCTGGA---GCTATTACTATACTACTAACGGATCGAAATCTTAATACTTCTTTTTTTGATCCTGCTGGAGGAGGAGATCCAATTTTATATCAACATTTA-------------------------------------------------------------------------------------------------------------------------------------------------------------------------------------------------
>NLYCA1000-19|Cyanophrys pseudolongula|CF-LYC-1000||Cyanophrys pseudolongula||El Mirador|BOLD:ADE2630|
---------------------------------------ACTTTATATTTTATTTTTGGAATTTGAGCAGGAATATTAGGAACATCTTTA---AGAATTTTAATTCGAATAGAATTAGGAACTCCTGGTTCTTTAATTGGGGAT---GATCAAATTTATAATACTATTGTAACAGCTCATGCTTTTATTATAATTTTCTTTATAGTTATACCAATTATAATTGGAGGATTTGGAAATTGATTAGTTCCATTAATA---TTAGGAGCTCCAGATATAGCATTTCCTCGAATAAATAATATAAGATTTTGATTATTACCTCCTTCATTAATATTATTAATTTCAAGAAGAATTGTAGAAAATGGTGCAGGAACAGGATGAACAGTTTACCCCCCACTTTCATCTAATATTGCTCATGGTGGATCATCAGTTGATTTA---GCTATTTTCTCTCTTCATTTAGCTGGAATTTCCTCAATTTTAGGAGCTATTAATTTTATTACAACTATTATTAATATACGAGTTAACAATTTATCATTTGATCAAATATCATTATTTATTTGAGCTGTAGGAATCACAGCACTTTTATTATTATTATCTTTACCTGTTTTAGCAGGA---GCAATTACTATATTATTAACGGATCGAAATTTAAATACATCATTTTTTGATCCTGCAGGAGGAGGAGACCCAATTTTATATCAACATTTA-------------------------------------------------------------------------------------------------------------------------------------------------------------------------------------------------
>NLYCA999-19|Arzecla nr. paralus|CF-LYC-999||Arzecla nr. paralus||El Mirador|BOLD:AEB8205|
---------------------------------------ACTTTATATTTTATTTTTGGAATCTGAGCAGGAATACTAGGAACTTCTTTA---AGAATCTTAATTCGAATAGAATTAGGCACTCCAGGATCTCTAATTGGAGAT---GATCAAATTTATAATACAATTGTTACAGCTCATGCCTTTATTATAATTTTTTTTATAGTAATGCCTATTATAATTGGAGGATTTGGAAATTGATTAGTACCTTTAATA---TTAGGAGCGCCTGATATAGCATTCCCACGAATAAATAACATAAGATTTTGACTACTACCCCCTTCTTTAATATTATTAATTTCAAGTAGAATTGTAGAAAATGGAGCAGGAACTGGATGAACAGTTTACCCCCCACTTTCATCTAATATTGCTCATAGAGGATCCTCAGTTGATTTA---GCTATTTTTTCTTTACATTTAGCAGGAATTTCATCAATCTTAGGAGCTATTAATTTTATCACAACTATTATTAATATACGAATTAATAATCTATCTTTTGATCAAATATCATTATTTATCTGAGCAGTAGGAATTACAGCATTATTATTACTTCTATCTTTACCTGTATTAGCTGGA---GCTATTACTATACTACTAACGGATCGAAATCTTAATACTTCTTTTTTTGATCCTGCTGGAGGAGGAGATCCAATTTTATATCAACATTTA-------------------------------------------------------------------------------------------------------------------------------------------------------------------------------------------------
>PLCOL160-19|Penaincisalia loxurina|CP Lep 1796|m2725|Penaincisalia loxurina|PNN Munchique|Cerro Santa Ana|BOLD:ABX0474|
---------------------------------------ACTTTATATTTTATTTTTGGAATTTGAGCAGGAATATTAGGAACATCTTTA---AGAATTTTAATTCGAATAGAATTAGGTACTCCAGGATCTTTAATTGGAGAT---GATCAAATTTATAATACTATTGTCACAGCTCATGCTTTTATTATAATTTTTTTTATGGTTATACCCATTATAATTGGAGGATTTGGAAATTGATTAATTCCATTAATA---TTAGGAGCTCCAGATATAGCATTTCCTCGAATAAATAATATAAGATTTTGATTATTACCTCCTTCTTTAATACTATTAATCTCAAGAAGAATTGTAGAAAATGGAGCAGGAACAGGATGAACAGTTTACCCCCCACTTTCATCTAATATTGCTCATAGAGGATCATCAGTTGATCTA---GCTATTTTTTCATTACATTTAGCGGGTATTTCATCAATTTTAGGAGCTATTAACTTTATTACAACTATTATTAATATACGAGTTAATAATTTATCTTTTGATCAAATATCATTGTTTATTTGAGCAGTAGGAATTACAGCATTACTATTATTATTATCATTACCTGTATTAGCAGGA---GCTATTACTATATTATTAACAGACCGAAATTTAAATACCTCATTTTTTGACCCTGCAGGTGGAGGAGATCCAATTTTATATCAACATTTA-------------------------------------------------------------------------------------------------------------------------------------------------------------------------------------------------
>PLCOL159-19|Johnsonita pardoa|CP Lep 1795|m2724|Johnsonita pardoa|PNN Munchique|Cerro Santa Ana|BOLD:ADD2909|
---------------------------------------ACCTTATATTTTATTTTTGGTATTTGAGCAGGAATATTAGGTACATCTCTA---AGAATTCTAATTCGAATAGAATTAGGTACTCCAGGATCTCTAATTGGAGAT---GATCAAATTTATAATACTATTGTAACAGCCCATGCATTTATTATAATTTTTTTTATAGTTATACCTATTATAATTGGAGGATTTGGAAATTGATTAGTACCTTTAATA---TTAGGAGCCCCTGATATAGCATTTCCACGAATAAATAATATAAGATTTTGGTTATTACCCCCTTCACTAATATTATTAATTTCAAGAAGAATTGTAGAAAATGGAGCAGGAACAGGTTGAACAGTTTACCCCCCACTTTCATCCAATATTGCTCATAGAGGATCCTCAGTAGATTTA---GCTATTTTTTCACTTCATTTAGCAGGTATTTCATCAATTTTAGGAGCTATTAATTTTATCACAACTATTATTAATATACGGATTAATAACTTATCTTTTGACCAAATATCATTATTTATTTGAGCAGTAGGAATTACAGCATTATTATTATTATTATCTTTACCTGTATTAGCTGGA---GCTATCACTATACTATTAACAGATCGTAATTTAAATACTTCATTTTTTGACCCAGCTGGAGGAGGAGATCCAATTTTATACCAACATTTA-------------------------------------------------------------------------------------------------------------------------------------------------------------------------------------------------
>PLCOL158-19|Rhamma commodus|CP Lep 1794|m2723|Rhamma commodus|PNN Munchique|Cerro Santa Ana|BOLD:ABX0548|
---------------------------------------ACTTTATACTTTATTTTTGGAATTTGAGCAGGAATATTAGGAACATCTTTA---AGAATTTTAATTCGAATAGAATTAGGAACCCCTGGATCTTTAATTGGAGAC---GACCAAATTTATAATACAATTGTCACAGCTCATGCATTTATTATAATTTTTTTTATAGTTATACCCATTATAATTGGAGGATTTGGAAATTGATTGGTGCCATTAATA---TTAGGAGCCCCAGATATAGCCTTTCCACGAATAAATAATATAAGATTTTGACTATTACCCCCTTCATTAATATTATTAATTTCAAGAAGAATTGTAGAAAATGGAGCAGGAACAGGATGAACAGTTTACCCACCACTCTCATCAAATATTGCTCACGGAGGATCTTCTGTTGATTTA---GCTATTTTTTCATTACACCTAGCAGGTATTTCATCAATTTTAGGAGCTATTAATTTTATTACAACTATTATTAATATACGAGTTAATAATTTATCTTTTGATCAAATATCATTATTTATTTGAGCGGTAGGAATTACAGCATTATTATTATTATTATCCCTACCTGTATTAGCTGGA---GCTATTACTATACTATTAACAGATCGAAATTTAAATACTTCATTTTTTGATCCTGCTGGAGGAGGGGATCCAATTTTATATCAACATTTA-------------------------------------------------------------------------------------------------------------------------------------------------------------------------------------------------
>PLCOL157-19|Penaincisalia albalineata|CP Lep 1793|m2720|Penaincisalia albalineata|PNN Munchique|Cerro Santa Ana|BOLD:ABX0716|
---------------------------------------ACTTTATATTTTATTTTTGGAATCTGAGCAGGAATACTAGGAACATCATTA---AGAATTCTAATTCGGATAGAATTAGGAACTCCTGGATCTTTAATTGGAGAT---GACCAAATTTATAATACTATTGTTACAGCTCATGCTTTTATTATAATTTTTTTTATAGTTATACCTATTATAATTGGAGGATTTGGAAATTGATTAGTACCATTAATA---TTAGGAGCCCCAGATATAGCATTTCCTCGAATAAATAACATAAGATTTTGATTATTACCTCCTTCACTAATATTATTAATTTCAAGAAGAATTGTAGAAAATGGAGCAGGAACAGGATGAACAGTTTACCCCCCACTTTCATCTAATATTGCACATAGAGGATCATCAGTTGATTTA---GCCATTTTTTCCCTACATTTAGCAGGTATTTCATCAATTTTAGGAGCTATTAATTTTATTACAACTATTATTAATATACGAATTAATAATTTAGCTTTTGATCAAATATCATTATTTATTTGAGCAGTAGGAATTACAGCATTATTATTATTATTATCATTACCAGTATTAGCAGGT---GCTATTACTATATTATTAACTGATCGAAATTTAAATACTTCATTTTTTGATCCAGCAGGTGGAGGGGATCCAATTTTATATCAACATTTA-------------------------------------------------------------------------------------------------------------------------------------------------------------------------------------------------
>PLCOL156-19|Penaincisalia albalineata|CP Lep 1792|m2719|Penaincisalia albalineata|PNN Munchique|Cerro Santa Ana|BOLD:ABX0716|
---------------------------------------ACTTTATATTTTATTTTTGGAATCTGAGCAGGAATACTAGGAACATCATTA---AGAATTCTAATTCGGATAGAATTAGGAACTCCTGGATCTTTAATTGGAGAT---GACCAAATTTATAATACTATTGTTACAGCTCATGCTTTTATTATAATTTTTTTTATAGTTATACCTATTATAATTGGAGGATTTGGAAATTGATTAGTACCATTAATA---TTAGGAGCCCCAGATATAGCATTTCCTCGAATAAATAACATAAGATTTTGATTATTACCTCCTTCACTAATATTATTAATTTCAAGAAGAATTGTAGAAAATGGAGCAGGAACAGGATGAACAGTTTACCCCCCACTTTCATCTAATATTGCACATAGAGGATCATCAGTTGATTTA---GCCATTTTTTCCCTACATTTAGCAGGTATTTCATCAATTTTAGGAGCTATTAATTTTATTACAACTATTATTAATATACGAATTAATAATTTAGCTTTTGATCAAATATCATTATTTATTTGAGCAGTAGGAATTACAGCATTATTATTATTATTATCATTACCAGTATTAGCAGGT---GCTATTACTATATTATTAACTGATCGAAATTTAAATACTTCATTTTTTGATCCAGCAGGTGGAGGGGATCCAATTTTATATCAACATTTA-------------------------------------------------------------------------------------------------------------------------------------------------------------------------------------------------
>PLCOL155-19|Penaincisalia albalineata|CP Lep 1791|m2718|Penaincisalia albalineata|PNN Munchique|Cerro Santa Ana|BOLD:ABX0716|
---------------------------------------ACTTTATATTTTATTTTTGGAATCTGAGCAGGAATACTAGGAACATCATTA---AGAATTCTAATTCGGATAGAATTAGGAACTCCTGGATCTTTAATTGGAGAT---GACCAAATTTATAATACTATTGTTACAGCTCATGCTTTTATTATAATTTTTTTTATAGTTATACCTATTATAATTGGAGGATTTGGAAATTGATTAGTACCATTAATA---TTAGGAGCCCCAGATATAGCATTTCCTCGAATAAATAACATAAGATTTTGATTATTACCTCCTTCACTAATATTATTAATTTCAAGAAGAATTGTAGAAAATGGAGCAGGAACAGGATGAACAGTTTACCCCCCACTTTCATCTAATATTGCACATAGAGGATCATCAGTTGATTTA---GCCATTTTTTCCCTACATTTAGCAGGTATTTCATCAATTTTAGGAGCTATTAATTTTATTACAACTATTATTAATATACGAATTAATAATTTAGCTTTTGATCAAATATCATTATTTATTTGAGCAGTAGGAATTACAGCATTATTATTATTATTATCATTACCAGTATTAGCAGGT---GCTATTACTATATTATTAACTGATCGAAATTTAAATACTTCATTTTTTGATCCAGCAGGTGGAGGGGATCCAATTTTATATCAACATTTA-------------------------------------------------------------------------------------------------------------------------------------------------------------------------------------------------
>PLCOL154-19|Lathecla carolyna|CP Lep 1790|m2717|Lathecla carolyna|PNN Munchique|Cerro Santa Ana|BOLD:ADJ5622|
---------------------------------------ACTATATATTTTATTTTTGGAATTTGAGCAGGAATACTAGGAACATCTCTA---AGAATTTTAATTCGAATAGAATTAGGAACCCCTGGATCTTTAATTGGAGAT---GATCAAATTTATAATACTATTGTTACAGCTCATGCATTTATTATAATTTTTTTTATAGTTATACCTATTATAATTGGAGGATTTGGAAATTGATTAATTCCATTAATA---TTAGGTGCTCCAGATATAGCATTTCCACGAATAAATAATATAAGATTTTGATTATTACCTCCCTCATTAATATTATTAATTTCAAGAAGAATTGTAGAAAATGGAGCAGGAACAGGATGAACAGTTTACCCACCACTTTCATCAAATATTGCTCATAGAGGAGCCTCAGTTGATTTA---GCTATTTTTTCATTACATTTAGCTGGTATTTCATCAATTCTTGGAGCTATTAATTTTATTACAACTATTATTAATATACGAGTTAATAATTTAACTTTTGATCAAATATCATTATTTATTTGAGCAGTAGGAATTACAGCATTATTATTATTATTATCTTTACCAGTATTAGCTGGA---GCTATTACTATACTGTTAACAGATCGAAATTTAAATACATCATTTTTTGATCCTGCTGGAGGAGGAGATCCAATTTTATATCAACATTTA-------------------------------------------------------------------------------------------------------------------------------------------------------------------------------------------------
>PLCOL153-19|Splendeuptychia ashna|CP Lep 1789|ashna|Splendeuptychia ashna|Santa Rosa|Villalobos|BOLD:ADN1738|
---------------------------------------ACTCTTTATTTTATTTTTGGTATTTGAGCAGGAATAGTAGGGACATCTCTT---AGTCTAATTATTCGAATAGAATTAGGTAACCCAGGATTTTTAATTGGAAAT---GATCAAATTTATAATACAATTGTTACAGCTCATGCTTTTATCATAATTTTTTTTATAGTAATACCTATTATAATTGGAGGTTTTGGTAATTGATTAATCCCTTTAATA---TTAGGAGCCCCTGATATAGCTTTCCCCCGTATAAATAATATAAGATTTTGATTATTACCCCCCTCTTTAATTTTATTAATTTCAAGGAGTATTATTGAAAATGGAGCTGGAACAGGATGAACGGTTTACCCCCCTCTTTCATCTAATATTGCTCATAGTGGGTCTTCAGTTGATCTA---GCTATTTTTTCTCTTCATTTAGCAGGAATTTCTTCAATTCTAGGAGCTATCAATTTTATCACAACAATTATTAATATACGAATTAATAATATATCTTATGATCAAATACCTTTATTTATTTGAGCAGTTGGAATTACAGCACTTCTACTTTTACTTTCTTTACCTGTCTTAGCAGGA---GCTATTACAATACTTTTAACAGATCGAAATTTAAATACATCTTTTTTTGACCCCGCAGGAGGAGGAGACCCCATTTTATATCAACATTTA-------------------------------------------------------------------------------------------------------------------------------------------------------------------------------------------------
>PLCOL152-19|Rhamma adunca|CP Lep 1788|m2716|Rhamma adunca|PNN Munchique|Cerro Santa Ana|BOLD:ABX0492|
---------------------------------------ACTTTATATTTTATTTTTGGAATTTGAGCAGGAATATTAGGAACATCTTTA---AGAATTTTAATTCGAATAGAATTAGGAACTCCTGGATCTTTAATTGGAGAT---GATCAAATTTATAATACAATTGTTACAGCTCATGCATTTATTATAATTTTTTTTATAGTTATACCTATTATAATTGGAGGATTTGGAAATTGATTAGTCCCATTAATA---TTAGGAGCCCCAGATATAGCCTTTCCACGAATAAATAACATAAGATTTTGATTATTACCCCCCTCATTAATATTGCTAGTTTCAAGAAGAATTGTAGAAAATGGAGCAGGAACAGGATGAACAGTTTACCCCCCACTTTCATCAAATATTGCTCATGGAGGATCTTCTGTTGACTTA---GCTATCTTTTCATTACACTTAGCAGGAATTTCATCAATTTTAGGAGCTATTAATTTTATTACAACTATTATTAATATACGAGTTAATAATTTATCTTTTGATCAAATATCATTATTTATTTGAGCAGTAGGAATTACAGCATTATTATTATTATTATCTTTACCTGTTTTAGCTGGA---GCTATTACTATATTATTAACAGATCGAAATTTAAATACTTCATTTTTTGATCCTGCTGGAGGAGGAGACCCAATTTTATACCAACATTTA-------------------------------------------------------------------------------------------------------------------------------------------------------------------------------------------------
>PLCOL151-19|Rhamma adunca|CP Lep 1787|m2714|Rhamma adunca|PNN Munchique|Cerro Santa Ana|BOLD:ABX0492|
---------------------------------------ACTTTATATTTTATTTTTGGAATTTGAGCAGGAATATTAGGAACATCTTTA---AGAATTTTAATTCGAATAGAATTAGGAACTCCTGGATCTTTAATTGGAGAT---GATCAAATTTATAATACAATTGTTACAGCTCATGCATTTATTATAATTTTTTTTATAGTTATACCTATTATAATTGGAGGATTTGGAAATTGATTAGTCCCATTAATA---TTAGGAGCCCCAGATATAGCCTTTCCACGAATAAATAACATAAGATTTTGATTATTACCCCCCTCATTAATATTGCTAGTTTCAAGAAGAATTGTAGAAAATGGAGCAGGAACAGGATGAACAGTTTACCCCCCACTTTCATCAAATATTGCTCATGGAGGATCTTCTGTTGACTTA---GCTATCTTTTCATTACACTTAGCAGGAATTTCATCAATTTTAGGAGCTATTAATTTTATTACAACTATTATTAATATACGAGTTAATAATTTATCTTTTGATCAAATATCATTATTTATTTGAGCAGTAGGAATTACAGCATTATTATTATTATTATCTTTACCTGTTTTAGCTGGA---GCTATTACTATATTATTAACAGATCGAAATTTAAATACTTCATTTTTTGATCCTGCTGGAGGAGGAGACCCAATTTTATACCAACATTTA-------------------------------------------------------------------------------------------------------------------------------------------------------------------------------------------------
>PLCOL150-19|Arzecla|CP Lep 1786|m2713||PNN Munchique|Cerro Santa Ana|BOLD:AEC0205|
---------------------------------------ACCTTATATTTTATTTTTGGAATTTGAGCAGGAATATTAGGGACCTCTTTA---AGAATTTTAATCCGAATAGAGTTAGGTACCCCAGGATCTTTAATCGGAGAT---GATCAAATTTACAATACAATTGTTACAGCCCATGCTTTTATTATAATTTTTTTTATAGTAATACCTATTATAATCGGAGGATTTGGAAATTGATTAGTACCTTTAATA---TTAGGAGCTCCTGATATGGCATTCCCACGAATAAATAATATAAGATTTTGATTATTACCTCCTTCATTATTATTATTAATTTCAAGAAGAATCGTAGAAAATGGAGCTGGAACTGGATGAACAGTTTACCCCCCACTTTCATCTAATATTGCCCATAGAGGTTCTTCAGTTGATTTG---GCCATTTTTTCTCTTCATTTAGCAGGAATCTCATCAATTTTAGGGGCTATCAATTTTATTACAACTATTATTAATATACGAGTTAATAATTTATCCTTTGATCAAATATCATTATTTATTTGAGCTGTAGGAATCACAGCATTATTATTATTATTATCTCTACCTGTATTAGCTGGA---GCTATTACTATATTATTAACTGATCGAAATCTTAATACTTCTTTTTTTGATCCTGCTGGAGGAGGAGACCCAATCTTATACCAACATTTA-------------------------------------------------------------------------------------------------------------------------------------------------------------------------------------------------
>PLCOL149-19|Rhamma adunca|CP Lep 1785|m2712|Rhamma adunca|PNN Munchique|Cerro Santa Ana|BOLD:ABX0492|
---------------------------------------ACTTTATATTTTATTTTTGGAATTTGAGCAGGAATATTAGGAACATCTTTA---AGAATTTTAATTCGAATAGAATTAGGAACTCCTGGATCTTTAATTGGAGAT---GATCAAATTTATAATACAATTGTTACAGCTCATGCATTTATTATAATTTTTTTTATAGTTATACCTATTATAATTGGAGGATTTGGAAATTGATTAGTCCCATTAATA---TTAGGAGCCCCAGATATAGCCTTTCCACGAATAAATAACATAAGATTTTGATTATTACCCCCCTCATTAATATTGCTAGTTTCAAGAAGAATTGTAGAAAATGGAGCAGGAACAGGATGAACAGTTTACCCCCCACTTTCATCAAATATTGCTCATGGAGGATCTTCTGTTGACTTA---GCTATCTTTTCATTACACTTAGCAGGAATTTCATCAATTTTAGGAGCTATTAATTTTATTACAACTATTATTAATATACGAGTTAATAATTTATCTTTTGATCAAATATCATTATTTATTTGAGCAGTAGGAATTACAGCATTATTATTATTATTATCTTTACCTGTTTTAGCTGGA---GCTATTACTATATTATTAACAGATCGAAATTTAAATACTTCATTTTTTGATCCTGCTGGAGGAGGAGACCCAATTTTATACCAACATTTA-------------------------------------------------------------------------------------------------------------------------------------------------------------------------------------------------
>PLCOL148-19|Theritas paupera|CP Lep 1784|m2711|Theritas paupera|Cali|San Antonio|BOLD:ADJ2378|
---------------------------------------ACTTTATATTTTATTTTTGGTATTTGAGCAGGAATAGTAGGAACATCTTTA---AGAATTTTAATTCGAATAGAATTAGGAACCCCCGGATCTTTAATTGGAGAC---GATCAAATTTATAATACTATTGTTACAGCTCATGCATTTATTATAATTTTTTTTATAGTTATACCAATTATAATTGGAGGATTTGGGAATTGACTAGTACCATTAATG---CTAGGAGCTCCTGATATAGCATTCCCACGAATAAATAATATAAGATTTTGGTTATTACCCCCATCTTTAATATTATTAATTTCAAGAAGAATTGTAGAAAATGGAGCAGGAACAGGATGAACAGTTTATCCTCCTCTTTCATCCAATATTGCTCATGGAGGGGCATCAGTTGATTTA---GCTATTTTTTCTTTACATTTAGCAGGAGTTTCCTCAATTTTAGGTGCTATTAATTTTATTACAACAATTATTAATATACGAGTTAATAATTTATCATTTGATCAAATATCATTATTTATTTGAGCTGTAGGAATTACAGCATTATTACTATTATTATCATTGCCTGTATTAGCAGGA---GCTATTACTATATTATTAACAGATCGAAATTTAAATACTTCATTTTTTGATCCGGCTGGAGGAGGAGATCCAATTTTATATCAACATTTA-------------------------------------------------------------------------------------------------------------------------------------------------------------------------------------------------
>PLCOL147-19|Atlides browni|CP Lep 1783|m2710|Atlides browni|Cali|San Antonio|BOLD:ADI8030|
---------------------------------------ACTTTATATTTTATTTTTGGAATTTGAGCCGGAATAGTTGGAACATCTTTA---AGAATTTTAATTCGAATAGAATTAGGTACTCCTGGATCTTTAATTGGTGAT---GATCAAATTTATAATACTATTGTTACAGCTCACGCATTTATTATAATTTTTTTTATAGTTATACCTATTATAATTGGAGGATTTGGAAATTGATTAGTACCATTAATA---TTAGGAGCCCCAGATATAGCATTTCCTCGAATAAATAATATAAGATTTTGATTATTGCCCCCATCATTAATACTATTAATTTCTAGAAGAATTGTTGAAAATGGAGCAGGAACAGGATGAACAGTTTACCCCCCACTTTCATCTAATATTGCTCATGGAGGTTCCTCAGTTGACTTA---GCTATTTTTTCTTTACACTTAGCAGGAATTTCATCAATTTTAGGAGCTATTAATTTTATTACTACAATTATTAATATACGAGTTAATAATTTATCATTTGATCAAATATCATTATTTATTTGAGCTGTAGGAATTACAGCATTATTATTATTATTATCTTTACCTGTATTAGCTGGA---GCTATTACTATATTATTAACTGATCGAAATTTAAATACTTCATTTTTTGATCCAGCAGGAGGAGGAGATCCAATTTTATATCAACATTTA-------------------------------------------------------------------------------------------------------------------------------------------------------------------------------------------------
>PLCOL146-19|Atlides browni|CP Lep 1782|m2709|Atlides browni|Cali|San Antonio|BOLD:ADI8030|
---------------------------------------ACTTTATATTTTATTTTTGGAATTTGAGCCGGAATAGTTGGAACATCTTTA---AGAATTTTAATTCGAATAGAATTAGGTACTCCTGGATCTTTAATTGGTGAT---GATCAAATTTATAATACTATTGTTACAGCTCACGCATTTATTATAATTTTTTTTATAGTTATACCTATTATAATTGGAGGATTTGGAAATTGATTAGTACCATTAATA---TTAGGAGCCCCAGATATAGCATTTCCTCGAATAAATAATATAAGATTTTGATTATTGCCCCCATCATTAATACTATTAATTTCTAGAAGAATTGTTGAAAATGGAGCAGGAACAGGATGAACAGTTTACCCCCCACTTTCATCTAATATTGCTCATGGAGGTTCCTCAGTTGACTTA---GCTATTTTTTCTTTACACTTAGCAGGAATTTCATCAATTTTAGGAGCTATTAATTTTATTACTACAATTATTAATATACGAGTTAATAATTTATCATTTGATCAAATATCATTATTTATTTGAGCTGTAGGAATTACAGCATTATTATTATTATTATCTTTACCTGTATTAGCTGGA---GCTATTACTATATTATTAACTGATCGAAATTTAAATACTTCATTTTTTGATCCAGCAGGAGGAGGAGATCCAATTTTATATCAACATTTA-------------------------------------------------------------------------------------------------------------------------------------------------------------------------------------------------
>PLCOL145-19|Brangas felderi|CP Lep 1781|m2708|Brangas felderi|Cali|San Antonio|BOLD:ADD3927|
---------------------------------------ACTTTATATTTCATTTTTGGAATTTGAGCAGGTATAGTCGGAACCTCTTTA---AGAATTTTAATTCGAATAGAGTTAGGTACTCCAGGATCTTTAATTGGGGAT---GACCAAATTTATAATACTATTGTAACAGCTCATGCATTTATTATAATTTTTTTTATAGTTATACCTATTATAATTGGAGGATTTGGAAATTGATTAGTACCTTTAATG---CTTGGGGCTCCTGATATAGCATTCCCACGAATAAATAATATAAGATTTTGATTATTACCTCCATCATTAATACTATTAATTTCAAGAAGAATTGTTGAAAATGGAGCAGGAACTGGATGAACAGTTTACCCCCCACTTTCATCTAATATTGCTCATAGAGGATCCTCAGTTGATCTA---GCTATTTTTTCCCTACATTTAGCAGGTATTTCCTCAATTCTTGGAGCCATTAATTTTATTACTACTATTATTAATATACGAATTAATAATTTAGCTTTTGATCAAATATCATTATTTATTTGAGCTGTGGGAATCACAGCTTTATTATTACTATTATCTTTACCCGTATTAGCAGGA---GCTATTACTATATTATTAACAGATCGAAATTTAAATACATCATTTTTTGATCCAGCTGGAGGAGGGGATCCAATTTTATATCAACATTTA-------------------------------------------------------------------------------------------------------------------------------------------------------------------------------------------------
>PLCOL144-19|Porthecla barba|CP Lep 1780|m2707|Porthecla barba|Cali|San Antonio|BOLD:ACM6165|
---------------------------------------ACTTTATATTTTATTTTTGGAATTTGAGCAGGAATGTTAGGGACATCTTTA---AGAATCCTAATTCGAATAGAATTAGGCACCCCTGGTTCTTTAATTGGAGAT---GATCAAATCTATAATACTATCGTAACAGCTCACGCTTTTATTATAATTTTTTTTATAGTTATACCTATTATAATTGGAGGATTTGGAAATTGATTAGTCCCATTAATA---TTAGGAGCACCTGATATAGCATTTCCACGAATAAATAATATAAGATTTTGATTATTACCTCCTTCATTAATATTATTAATTTCTAGAAGAATTGTAGAAAATGGAGCAGGAACAGGATGAACAGTTTATCCCCCACTTTCATCTAATATTGCTCATAGAGGAGCATCAGTTGACCTT---GCTATTTTTTCTCTACATTTGGCAGGCATTTCATCAATCTTAGGAGCTATTAATTTTATTACAACTATTATTAATATACGAATTAATAATTTATCTTTTGATCAAATATCATTATTTATTTGAGCAGTAGGAATTACAGCCTTATTATTATTATTATCTTTACCTGTATTAGCTGGA---GCTATTACTATATTATTAACTGATCGAAATTTAAATACCTCATTTTTTGATCCTGCTGGAGGAGGAGATCCTATTTTATATCAACATTTA-------------------------------------------------------------------------------------------------------------------------------------------------------------------------------------------------
>PLCOL143-19|Ministrymon cleon|CP Lep 1779|m2706|Ministrymon cleon|Cali|San Antonio|BOLD:AAE9908|
---------------------------------------ACATTATATTTTATTTTCGGAATTTGAGCAGGAATAGTAGGAACTTCTTTA---AGAATTTTAATTCGAATAGAATTAGGAACTCCTGGATCTTTAATTGGTGAT---GATCAAATTTATAATACTATTGTTACAGCTCATGCTTTTATTATAATTTTTTTTATAGTAATACCTATTATAATTGGAGGATTTGGAAATTGATTAGTTCCATTAATA---CTTGGAGCCCCAGATATAGCATTCCCACGAATAAATAATATAAGATTTTGATTACTTCCTCCTTCATTAATATTATTAATTTCAAGAAGAATCGTAGAAAATGGAGCAGGAACAGGATGAACAGTTTACCCCCCACTTTCATCTAATATTGCCCATGGAGGATCATCAGTAGATTTA---GCTATTTTCTCTCTACATTTAGCAGGTATTTCTTCAATCTTAGGAGCTATTAATTTTATTACAACTATTATTAATATACGAGTTAATAATTTATCATTTGATCAAATATCATTATTTATTTGAGCTGTTGGAATTACAGCATTATTATTATTATTATCATTACCAGTATTAGCTGGA---GCTATTACTATATTATTAACAGATCGAAATCTTAATACTTCTTTTTTTGACCCAGCAGGAGGAGGAGATCCAATTTTATATCAACATTTA-------------------------------------------------------------------------------------------------------------------------------------------------------------------------------------------------
>PLCOL142-19|Aubergina hesychia|CP Lep 1778|m2705|Aubergina hesychia|Cali|San Antonio|BOLD:ACD7918|
---------------------------------------ACTTTATATTTTATTTTTGGAATCTGAGCAGGAATATTAGGAACATCATTA---AGAATCTTAATTCGAATAGAATTAGGAACCCCCGGATCTTTAATTGGTGAT---GATCAAATTTATAATACAATTGTCACAGCTCATGCTTTTATCATAATTTTTTTTATAGTTATACCTATCATAATTGGAGGATTTGGAAATTGACTTGTACCTCTTATA---TTAGGAGCTCCAGATATAGCATTTCCACGAATAAATAATATAAGATTTTGATTACTTCCTCCTTCATTAATACTATTAATTTCAAGAAGAATTGTAGAAAATGGAGCAGGAACAGGATGAACAGTTTACCCCCCACTCTCATCAAATATTGCTCACAGAGGATCATCAGTTGACTTA---GCTATTTTTTCTCTTCATTTAGCAGGAATTTCTTCAATTTTAGGAGCCATTAATTTTATTACAACTATTATTAATATACGAATTAATAATATATCATTTGATCAAATATCATTATTTATTTGAGCTGTAGGAATTACAGCATTATTATTATTATTATCTCTACCTGTTTTAGCTGGT---GCAATTACAATATTATTAACAGATCGAAATTTAAATACTTCTTTTTTTGATCCTGCAGGTGGAGGAGATCCAATTCTTTATCAACATTTA-------------------------------------------------------------------------------------------------------------------------------------------------------------------------------------------------
>PLCOL141-19|Arzecla sethon|CP Lep 1777|m2704|Arzecla sethon|Cali|San Antonio||
---------------------------------------ACTTTATATTTTATCTTCGGAATTTGAGCAGGGATGTTAGGAACATCCTTA---AGAATTTTAATTCGAATAGAATTAGGTACTCCAGGATCTTTAATTGGAGAT---GATCAAATTTATAATACAATTGTTACAGCTCATGCTTTTATTATAATTTTTTTTATAGTAATACCTATTATAATTGGAGGATTTGGAAATTGATTAGTACCTTTAATG---TTAGGAGCCCCTGATATAGCATTTCCACGAATAAATAATATAAGATTTTGATTATTACCTCCTTCACTAATATTATTAATTTCAAGAAGAATTGTAGAAAATGGAGCAGGAACTGGATGAACAGTTTACCCACCACTTTCATCTAATATTGCCCATAGAGGATCCTCTGTTGATTTA---GCCATTTTTTCTCTTCATTTAGCAGGAATTTCATCAATTTTAGGAGCCATTAACTTTATTACAACTATTATTAATATGCGAGTTAATAATTTATCATTTGATCAAATATCATTATTTATTTGAGCAGTAGGAATTACAGCATTATTATTATTATTATCTTTACCTGTATTAGCAGGA---GCTATTACTATATTATTAACTGATCGAAATCTTAATACTTCTTTTTTTGATCCTGCTGGTGGAGGAGATCCAATTTTATATCAACATTTA-------------------------------------------------------------------------------------------------------------------------------------------------------------------------------------------------
>PLCOL140-19|Timaeta|CP Lep 1776|m2703||Cali|San Antonio||
---------------------------------------ACTTTATATTTTATTTTTGGAATTTGAGCAGGTATATTAGGAACATCTCTA---AGAATTTTAATTCGAATAGAATTAGGTACTCCTGGATCTTTAATTGGTGAT---GATCAAATTTATAATACTATTGTTACAGCTCATGCTTTTATTATAATTTTTTTTATAGTTATACCTATTATAATTGGAGGATTTGGAAATTGATTAGTTCCTTTAATA---TTAGGAGCTCCTGATATAGCTTTCCCACGAATAAATAATATAAGATTCTGATTATTACCTCCTTCATTAATACTATTAATTTCAAGAAGAATTGTAGAAAATGGAGCAGGAACAGGATGAACAGTTTACCCCCCACTTTCATCTAATATTGCACATAGAGGATCATCAGTAGATTTA---GCTATTTTTTCATTACATTTAGCAGGTGTTTCATCAATTTTAGGAGCTATTAATTTTATTACTACTATTATTAATATACGAATTAATAATTTATCTTTTGATCAAATATCCTTATTTATTTGAGCAGTAGGAATTACAGCATTATTATTATTATTATCATTACCAGTATTAGCTGGA---GCTATTACTATATTATTAACAGATCGAAATTTAAATACTTCATTTTTTGATCCAGCAGGTGGAGGAGATCCAATTTTATATCAACACTTA-------------------------------------------------------------------------------------------------------------------------------------------------------------------------------------------------
>PLCOL139-19|Timaeta eronos|CP Lep 1775|m2702|Timaeta eronos|Cali|San Antonio|BOLD:ADR3914|
---------------------------------------ACTTTATATTTTATTTTTGGAATTTGAGCAGGAATATTAGGAACATCATTA---AGAATTTTAATTCGAATAGAATTAGGTACTCCTGGATCTTTAATTGGAGAT---GATCAAATTTATAATACTATTGTTACAGCTCATGCTTTTATTATAATTTTTTTTATAGTTATACCTATTATAATTGGAGGATTTGGAAATTGATTAATTCCATTAATA---TTAGGAGCCCCAGATATAGCTTTCCCTCGAATAAATAATATAAGATTTTGATTATTACCTCCTTCATTAATATTATTAATTTCAAGAAGAATTGTCGAAAATGGAGCAGGAACAGGATGAACAGTTTACCCCCCACTTTCATCTAATATTGCCCATAGAGGATCATCAGTTGATTTA---GCTATTTTTTCACTACATTTAGCAGGTATTTCATCAATTTTAGGAGCTATTAACTTTATTACAACTATTATTAATATACGAATCAATAATTTAGATTTTGATCAAATATCATTATTTATTTGAGCAGTAGGAATTACAGCACTATTATTATTATTATCTTTACCAGTATTAGCTGGA---GCTATTACTATATTATTAACAGATCGAAATTTAAATACTTCATTTTTTGATCCAGCAGGAGGAGGAGATCCAATTTTATATCAACATTTA-------------------------------------------------------------------------------------------------------------------------------------------------------------------------------------------------
>PLCOL138-19|Ministrymon azia|CP Lep 1774|m2701|Ministrymon azia|Cali|San Antonio||
---------------------------------------ACTTTATATTTTATTTTCGGAATTTGAGCAGGAATATTAGGAACTTCTCTA---AGAATTTTAATTCGAATAGAGTTAGGAATTCCAGGATCATTAATTGGAGAT---GATCAAATTTATAATACAATTGTTACAGCTCATGCTTTTATTATAATTTTTTTTATAGTTATACCTATTATAATTGGAGGATTTGGAAATTGATTAGTACCTTTAATA---TTAGGAGCCCCTGATATAGCATTTCCACGAATAAATAATATAAGATTTTGATTATTACCCCCTTCATTAATATTATTAATTTCAAGAAGAATTGTAGAAAATGGAGCAGGAACTGGATGAACAGTTTACCCCCCACTTTCATCTAATATTGCTCATGGAGGCTCTTCAGTTGACTTA---GCTATTTTTTCTCTTCATTTAGCAGGAATTTCCTCAATTTTAGGAGCTATTAATTTTATTACAACTATTATTAATATACGAGTTAATAATTTATCATTTGATCAAATATCTTTATTTATTTGAGCTGTAGGAATTACTGCTTTATTACTCTTATTATCTCTTCCTGTTTTAGCGGGA---GCTATTACTATATTATTAACTGATCGTAATCTCAATACATCTTTTTTTGATCCAGCAGGAGGAGGAGATCCAATTTTATATCAACATTTA-------------------------------------------------------------------------------------------------------------------------------------------------------------------------------------------------
>PLCOL137-19|Rhamma bilix|CP Lep 1773|m2700|Rhamma bilix|Cali|San Antonio|BOLD:ABX0491|
---------------------------------------ACTTTATACTTTATTTTTGGAATTTGAGCGGGGATACTAGGCACATCTTTA---AGAATTTTAATTCGAATAGAATTAGGAACTCCTGGGTCTTTAATTGGAGAT---GATCAAATTTATAATACAATTGTTACAGCTCATGCATTTATTATAATTTTTTTTATAGTTATACCTATTATAATTGGAGGATTTGGAAATTGATTAGTACCCTTAATA---TTGGGGGCCCCAGATATAGCCTTCCCACGAATAAATAATATAAGATTTTGATTATTACCCCCTTCACTAATATTATTGGTTTCGAGAAGAATTGTGGAAAATGGCGCAGGAACAGGATGAACAGTTTACCCACCACTTTCATCAAATATTGCTCATAGAGGATCTTCAGTTGATTTA---GCTATTTTTTCTTTACATTTAGCAGGTATCTCATCAATTTTAGGGGCTATTAATTTTATTACAACTATTATTAATATACGAGTTAATAATTTATCTTTTGATCAAATATCATTATTTATTTGAGCTGTGGGAATTACAGCATTATTATTATTATTATCTTTACCTGTATTAGCCGGA---GCTATTACTATATTATTAACAGATCGGAATTTAAATACTTCATTTTTTGATCCTGCTGGAGGAGGAGATCCAATTTTATATCAACATTTA-------------------------------------------------------------------------------------------------------------------------------------------------------------------------------------------------
>PLCOL136-19|Rhamma bilix|CP Lep 1772|m2699|Rhamma bilix|Cali|San Antonio|BOLD:ABX0491|
---------------------------------------ACTTTATACTTTATTTTTGGAATTTGAGCGGGGATACTAGGCACATCTTTA---AGAATTTTAATTCGAATAGAATTAGGAACTCCTGGGTCTTTAATTGGAGAT---GATCAAATTTATAATACAATTGTTACAGCTCATGCATTTATTATAATTTTTTTTATAGTTATACCTATTATAATTGGAGGATTTGGAAATTGATTAGTACCCTTAATA---TTGGGGGCTCCAGATATAGCCTTCCCACGAATAAATAATATAAGATTTTGATTATTACCCCCTTCACTAATATTATTGGTTTCGAGAAGAATTGTGGAAAATGGCGCAGGAACAGGATGAACAGTTTACCCACCACTTTCATCAAATATTGCTCATAGAGGATCTTCAGTTGATTTA---GCTATTTTTTCTTTACATTTAGCAGGTATCTCATCAATTTTAGGGGCTATTAATTTTATTACAACTATTATTAATATACGAGTTAATAATTTATCTTTTGATCAAATATCATTATTTATTTGAGCTGTGGGAATTACAGCATTATTATTATTATTATCTTTACCTGTATTAGCCGGA---GCTATTACTATATTATTAACAGATCGGAATTTAAATACTTCATTTTTTGATCCTGCTGGAGGAGGAGATCCAATTTTATATCAACATTTA-------------------------------------------------------------------------------------------------------------------------------------------------------------------------------------------------
>PLCOL135-19|Lamprospilus myrsina|CP Lep 1771|m2698|Lamprospilus myrsina|Calima|Rio Bravo|BOLD:ACV4947|
---------------------------------------ACTTTATACTTTATTTTTGGAATTTGAGCAGGAATATTAGGAACTTCTTTA---AGAATCCTAATTCGAATAGAGTTAGGTACTCCAGGATCTTTAATCGGCGAT---GATCAAATTTATAATACAATTGTTACAGCTCATGCTTTTATTATAATTTTCTTTATAGTGATGCCTATCATAATTGGAGGATTCGGAAATTGATTAGTACCTTTAATA---TTAGGAGCTCCTGATATAGCATTCCCACGTATAAATAATATAAGATTTTGATTATTGCCCCCTTCGTTAATATTATTAATTTCAAGAAGAATTGTAGAAAATGGAGCAGGAACTGGATGAACAGTTTACCCCCCACTTTCATCTAATATTGCTCATGGAGGTTCTTCAGTGGATTTA---GCTATTTTTTCTCTTCATTTAGCAGGAATTTCATCAATCTTAGGAGCTATTAATTTTATTACAACTATTATTAATATACGTGTTAATAATTTATCTTTTGATCAAATATCATTATTTATTTGAGCAGTAGGAATTACAGCATTATTACTATTATTATCTTTACCTGTATTAGCAGGA---GCTATTACTATATTATTAACTGATCGAAATCTTAATACTTCTTTTTTTGACCCCGCCGGAGGAGGAGATCCAATTTTATATCAACATTTA-------------------------------------------------------------------------------------------------------------------------------------------------------------------------------------------------
>PLCOL134-19|Arawacus leucogyna|CP Lep 1770|m2697|Arawacus leucogyna|Calima|Rio Bravo|BOLD:AAD6324|
---------------------------------------ACTTTATATTTTATTTTTGGAATTTGAGCAGGAATATTAGGAACATCATTA---AGAATTTTAATTCGAATAGAATTAGGAACTCCAGGATCTTTAATTGGAGAT---GATCAAATCTATAATACTATTGTAACAGCTCATGCTTTTATTATAATTTTTTTTATAGTTATACCTATTATAATTGGAGGATTTGGTAATTGATTAGTACCATTAATA---TTGGGAGCTCCTGATATAGCATTTCCTCGTATAAATAATATAAGATTTTGATTATTACCTCCTTCATTAATATTATTAGTCTCAAGAAGAATTGTAGAAAATGGAGCAGGAACAGGATGAACAGTTTACCCCCCACTTTCATCTAATATTGCTCATAGAGGATCTTCAGTAGATTTA---GCTATTTTTTCTTTACATTTAGCTGGTATTTCATCAATTTTAGGAGCTATTAATTTTATTACAACTATTATTAATATACGAGTTAATAATTTATCTTTTGATCAAATATCCCTATTTATTTGAGCTGTAGGAATTACAGCATTATTATTATTATTATCATTACCTGTATTAGCTGGA---GCTATTACTATATTATTAACCGATCGAAATTTAAATACTTCTTTTTTTGATCCTGCAGGAGGAGGAGATCCAATTTTATACCAACATTTA-------------------------------------------------------------------------------------------------------------------------------------------------------------------------------------------------
>PLCOL133-19|Kolana ligurina|CP Lep 1769|m2696|Kolana ligurina|Calima|Rio Bravo|BOLD:AAD4810|
---------------------------------------ACTTTATATTTTATTTTCGGAATTTGAGCAGGAATACTAGGAACATCTTTA---AGAATCTTAATTCGGATAGAATTAGGTACTCCTGGATCTTTAATTGGAGAT---GATCAAATTTATAATACTATTGTTACAGCTCATGCATTTATTATAATTTTCTTTATAGTTATACCTATTATAATTGGAGGATTTGGAAATTGATTAGTACCTTTAATA---TTAGGAGCCCCAGATATAGCATTTCCACGTATAAATAATATAAGATTTTGATTATTACCTCCTTCATTAATACTATTAATTTCAAGTAGTATTGTTGAAAATGGAGCAGGAACAGGATGAACAGTTTACCCCCCACTTTCATCCAATATTGCTCATGGAGGATCATCTGTTGATTTA---GCTATTTTTTCTCTTCATTTAGCTGGTATTTCATCAATCTTAGGAGCTATTAATTTTATTACAACTATTATTAATATACGTGTTAATAATATATCTTTTGATCAAATATCCTTATTTATTTGAGCAGTAGGAATTACAGCATTATTATTATTATTATCTTTACCAGTTTTAGCTGGA---GCTATTACTATATTATTAACAGACCGAAATTTAAATACCTCTTTTTTTGATCCTGCTGGAGGAGGAGATCCAATTTTATATCAACATTTA-------------------------------------------------------------------------------------------------------------------------------------------------------------------------------------------------
>PLCOL132-19|Brevianta undulata|CP Lep 1768|m2695|Brevianta undulata|Calima|Rio Bravo|BOLD:ADD2283|
---------------------------------------ACTTTATATTTTATTTTTGGTATTTGAGCAGGAATAGTAGGAACTTCCTTA---AGAATTTTAATTCGAATAGAATTAGGTACTCCTGGATCTTTAATTGGAGAT---GATCAAATTTATAATATTATTGTTACAGCTCATGCTTTTATTATAATTTTTTTTATAGTAATACCTATTATAATTGGAGGATTCGGAAACTGATTAGTACCTCTTATA---TTAGGAGCCCCAGATATAGCTTTCCCACGAATAAATAATATAAGATTTTGATTATTACCTCCTTCATTAATATTATTAATTTCAAGAAGAATTGTAGAAAATGGAGCAGGAACAGGATGAACAGTTTATCCCCCACTTTCATCTAATATTGCCCATAGAGGATCTTCAGTTGATTTA---GCTATTTTTTCTTTACATTTAGCAGGTATTTCATCAATTTTAGGAGCTATTAATTTTATTACAACTATTATTAATATACGAGTCAATAATTTAGAATTTGATCAAATATCATTATTTATTTGAGCAGTAGGAATTACTGCACTATTATTATTGCTATCTTTACCTGTATTAGCCGGA---GCTATTACTATATTATTAACTGATCGAAATTTAAATACATCATTTTTTGATCCAGCAGGAGGAGGAGATCCAATTTTATACCAACATTTA-------------------------------------------------------------------------------------------------------------------------------------------------------------------------------------------------
>PLCOL131-19|Porthecla barba|CP Lep 1767|m2694|Porthecla barba|Cali|San Antonio|BOLD:ACM6165|
---------------------------------------ACTTTATATTTTATTTTTGGAATTTGAGCAGGAATGTTAGGGACATCTTTA---AGAATCCTAATTCGAATAGAATTAGGCACCCCTGGTTCTTTAATTGGAGAT---GATCAAATCTATAATACTATCGTAACAGCTCACGCTTTTATTATAATTTTTTTTATAGTTATACCTATTATAATTGGAGGATTTGGAAATTGATTAGTCCCATTAATA---TTAGGAGCACCTGATATAGCATTTCCACGAATAAATAATATAAGATTTTGATTATTACCTCCTTCATTAATATTATTAATTTCTAGAAGAATTGTAGAAAATGGAGCAGGAACAGGATGAACAGTTTATCCCCCACTTTCATCTAATATCGCTCATAGAGGAGCATCAGTTGATCTT---GCTATTTTTTCTCTACATTTGGCAGGCATTTCATCAATCTTAGGAGCTATTAATTTTATTACAACTATTATTAATATACGAATTAATAATTTATCTTTTGATCAAATATCATTATTTATTTGAGCAGTAGGAATTACAGCCTTATTATTATTATTATCTTTACCTGTATTAGCTGGA---GCTATTACTATATTATTAACTGATCGAAATTTAAATACCTCATTTTTTGATCCTGCTGGAGGAGGAGATCCTATTTTATATCAACATTTA-------------------------------------------------------------------------------------------------------------------------------------------------------------------------------------------------
>PLCOL130-19|Porthecla barba|CP Lep 1766|m2693|Porthecla barba|Cali|San Antonio|BOLD:ACM6165|
---------------------------------------ACTTTATATTTTATTTTTGGAATTTGAGCAGGAATGTTAGGGACATCTTTA---AGAATCCTAATTCGAATAGAATTAGGCACCCCTGGTTCTTTAATTGGAGAT---GATCAAATCTATAATACTATCGTAACAGCTCACGCTTTTATTATAATTTTTTTTATAGTTATACCTATTATAATTGGAGGATTTGGAAATTGATTAGTCCCATTAATA---TTAGGAGCACCTGATATAGCATTTCCACGAATAAATAATATAAGATTTTGATTATTACCTCCTTCATTAATATTATTAATTTCTAGAAGAATTGTAGAAAATGGAGCAGGAACAGGATGAACAGTTTATCCCCCACTTTCATCTAATATTGCTCATAGAGGAGCATCAGTTGACCTT---GCTATTTTTTCTCTACATTTGGCAGGCATTTCATCAATCTTAGGAGCTATTAATTTTATTACAACTATTATTAATATACGAATTAATAATTTATCTTTTGATCAAATATCATTATTTATTTGAGCAGTAGGAATTACAGCCTTATTATTATTATTATCTTTACCTGTATTAGCTGGA---GCTATTACTATATTATTAACTGATCGAAATTTAAATACCTCATTTTTTGATCCTGCTGGAGGAGGAGATCCTATTTTATATCAACATTTA-------------------------------------------------------------------------------------------------------------------------------------------------------------------------------------------------
>PLCOL129-19|Erora aguaca|CP Lep 1765|m2692|Erora aguaca|Cali|San Antonio|BOLD:ADS0114|
---------------------------------------ACCTTATATTTTATTTTTGGAATCTGAGCAGGAATACTAGGAACATCTTTA---AGAATCTTAATTCGAATAGAATTAGGAACTCCTGGATCTTTAATTGGTGAT---GATCAAATTTATAATACTATTGTTACAGCTCATGCTTTTATCATAATTTTTTTTATAGTTATACCTATTATAATTGGAGGATTTGGAAATTGATTAGTACCTTTAATA---TTAGGAGCACCAGATATAGCATTTCCACGAATAAATAATATAAGATTTTGATTATTACCTCCTTCACTAATATTATTAGTTTCTAGAAGAATTGTAGAAAATGGTGCAGGAACTGGATGAACAGTTTACCCCCCACTTTCATCTAATATTGCACATAGAGGTTCATCAGTTGATCTA---GCTATTTTTTCTTTACATTTAGCAGGTATTTCATCAATTATAGGAGCTATTAATTTTATTACAACTATTATTAATATACGAATTAATAATTTATCATTTGATCAAATATCATTATTTATTTGAGCCGTAGGAATTACAGCACTTTTATTACTTTTATCTTTACCAGTATTAGCAGGA---GCTATTACTATATTATTAACTGATCGAAATTTAAATACTTCATTTTTTGATCCTGCTGGAGGAGGAGATCCAATTTTATATCAACACTTA-------------------------------------------------------------------------------------------------------------------------------------------------------------------------------------------------
>PLCOL128-19|Apuecla upupa|CP Lep 1764|m2691|Apuecla upupa|Cali|San Antonio|BOLD:ADJ3131|
---------------------------------------ACATTATATTTTATTTTTGGAATTTGAGCAGGTATACTAGGAACATCTTTA---AGAATCTTAATTCGAATAGAATTAGGAACTCCAGGATCTTTAATTGGAGAT---GATCAAATTTATAATACTATTGTTACAGCTCATGCTTTTATTATAATTTTTTTTATAGTTATACCTATTATAATTGGAGGATTTGGAAATTGATTAGTACCTTTAATA---TTAGGAGCACCAGATATAGCATTCCCCCGAATAAATAATATAAGATTTTGATTATTACCTCCTTCACTAATATTATTAGTTTCAAGAAGAATTGTAGAAAATGGAGCAGGAACAGGATGAACAGTTTATCCCCCACTTTCATCTAATATTGCTCATGGTGGATCATCAGTTGATTTA---GCCATTTTTTCATTACATTTAGCAGGTATTTCATCAATTTTAGGAGCTATTAATTTTATTACAACTATTATTAATATACGAGTTAATAATTTAGCATTTGATCAAATATCATTATTTATTTGAGCTGTAGGAATTACAGCATTATTATTATTATTATCTTTACCAGTATTAGCTGGA---GCTATTACTATATTATTAACAGATCGAAATTTAAATACTTCATTTTTTGACCCCGCAGGAGGTGGAGACCCTATTTTATATCAACATTTA-------------------------------------------------------------------------------------------------------------------------------------------------------------------------------------------------
>PLCOL127-19|Rhamma arria|CP Lep 1763|m2690|Rhamma arria|Cali|San Antonio|BOLD:ABX0547|
---------------------------------------ACTTTATATTTTATTTTTGGAATTTGAGCAGGAATATTAGGAACATCCTTA---AGAATTTTAATTCGAATAGAATTAGGAACTCCTGGATCTTTAATTGGAGAT---GATCAAATTTATAATACAATTGTCACAGCTCATGCATTTATTATAATTTTTTTTATAGTAATACCTATTATAATTGGAGGGTTTGGAAATTGATTAGTCCCATTAATA---CTGGGAGCCCCAGATATAGCTTTCCCACGAATAAATAATATAAGATTTTGATTATTACCCCCTTCACTAATATTATTAGTTTCGAGAAGAATTGTAGAAAATGGAGCAGGAACAGGTTGAACAGTTTACCCCCCACTTTCATCAAATATTGCTCATGGAGGATCTTCAGTTGACTTA---GCTATTTTTTCATTACATTTAGCAGGTATTTCATCAATTTTAGGAGCTATTAATTTTATTACAACTATTATTAATATACGAGTTAATAATTTATCTTTTGACCAAATATCATTATTTATTTGAGCAGTAGGAATTACAGCATTATTATTATTATTATCTTTACCTGTTTTAGCTGGA---GCTATTACTATATTATTAACAGATCGAAATTTAAATACTTCATTTTTTGATCCTGCTGGAGGAGGAGATCCAATTTTATATCAACATTTA-------------------------------------------------------------------------------------------------------------------------------------------------------------------------------------------------
>PLCOL126-19|Electrostrymon picoloro|CP Lep 1762|m2689|Electrostrymon picoloro|PNN Tatama|Cerro Montezuma|BOLD:ADD2801|
---------------------------------------ACTTTATATTTTATTTTTGGAATTTGAGCAGGAATATTAGGAACCTCATTA---AGAATTTTAATTCGAATAGAGTTAGGTACTCCAGGATCTTTAATTGGAGAT---GATCAAATTTATAATACAATTGTTACAGCTCATGCTTTTATTATAATTTTCTTTATAGTAATACCCATTATAATTGGGGGATTTGGAAATTGATTAGTGCCTTTAATA---TTGGGAGCTCCTGATATAGCATTCCCACGAATAAATAATATAAGATTTTGATTATTACCCCCCTCATTAATATTATTAATTTCAAGAAGAATTGTAGAAAATGGAGCAGGAACTGGATGAACAGTTTACCCCCCACTTTCATCTAATATTGCCCATAGAGGTTCCTCAGTTGATTTA---GCTATTTTTTCCCTTCATTTAGCTGGAATTTCATCAATTTTAGGGGCTATTAATTTTATTACAACTATTATCAATATACGAATTAATAATTTATCTTTTGATCAAATATCTTTATTTATTTGAGCTGTAGGAATTACAGCATTATTATTATTATTATCTTTACCGGTATTAGCTGGA---GCTATTACTATATTATTAACTGATCGAAACCTTAATACTTCTTTTTTTGATCCAGCAGGAGGAGGAGATCCAATTTTATATCAACATTTA-------------------------------------------------------------------------------------------------------------------------------------------------------------------------------------------------
>PLCOL125-19|Timaeta sp.|CP Lep 1761|m2688|Timaeta sp.|PNN Tatama|Cerro Montezuma|BOLD:AEC1242|
---------------------------------------ACTTTATATTTTATTTTTGGAATTTGAGCAGGAATATTAGGAACATCTTTA---AGAATTCTAATTCGAATAGAATTAGGTACACCAGGATCTTTAATTGGAGAT---GATCAAATTTATAATACTATTGTTACAGCTCATGCTTTTATTATAATTTTTTTTATAGTTATACCTATTATAATTGGAGGATTTGGAAATTGATTAGTACCATTAATA---TTAGGAGCTCCTGATATAGCCTTTCCTCGAATAAATAATATAAGATTTTGATTATTACCCCCTTCATTAATGTTATTAATTTCAAGAAGAATTGTCGAAAATGGAGTAGGAACAGGATGAACAGTTTACCCCCCACTTTCATCTAATATTGCCCATAGAGGATCATCAGTTGACTTA---GCTATTTTTTCATTACATTTAGCAGGTATTTCATCAATTTTAGGAGCTATTAATTTTATTACAACTATTATTAATATACGAATCAATAATATAAATTTTGATCAAATATCATTATTTATTTGAGCAGTAGGAATTACAGCATTATTATTACTATTATCTTTACCTGTATTAGCTGGA---GCTATTACTATATTATTAACAGATCGAAATTTAAATACTTCATTTTTTGATCCTGCTGGAGGAGGTGATCCAATTTTATATCAACATTTA-------------------------------------------------------------------------------------------------------------------------------------------------------------------------------------------------
>PLCOL124-19|Penaincisalia loxurina|CP Lep 1760|m2687|Penaincisalia loxurina|PNN Tatama|Cerro Montezuma|BOLD:ADD2800|
---------------------------------------ACTTTATATTTTATTTTTGGAATTTGAGCAGGAATATTAGGAACATCTTTA---AGAATTTTAATTCGAATAGAATTAGGTACTCCAGGATCTTTAATTGGAGAT---GATCAAATTTATAATACTATTGTTACAGCTCATGCTTTTATTATAATTTTTTTTATAGTTATACCTATTATAATTGGAGGATTTGGAAATTGATTAGTTCCATTAATA---TTAGGAGCTCCTGATATAGCATTTCCTCGAATAAATAATATAAGATTTTGATTATTACCTCCTTCTTTAATACTATTAATCTCAAGAAGAATTGTAGAAAATGGAGCAGGAACAGGATGAACAGTTTACCCCCCACTTTCATCTAATATTGCTCATAGAGGATCATCAGTAGATCTA---GCTATTTTTTCATTACATTTAGCAGGTATTTCATCAATTTTAGGAGCTATTAATTTTATTACAACTATTATTAATATACGAGTTAATAATTTATCTTTTGATCAAATATCATTATTTATTTGAGCAGTAGGAATTACAGCATTACTATTATTATTATCATTACCTGTATTGGCAGGA---GCTATTACTATATTATTAACAGACCGAAATTTAAATACCTCATTTTTTGATCCTGCAGGTGGAGGAGATCCAATTTTGTATCAACATTTA-------------------------------------------------------------------------------------------------------------------------------------------------------------------------------------------------
>PLCOL123-19|Lamprospilus nicetus|CP Lep 1759|m2686|Lamprospilus nicetus|PNN Tatama|Cerro Montezuma|BOLD:ADD2231|
---------------------------------------ACTTTATATTTTATTTTTGGTATTTGAGCAGGAATATTAGGAACTTCTTTA---AGAATTCTAATTCGAATAGAGTTAGGTACCCCAGGATCATTAATTGGGGAT---GATCAAATTTATAATACAATTGTCACAGCCCATGCTTTTATTATAATTTTTTTTATAGTAATACCAATCATAATTGGAGGATTTGGAAATTGATTAGTACCTTTAATA---TTAGGAGCCCCTGATATAGCATTCCCACGAATAAACAACATAAGATTTTGATTATTACCCCCTTCACTAATATTATTAATTTCCAGAAGAGTTGTAGAAAATGGAGCAGGAACTGGATGAACAGTTTACCCCCCACTTTCATCTAATATTGCTCATGGAGGCTCTTCAGTAGATTTA---GCTATTTTTTCTCTTCATTTAGCAGGAATTTCATCAATTTTAGGAGCTATTAACTTTATTACAACTATTATTAATATACGAATTAATAATTTATCTTTTGATCAAATATCATTATTTATTTGAGCAGTGGGAATTACAGCATTATTATTATTGTTATCTTTACCTGTACTAGCAGGA---GCTATTACTATATTATTAACTGATCGAAATCTTAATACTTCTTTTTTTGATCCGGCTGGAGGAGGTGATCCAATTTTATATCAACATTTA-------------------------------------------------------------------------------------------------------------------------------------------------------------------------------------------------
>PLCOL122-19|Lamprospilus nicetus|CP Lep 1758|m2685|Lamprospilus nicetus|PNN Tatama|Cerro Montezuma|BOLD:ADD2231|
---------------------------------------ACTTTATATTTTATTTTTGGTATTTGAGCAGGAATATTAGGAACTTCTTTA---AGAATTCTAATTCGAATAGAGTTAGGTACCCCAGGATCATTAATTGGGGAT---GATCAAATTTATAATACAATTGTCACAGCCCATGCTTTTATTATAATTTTTTTTATAGTAATACCAATCATAATTGGAGGATTTGGAAATTGATTAGTACCTTTAATA---TTAGGAGCCCCTGATATAGCATTCCCACGAATAAACAACATAAGATTTTGATTATTACCCCCTTCACTAATATTATTAATTTCCAGAAGAGTTGTAGAAAATGGAGCAGGAACTGGATGAACAGTTTACCCCCCACTTTCATCTAATATTGCTCATGGAGGCTCTTCAGTAGATTTA---GCTATTTTTTCTCTTCATTTAGCAGGAATTTCATCAATTTTAGGAGCTATTAACTTTATTACAACTATTATTAATATACGAATTAATAATTTATCTTTTGATCAAATATCATTATTTATTTGAGCAGTGGGAATTACAGCATTATTATTATTGTTATCTTTACCTGTACTAGCAGGA---GCTATTACTATATTATTAACTGATCGAAATCTTAATACTTCTTTTTTTGATCCGGCTGGAGGAGGTGATCCAATTTTATATCAACATTTA-------------------------------------------------------------------------------------------------------------------------------------------------------------------------------------------------
>PLCOL121-19|Arzecla|CP Lep 1757|m2684||Yarumal|La Marconia|BOLD:ADD3401|
---------------------------------------ACCTTATATTTTATTTTTGGAATTTGAGCAGGAATATTAGGGACCTCTTTA---AGAATTTTAATCCGAATAGAGTTAGGTACCCCAGGATCTTTAATCGGAGAC---GATCAAATTTATAATACAATTGTTACAGCCCATGCTTTTATTATAATTTTTTTTATAGTAATGCCTATTATAATTGGAGGATTTGGAAATTGATTAGTACCTTTAATA---TTAGGAGCCCCTGATATGGCATTCCCACGAATAAATAATATAAGATTTTGATTATTACCTCCTTCATTATTATTATTAATTTCAAGAAGAATCGTAGAAAATGGAGCTGGGACTGGATGAACAGTTTACCCCCCACTTTCATCTAATATTGCCCATAGAGGTTCTTCAGTTGATTTA---GCCATTTTTTCTCTTCATTTAGCAGGAATCTCATCAATTTTAGGAGCTATCAATTTTATTACAACTATTATTAATATACGAGTTAATAATTTATCCTTTGATCAAATATCATTATTTATTTGAGCTGTAGGAATCACAGCATTATTATTATTATTATCTCTACCCGTATTAGCTGGA---GCTATTACTATATTATTAACTGATCGAAATCTTAATACTTCTTTTTTTGATCCTGCTGGAGGAGGAGACCCAATCTTATACCAACATTTA-------------------------------------------------------------------------------------------------------------------------------------------------------------------------------------------------
>PLCOL120-19|Rhamma bilix|CP Lep 1756|m2683|Rhamma bilix|Yarumal|La Marconia|BOLD:ABX0493|
---------------------------------------ACTTTATATTTCATTTTTGGAATCTGAGCAGGAATATTAGGCACATCTTTA---AGAATTTTAATTCGAATAGAATTAGGAACTCCTGGATCTTTAATTGGAGAT---GATCAAATTTATAATACAATTGTCACAGCTCATGCATTTATCATAATTTTTTTTATAGTTATACCTATTATAATTGGAGGATTTGGAAATTGATTAGTTCCATTAATA---TTAGGAGCCCCAGATATAGCCTTTCCACGAATAAATAATATAAGATTTTGATTATTACCTCCTTCACTAATATTATTAGTTTCGAGAAGAATTGTAGAAAATGGAGCAGGAACAGGATGAACAGTTTACCCACCACTTTCATCAAATATTGCTCACGGAGGATCTTCTGTTGATTTA---GCTATTTTTTCATTACATTTAGCGGGTATTTCATCAATTTTAGGAGCTATTAATTTTATTACAACTATTATTAATATACGAGTTAATAATTTATCTTTTGATCAAATATCATTATTTATTTGAGCAGTAGGAATTACAGCACTATTATTATTATTATCTTTACCTGTATTAGCTGGA---GCTATTACTATATTATTAACAGATCGGAATTTAAATACTTCATTTTTTGATCCTGCTGGAGGAGGAGATCCAATTTTATATCAACATTTA-------------------------------------------------------------------------------------------------------------------------------------------------------------------------------------------------
>PLCOL119-19|Rhamma bilix|CP Lep 1755|m2682|Rhamma bilix|Yarumal|La Marconia|BOLD:ABX0493|
---------------------------------------ACTTTATATTTCATTTTTGGAATCTGAGCAGGAATATTAGGCACATCTTTA---AGAATTTTAATTCGAATAGAATTAGGAACTCCTGGATCTTTAATTGGAGAT---GATCAAATTTATAATACAATTGTCACAGCTCATGCATTTATCATAATTTTTTTTATAGTTATACCTATTATAATTGGAGGATTTGGAAATTGATTAGTTCCATTAATA---TTAGGAGCCCCAGATATAGCCTTTCCACGAATAAATAATATAAGATTTTGATTATTACCTCCTTCACTAATATTATTAGTTTCGAGAAGAATTGTAGAAAATGGAGCAGGAACAGGATGAACAGTTTACCCACCACTTTCATCAAATATTGCTCACGGAGGATCTTCTGTTGATTTA---GCTATTTTTTCATTACATTTAGCGGGTATTTCATCAATTTTAGGAGCTATTAATTTTATTACAACTATTATTAATATACGAGTTAATAATTTATCTTTTGATCAAATATCATTATTTATTTGAGCAGTAGGAATTACAGCACTATTATTATTATTATCTTTACCTGTATTAGCTGGA---GCTATTACTATATTATTAACAGATCGGAATTTAAATACTTCATTTTTTGATCCTGCTGGAGGAGGAGATCCAATTTTATATCAACATTTA-------------------------------------------------------------------------------------------------------------------------------------------------------------------------------------------------
>PLCOL118-19|Atlides havila|CP Lep 1754|m2681|Atlides havila|Yarumal|La Marconia|BOLD:ADD1643|
---------------------------------------ACTTTATATTTTATTTTTGGAATTTGAGCAGGAATAATTGGTACCTCTTTA---AGAATCTTAATTCGAATAGAGTTAGGTACTCCTGGTTCTTTAATTGGAGAT---GATCAAATTTATAATACTATCGTAACAGCTCATGCATTTATTATAATTTTTTTTATAGTTATGCCTATTATAATTGGTGGATTTGGAAATTGATTAGTTCCATTAATA---TTAGGAGCTCCAGATATAGCATTTCCTCGTATAAATAATATAAGATTTTGATTATTACCCCCATCATTAATACTTTTAATTTCCAGAAGAATTGTTGAAAATGGAGCAGGTACAGGATGAACAGTTTACCCCCCACTTTCATCTAATATCGCTCATGGAGGTTCTTCAGTTGATTTA---GCTATCTTTTCTTTACACTTAGCAGGTATTTCTTCAATTTTAGGAGCTATTAACTTTATTACTACTATTATTAATATACGAGTTAATAATATATCATTTGATCAAATATCATTATTTATTTGAGCTGTAGGAATTACAGCATTATTATTATTATTATCTTTACCTGTTTTAGCAGGA---GCTATTACTATATTATTAACAGATCGAAATTTAAATACTTCATTTTTTGATCCAGCTGGTGGAGGAGATCCAATTTTATACCAACATTTA-------------------------------------------------------------------------------------------------------------------------------------------------------------------------------------------------
>PLCOL117-19|Atlides havila|CP Lep 1753|m2680|Atlides havila|Yarumal|La Marconia|BOLD:ADD1643|
---------------------------------------------------TTTTTTGGAATTTGAGCAGGAATAATTGGTACCTCTTTA---AGAATCTTAATTCGAATAGAGTTAGGTACTCCTGGTTCTTTAATTGGAGAT---GATCAAATTTATAATACTATCGTAACAGCTCATGCATTTATTATAATTTTTTTTATAGTTATGCCTATTATAATTGGTGGATTTGGAAATTGATTAGTTCCATTAATA---TTAGGAGCTCCAGATATAGCATTTCCTCGTATAAATAATATAAGATTTTGATTATTACCCCCATCATTAATACTTTTAATTTCCAGAAGAATTGTTGAAAATGGAGCAGGTACAGGATGAACAGTTTACCCCCCACTTTCATCTAATATCGCTCATGGAGGTTCTTCAGTTGATTTA---GCTATCTTTTCTTTACACTTAGCAGGTATTTCTTCAATTTTAGGAGCTATTAACTTTATTACTACTATTATTAATATACGAGTTAATAATATATCATTTGATCAAATATCATTATTTATTTGAGCTGTAGGAATTACAGCATTATTATTATTATTATCTTTACCTGTTTTAGCAGGA---GCTATTACTATATTATTAACAGATCGAAATTTAAATACTTCATTTTTTGATCCAGCTGGTGGAGGAGATCCAATTTTATACCAACATTTA-------------------------------------------------------------------------------------------------------------------------------------------------------------------------------------------------
>PLCOL116-19|Lamprospilus nicetus|CP Lep 1752|m2679|Lamprospilus nicetus|Yarumal|La Marconia|BOLD:ADD3183|
------------------------------------------------------------------------ATATTAGGAACTTCTTTA---AGAATTTTAATTCGAATAGAGTTAGGTACCCCAGGATCTTTAATTGGAGAT---GATCAAATTTATAATACAATTGTTACAGCTCATGCTTTTATTATAATTTTTTTTATAGTAATACCCATTATAATTGGAGGATTTGGAAATTGATTAGTACCTTTAATA---TTAGGAGCCCCCGATATAGCATTCCCACGAATAAATAATATAAGATTTTGATTATTACCTCCTTCATTAATATTATTAATTTCAAGAAGAGTTGTAGAAAATGGAGCAGGAACTGGATGAACAGTTTACCCCCCACTTTCATCTAACATTGCTCATGGAGGCTCTTCAGTAGATTTA---GCTATTTTTTCTCTTCATTTAGCAGGAATTTCATCAATTTTAGGAGCTATTAATTTTATTACAACTATTATTAATATACGAATCAATAACTTATCTTTTGATCAAATATCATTATTTATTTGAGCAGTAGGAATTACAGCATTATTACTATTATTATCTTTACCTGTATTGGCGGGA---GCTATTACTATATTATTAACAGATCGAAATCTTAATACTTCTTTTTTTGATCCAGCTGGAGGAGGAGACCCAATTTTATATCAACACTTA-------------------------------------------------------------------------------------------------------------------------------------------------------------------------------------------------
>PLCOL115-19|Erora nana|CP Lep 1751|m2678|Erora nana|Yarumal|La Marconia|BOLD:ADJ1530|
---------------------------------------ACTCTATATTTTATTTTTGGAATTTGAGCAGGAATACTAGGAACATCTTTA---AGAATCTTAATTCGAATAGAATTAGGAACCCCAGGATCTTTAATTGGAGAT---GATCAAATTTATAATACTATTGTAACAGCTCATGCTTTTATTATAATTTTTTTCATAGTTATACCTATTATAATTGGTGGATTTGGAAATTGATTAGTACCCTTAATA---TTAGGAGCCCCAGATATAGCATTCCCACGAATAAATAATATAAGATTTTGATTATTACCTCCTTCATTAATATTATTAATTTCTAGAAGAATCGTAGAAAATGGAGCAGGAACTGGATGAACAGTCTACCCCCCACTTTCATCTAATATTGCTCATAGAGGCTCATCAGTAGACTTA---GCTATTTTTTCTCTTCATTTAGCAGGTATTTCATCTATTATAGGAGCAATTAACTTTATTACAACTATTATTAACATACGAATTAATAATCTAACATTTGATCAAATATCTTTATTTATTTGAGCTGTTGGAATTACAGCTCTTTTACTTCTTTTATCTTTACCTGTATTAGCTGGA---GCTATTACTATATTATTAACTGATCGAAACTTAAATACCTCATTCTTTGATCCTGCTGGTGGAGGAGATCCAATTTTATATCAACATTTA-------------------------------------------------------------------------------------------------------------------------------------------------------------------------------------------------
>PLCOL114-19|Rhamma bilix|CP Lep 1750|m2677|Rhamma bilix|Yarumal|La Marconia|BOLD:ABX0493|
---------------------------------------ACTTTATATTTCATTTTTGGAATCTGAGCAGGAATATTAGGCACATCTTTA---AGAATTTTAATTCGAATAGAATTAGGAACTCCTGGATCTCTAATTGGAGAT---GATCAAATTTATAATACAATTGTCACAGCTCATGCATTTATCATAATTTTTTTTATAGTTATACCTATTATAATTGGAGGATTTGGAAATTGATTAGTTCCATTAATA---TTAGGAGCCCCAGATATAGCCTTTCCACGAATAAATAATATAAGATTTTGATTATTACCTCCTTCACTAATATTATTAGTTTCGAGAAGAATTGTAGAAAATGGGGCAGGAACAGGATGAACAGTTTACCCACCACTTTCATCAAATATTGCTCACGGAGGATCTTCTGTTGATTTA---GCTATTTTTTCATTACATTTAGCGGGTATTTCATCAATTTTAGGAGCTATTAATTTTATTACAACTATTATTAATATACGAGTTAATAATTTATCTTTTGATCAAATATCATTATTTATTTGAGCAGTAGGAATTACAGCACTATTATTATTATTATCTTTACCCGTATTAGCTGGA---GCTATTACTATATTATTAACAGATCGAAATTTAAATACTTCATTTTTTGATCCTGCTGGAGGAGGAGATCCAATTTTATATCAACATTTA-------------------------------------------------------------------------------------------------------------------------------------------------------------------------------------------------
>PLCOL113-19|Podanotum vanewrighti|CP Lep 1749|m2676|Podanotum vanewrighti|Yarumal|La Marconia|BOLD:ABX0486|
---------------------------------------ACTTTATATTTTATCTTTGGAATTTGAGCAGGAATATTAGGTACATCTTTA---AGAATCCTAATTCGAATAGAATTAGGAACTCCTGGATCTTTAATTGGTGAT---GATCAAATTTATAATACTATTGTTACAGCTCATGCATTTATCATAATCTTTTTTATAGTTATACCTATTATAATTGGAGGATTTGGAAATTGATTAGTACCATTAATA---TTAGGAGCTCCAGATATAGCATTCCCACGAATAAATAATATAAGATTTTGATTATTACCCCCTTCATTAATATTACTAATTTCAAGAAGAATTGTAGAAAATGGAGCAGGAACAGGATGAACAGTTTACCCCCCACTTTCATCAAATATTGCACATAGAGGATCGTCAGTTGATTTA---GCTATTTTCTCTTTACATTTAGCAGGTATTTCATCAATTTTAGGAGCTATTAATTTTATTACAACCATTATTAATATACGAATTAATAATTTATCTTTTGATCAAATATCATTATTTATTTGAGCAGTAGGTATTACAGCATTATTATTATTATTATCTTTACCTGTATTAGCAGGA---GCTATTACTATATTATTAACAGATCGAAATTTAAATACTTCATTTTTTGATCCAGCAGGGGGAGGGGATCCAATTTTATATCAACATTTA-------------------------------------------------------------------------------------------------------------------------------------------------------------------------------------------------
>PLCOL112-19|Rhamma livida|CP Lep 1748|m2673|Rhamma livida|Yarumal|La Marconia|BOLD:ABX0547|
---------------------------------------ACTTTATATTTTATTTTTGGAATTTGAGCAGGAATATTAGGAACATCCTTA---AGAATTTTAATTCGAATAGAATTAGGAACTCCTGGATCTTTAATTGGAGAT---GATCAAATTTATAATACAATTGTCACAGCTCATGCATTTATTATAATTTTTTTTATAGTAATACCTATTATAATTGGAGGGTTTGGAAATTGATTAGTACCATTAATA---CTGGGAGCCCCAGATATAGCTTTCCCGCGAATAAATAATATAAGATTTTGATTATTACCTCCTTCACTAATATTATTAGTTTCGAGAAGAATTGTAGAAAATGGAGCAGGAACAGGCTGAACAGTTTACCCCCCACTTTCATCAAATATTGCTCATGGAGGATCTTCAGTTGACTTA---GCTATTTTTTCATTACATTTAGCAGGTGTTTCATCAATTTTAGGAGCTATTAATTTTATTACAACTATTATTAATATACGAATTAATAATTTATCTTTTGACCAAATATCATTATTTATTTGAGCAGTAGGAATTACAGCATTATTATTATTATTATCTTTACCTGTTTTAGCTGGA---GCTATTACTATATTATTAACAGATCGAAATTTAAATACTTCATTTTTTGATCCTGCTGGAGGAGGAGATCCAATTTTATACCAACATTTA-------------------------------------------------------------------------------------------------------------------------------------------------------------------------------------------------
>PLCOL111-19|Thecla|CP Lep 1747|m2668||Popayan|La Tetilla||
---------------------------------------ACTTTATATTTTATTTTTGGAATTTGAGCAGGAATATTAGGAACTTCTTTA---AGAATTTTAATTCGTATAGAGTTAGGAACTCCAGGATCATTAATTGGTGAT---GATCAAATTTATAATACAATTGTTACAGCTCATGCTTTTATTATAATTTTTTTTATAGTTATACCTATTATAATTGGAGGATTTGGAAATTGATTAGTACCTTTAATA---TTAGGAGCACCTGATATAGCATTCCCACGAATAAATAATATAAGTTTTTGATTATTACCCCCCTCATTAATATTATTAATTTCAAGAAGAATTGTAGAAAATGGAGCAGGAACTGGATGAACAGTTTACCCCCCGCTTTCATCCAATATTGCTCATAGAGGTTCTTCAGTTGATTTA---GCTATTTTTTCCCTTCATTTAGCAGGAATTTCATCTATTTTAGGAGCTATTAATTTTATTACAACTATTATTAATATGCGAGTTAATAATTTATCATTTGATCAAATATCATTATTTATTTGAGCAGTAGGAATTACTGCATTATTACTATTATTATCTTTACCTGTTCTAGCAGGA---GCAATTACTATATTATTAACTGATCGAAATTTAAATACATCTTTTTTTGATCCAGCTGGAGGAGGAGATCCAATTTTATATCAACATCTA-------------------------------------------------------------------------------------------------------------------------------------------------------------------------------------------------
>PLCOL110-19|Thecla|CP Lep 1746|m2667||Popayan|La Tetilla||
---------------------------------------ACTTTATATTTTATTTTTGGAATTTGAGCAGGAATATTAGGAACTTCTTTA---AGAATTTTAATTCGTATAGAGTTAGGAACTCCAGGATCATTAATTGGTGAT---GATCAAATTTATAATACAATTGTTACAGCTCATGCTTTTATTATAATTTTTTTTATAGTTATACCTATTATAATTGGAGGATTTGGAAATTGATTAGTACCTTTAATA---TTAGGAGCACCTGATATAGCATTCCCACGAATAAATAATATAAGTTTTTGATTATTACCCCCCTCATTAATATTATTAATTTCAAGAAGAATTGTAGAAAATGGAGCAGGAACTGGATGAACAGTTTACCCCCCGCTTTCATCCAATATTGCTCATAGAGGTTCTTCAGTTGATTTA---GCTATTTTTTCCCTTCATTTAGCAGGAATTTCATCTATTTTAGGAGCTATTAATTTTATTACAACTATTATTAATATGCGAGTTAATAATTTATCATTTGATCAAATATCATTATTTATTTGAGCAGTAGGAATTACTGCATTATTACTATTATTATCTTTACCTGTTCTAGCAGGA---GCAATTACTATATTATTAACTGATCGAAATTTAAATACATCTTTTTTTGATCCAGCTGGAGGAGGAGATCCAATTTTATATCAACATCTA-------------------------------------------------------------------------------------------------------------------------------------------------------------------------------------------------
>PLCOL109-19|Electrostrymon hugon|CP Lep 1745|m2666|Electrostrymon hugon|Popayan|La Tetilla|BOLD:AEC1458|
---------------------------------------ACTTTATACTTTATTTTTGGAATTTGAGCAGGAATACTAGGAACTTCTTTG---AGAATCTTAATTCGAATAGAATTAGGAACTCCAGGATCTTTAATTGGAGAT---GATCAAATTTATAATACAATTGTTACAGCTCACGCTTTTATTATAATTTTTTTTATAGTTATACCTATTATAATTGGAGGATTTGGAAATTGATTAGTACCATTAATA---TTAGGAGCTCCAGATATAGCATTTCCACGAATAAATAATATAAGATTTTGATTATTACCTCCTTCATTAATATTATTAATTTCAAGAAGAATTGTAGAAAATGGAGCAGGAACAGGATGAACAGTTTACCCCCCACTTTCATCTAATATTGCTCATAGAGGTTCTTCAGTTGATTTA---GCTATTTTTTCTCTTCATTTAGCAGGAATTTCATCAATTTTAGGAGCTATTAATTTTATTACAACTATTATTAATATACGGGTTAATAATTTATCATTTGATCAAATATCATTATTTATTTGAGCAGTTGGAATTACTGCATTATTATTATTATTATCTTTACCTGTATTAGCAGGA---GCTATTACTATATTATTAACTGATCGAAATCTAAATACTTCTTTTTTTGACCCTGCTGGTGGAGGAGATCCAATTTTATATCAACATTTA-------------------------------------------------------------------------------------------------------------------------------------------------------------------------------------------------
>PLCOL108-19|Electrostrymon sp.|CP Lep 1744|m2665|Electrostrymon sp.|Popayan|La Tetilla|BOLD:AAF0156|
---------------------------------------ACTTTATACTTTATTTTTGGAATTTGAGCAGGAATACTAGGAACTTCTTTA---AGAATCCTAATTCGAATAGAGTTAGGAACTCCAGGATCTTTAATTGGAGAT---GATCAAATTTATAATACAATTGTTACAGCTCATGCTTTTATTATAATTTTTTTTATAGTTATGCCTATTATAATTGGAGGATTTGGAAATTGATTAGTGCCATTAATA---TTAGGAGCTCCAGATATAGCATTTCCACGAATAAATAATATAAGATTTTGATTATTACCCCCTTCATTAATATTATTAATTTCAAGAAGAATTGTAGAAAATGGAGCAGGAACAGGATGAACAGTTTACCCCCCACTTTCATCTAATATTGCTCATAGAGGTTCCTCAGTTGATTTA---GCTATTTTTTCTCTTCATTTAGCAGGAATTTCATCAATTTTAGGAGCTATTAATTTTATTACAACTATTATTAATATACGAGTTAATAATTTATCATTTGATCAAATATCATTATTTATTTGAGCAGTTGGAATTACTGCATTATTATTATTATTATCTTTACCTGTATTAGCAGGA---GCTATTACTATACTATTAACTGATCGAAATCTTAATACTTCTTTTTTTGATCCTGCTGGTGGAGGAGATCCAATTTTATATCAACATTTA-------------------------------------------------------------------------------------------------------------------------------------------------------------------------------------------------
>PLCOL100-19|Theritas hemon|CP Lep 1736|m2621|Theritas hemon|Dagua|Anchicaya|BOLD:AAB2481|
---------------------------------------ACCTTATATTTTATTTTTGGAATTTGAGCAGGTATAGTTGGTACATCTCTT---AGAATTTTAATTCGAATAGAATTAGGAACTCCTGGATCTTTAATTGGAGAT---GATCAAATTTATAATACTATTGTTACTGCTCATGCTTTTATTATAATTTTTTTTATAGTTATACCTATTATAATTGGAGGATTTGGAAATTGATTAGTCCCATTAATA---TTAGGAGCTCCTGATATAGCATTCCCACGAATAAATAATATAAGATTTTGATTATTACCTCCATCTTTAATATTATTAATTTCAAGAAGAATTGTAGAAAATGGAGCAGGAACAGGATGAACAGTTTACCCCCCACTTTCATCTAATATTGCTCATGGAGGAGCATCCGTTGATTTA---GCCATTTTTTCCTTACATTTAGCAGGTATTTCATCAATTTTAGGAGCTATTAATTTTATTACAACAATTATTAATATACGAGTTAATAACTTATCTTTTGATCAAATATCATTATTTATTTGAGCTGTAGGAATTACAGCATTATTACTATTATTATCATTACCTGTATTAGCTGGT---GCTATTACAATACTATTAACAGATCGAAACTTAAATACTTCTTTTTTTGATCCAGCAGGAGGAGGTGATCCAATTTTATATCAACATTTA-------------------------------------------------------------------------------------------------------------------------------------------------------------------------------------------------
>PLCOL097-19|Atlides inachus|CP Lep 1733|m2617|Atlides inachus|Popayan|La Tetilla|BOLD:AAI8030|
---------------------------------------ACTTTATATTTTATTTTTGGTATTTGAGCAGGAATAGTTGGTACATCTTTA---AGAATCCTAATTCGAATAGAATTAGGTACCCCTGGTTCTTTAATTGGTGAT---GACCAAATTTATAATACTATTGTTACAGCTCATGCATTTATTATAATTTTTTTTATAGTTATACCTATTATAATTGGAGGTTTTGGAAACTGATTAGTTCCATTAATA---TTAGGAGCTCCAGATATAGCATTTCCTCGAATAAATAATATAAGATTTTGATTATTACCTCCATCATTAATACTATTAATTTCCAGTAGAATTGTTGAAAATGGAGCAGGAACAGGATGAACAGTTTACCCCCCACTTTCATCTAATATTGCTCATGGAGGATCTTCAGTAGATTTA---GCCATTTTTTCCTTACATTTAGCAGGAATTTCATCAATTTTAGGTGCTATTAATTTTATTACTACTATTATTAATATACGTGTTAATAATTTATCATTTGATCAAATATCATTATTTATTTGAGCCGTAGGAATTACAGCATTATTATTACTATTATCCTTACCTGTATTAGCTGGA---GCAATTACTATATTATTAACTGATCGAAATTTAAATACTTCATTTTTCGATCCAGCAGGTGGAGGAGATCCAATTTTATATCAACATTTA-------------------------------------------------------------------------------------------------------------------------------------------------------------------------------------------------
>PLCOL096-19|Atlides inachus|CP Lep 1732|m2616|Atlides inachus|Popayan|La Tetilla|BOLD:AAI8030|
---------------------------------------ACTTTATATTTTATTTTTGGTATTTGAGCAGGAATAGTTGGTACATCTTTA---AGAATCCTAATTCGAATAGAATTAGGTACCCCTGGTTCTTTAATTGGTGAT---GACCAAATTTATAATACTATTGTTACAGCTCATGCATTTATTATAATTTTTTTTATAGTTATACCTATTATAATTGGAGGTTTTGGAAACTGATTAGTTCCATTAATA---TTAGGAGCTCCAGATATAGCATTTCCTCGAATAAATAATATAAGATTTTGATTATTACCTCCATCATTAATACTATTAATTTCCAGTAGAATTGTTGAAAATGGAGCAGGAACAGGATGAACAGTTTACCCCCCACTTTCATCTAATATTGCTCATGGAGGATCTTCAGTAGATTTA---GCCATTTTTTCCTTACATTTAGCAGGAATTTCATCAATTTTAGGTGCTATTAATTTTATTACTACTATTATTAATATACGTGTTAATAATTTATCATTTGATCAAATATCATTATTTATTTGAGCCGTAGGAATTACAGCATTATTATTACTATTATCCTTACCTGTATTAGCTGGA---GCAATTACTATATTATTAACTGATCGAAATTTAAATACTTCATTTTTCGATCCAGCAGGTGGAGGAGATCCAATTTTATATCAACATTTA-------------------------------------------------------------------------------------------------------------------------------------------------------------------------------------------------
>PLCOL095-19|Rekoa marius|CP Lep 1731|m2615|Rekoa marius|Popayan|La Tetilla||
---------------------------------------ACTTTATATTTTATTTTTGGTATTTGAGCAGGAATATTAGGAACATCCTTA---AGAATCTTAATTCGAATAGAATTAGGTACTCCTGGATCATTAATTGGTGAT---GATCAAATTTATAATACTATTGTTACAGCACATGCTTTTATTATAATTTTTTTCATAGTAATACCTATTATAATTGGAGGATTTGGAAATTGATTAGTACCTTTAATA---TTAGGAGCCCCAGATATGGCATTCCCACGAATAAATAATATAAGATTTTGATTACTTCCCCCTTCATTAATATTATTAATTTCAAGAAGAATTGTAGAAAATGGAGCAGGAACAGGATGAACAGTTTACCCCCCACTTTCATCAAATATTGCTCATGGTGGATCTTCTGTAGATTTA---GCTATTTTTTCTCTACATTTAGCAGGTATTTCTTCTATTTTAGGAGCTATTAATTTTATTACTACAATTATTAATATACGAGTTAATAATCTATCTTTTGATCAAATATCTTTATTTATTTGAGCAGTAGGAATTACAGCATTATTATTATTATTATCTTTACCTGTTTTAGCCGGA---GCTATTACTATATTATTAACTGATCGAAATTTAAATACTTCATTTTTTGATCCTGCAGGAGGAGGTGATCCAATTTTATATCAACATTTA-------------------------------------------------------------------------------------------------------------------------------------------------------------------------------------------------
>PLCOL094-19|Ocaria clepsydra|CP Lep 1730|m2614|Ocaria clepsydra|Popayan|La Tetilla|BOLD:ADR4933|
------------------------------------------TTATATTTTATTTTTGGAATTTGAGCAGGAATATTAGGAACATCTTTA---AGAATTTTAATTCGAATAGAATTAGGAACACCTGGATCTCTAATTGGAGAT---GATCAAATTTATAATACTATTGTAACAGCTCATGCTTTTATTATAATTTTTTTTATAGTTATACCAATTATAATTGGTGGATTTGGAAATTGATTAGTACCATTAATA---TTAGGAGCTCCTGATATAGCATTTCCACGAATAAATAACATAAGATTTTGATTATTACCCCCATCATTAATATTACTAATTTCAAGAAGAATTGTAGAAAATGGAGCAGGAACAGGATGAACAGTTTACCCCCCACTTTCATCTAATATTGCTCATAGAGGATCATCAGTTGATCTA---GCTATTTTTTCTCTTCATTTAGCAGGTATTTCATCAATTTTAGGAGCTATTAATTTTATTACAACTATCATTAACATACGAATTAATAATTTATCATTTGATCAATTATCATTATTTATCTGAGCTGTAGGAATTACAGCTTTATTACTACTTTTATCATTACCTGTATTAGCAGGA---GCTATTACTATATTATTAACAGATCGAAATTTAAATACATCATTTTTTGACCCAGCAGGAGGAGGAGATCCAATTTTATATCAACATTTA-------------------------------------------------------------------------------------------------------------------------------------------------------------------------------------------------
>PLCOL093-19|Ocaria clepsydra|CP Lep 1729|m2613|Ocaria clepsydra|Popayan|La Tetilla|BOLD:ADR4933|
---------------------------------------ACTTTATATTTTATTTTTGGAATTTGAGCAGGAATATTAGGAACATCTTTA---AGAATTTTAATTCGAATAGAATTAGGAACACCTGGATCTCTAATTGGAGAT---GATCAAATTTATAATACTATTGTAACAGCTCATGCTTTTATTATAATTTTTTTTATAGTTATACCAATTATAATTGGTGGATTTGGAAATTGATTAGTACCATTAATA---TTAGGAGCTCCTGATATAGCATTTCCACGAATAAATAACATAAGATTTTGATTATTACCCCCATCATTAATATTACTAATTTCAAGAAGAATTGTAGAAAATGGAGCAGGAACAGGATGAACAGTTTACCCCCCACTTTCATCTAATATTGCTCATAGAGGATCATCAGTTGATCTA---GCTATTTTTTCTCTTCATTTAGCAGGTATTTCATCAATTTTAGGAGCTATTAATTTTATTACAACTATCATTAACATACGAATTAATAATTTATCATTTGATCAATTATCATTATTTATCTGAGCTGTAGGAATTACAGCTTTATTACTACTTTTATCATTACCTGTATTAGCAGGA---GCTATTACTATATTATTAACAGATCGAAATTTAAATACATCATTTTTTGACCCAGCAGGAGGAGGAGATCCAATTTTATATCAACATTTA-------------------------------------------------------------------------------------------------------------------------------------------------------------------------------------------------
>PLCOL092-19|Allosmaitia myrtusa|CP Lep 1728|m2612|Allosmaitia myrtusa|Taraza|Taraza|BOLD:ADC0399|
---------------------------------------ACTTTATATTTCATTTTTGGTATTTGAGCAGGAATATTAGGAACATCTTTA---AGAATTTTAATTCGAATAGAATTAGGTACACCTGGATCTTTAATTGGTGAT---GATCAAATTTATAATACTATTGTTACAGCTCATGCTTTTATCATAATTTTTTTTATAGTTATACCTATTATAATTGGAGGATTTGGAAATTGATTAGTTCCATTAATA---TTAGGAGCCCCAGATATAGCATTCCCACGAATAAATAATATAAGATTTTGATTATTACCTCCTTCACTAATATTATTAATTTCAAGAAGAATCGTAGAAAATGGAGCAGGAACAGGATGAACAGTTTATCCCCCACTTTCATCTAATATTGCTCATGGAGGATCTTCTGTTGATTTA---GCTATTTTTTCCCTACATTTAGCAGGAATTTCATCAATTTTAGGAGCTATTAATTTTATTACAACTATTATTAATATACGCGTAAATAATTTAGCTTTTGATCAAATATCATTATTTATTTGAGCAGTAGGTATTACAGCATTATTACTATTATTATCTTTACCTGTATTAGCAGGA---GCTATTACTATATTATTAACAGATCGAAACTTAAATACTTCATTTTTTGACCCAGCTGGAGGAGGAGATCCAATTTTATATCAACATTTA-------------------------------------------------------------------------------------------------------------------------------------------------------------------------------------------------
>PLCOL091-19|Calycopis trebula|CP Lep 1727|m2611|Calycopis trebula|Taraza|Taraza|BOLD:AAI6907|
---------------------------------------ACTTTATACTTTATCTTTGGAATTTGAGCAGGAATATTAGGAACATCATTA---AGAATCTTAATTCGAATAGAATTAGGCACTCCTGGATCTCTAATTGGTGAT---GATCAAATTTATAATACAATTGTTACAGCTCATGCTTTTATTATAATTTTTTTTATAGTAATACCTATTATAATTGGAGGATTTGGAAATTGATTAGTACCATTAATA---TTAGGAGCACCTGATATAGCATTCCCACGAATAAATAATATAAGATTTTGATTATTACCTCCTTCATTAATATTATTAGTTTCAAGAAGAATAGTAGAAAATGGAGCAGGAACAGGATGAACAGTTTACCCCCCACTTTCATCTAATATTGCTCATGGAGGTTCTTCAGTTGATTTA---GCTATTTTTTCTCTCCATTTAGCAGGAATTTCATCAATTTTAGGAGCTATTAATTTTATTACAACTATTATTAATATACGAGTTAATAATCTAGCATTTGATCAAATATCATTATTTATTTGAGCTGTAGGAATTACAGCATTATTATTATTATTATCTTTACCTGTATTAGCTGGA---GCTATTACTATATTATTAACTGATCGAAACCTTAATACTTCTTTTTTTGATCCTGCTGGAGGAGGTGATCCAATTTTATATCAACATTTA-------------------------------------------------------------------------------------------------------------------------------------------------------------------------------------------------
>PLCOL090-19|Camissecla charichlorus|CP Lep 1726|m2610|Camissecla charichlorus|Dagua|Agua Clara|BOLD:AAC3860|
---------------------------------------ACTTTATATTTTATTTTTGGAATTTGAGCAGGGATACTAGGAACATCTTTA---AGAATTCTAATTCGATTAGAATTAGGTACACCTGGATCTTTAATTGGTGAT---GATCAAATTTATAATACAATTGTTACAGCTCATGCTTTTATTATAATTTTCTTTATAGTAATACCTATTATAATTGGAGGATTTGGGAATTGATTAGTCCCTTTAATA---TTAGGAGCTCCTGATATAGCTTTCCCACGAATAAATAATATAAGATTTTGATTATTACCTCCTTCATTAATATTATTAATTTCAAGAAGAATTGTAGAAAATGGAGCAGGAACTGGATGAACAGTTTACCCCCCACTTTCATCTAATATTGCTCATGGAGGTTCATCAGTTGATTTA---GCTATTTTTTCTCTTCATTTAGCGGGAATTTCATCAATTTTAGGAGCTATTAATTTTATTACAACTATTATTAATATACGAGTTAATAATTTATCTTTCGATCAAATATCATTATTTATTTGAGCAGTAGGAATTACAGCATTATTATTATTACTATCTTTACCTGTATTAGCGGGA---GCTATTACTATATTATTAACTGATCGAAATCTTAATACTTCTTTTTTTGACCCCGCTGGAGGAGGAGATCCAATTTTATATCAACACTTA-------------------------------------------------------------------------------------------------------------------------------------------------------------------------------------------------
>PLCOL089-19|Panthiades bitias|CP Lep 1725|m2609|Panthiades bitias|Palomino|Palomino|BOLD:AAB4215|
---------------------------------------------------------------------------TTAGGAACATCATTA---AGAATCTTAATTCGAATAGAATTAGGAACTCCTGGATCTTTAATTGGAGAT---GATCAAATTTATAATACTATTGTTACAGCTCATGCTTTTATTATAATTTTCTTTATAGTTATACCTATTATAATTGGAGGATTTGGAAATTGATTAGTACCTTTAATA---TTAGGAGCTCCAGATATAGCATTCCCTCGAATAAATAATATAAGATTTTGATTATTACCCCCTTCTTTAATATTATTAATTTCAAGAAGAATTGTTGAAAATGGAGCAGGAACAGGATGAACAGTTTACCCCCCACTTTCATCTAATATTGCTCATGGAGGATCATCAGTTGATTTA---GCTATTTTTTCCCTTCATTTAGCTGGAATTTCTTCAATTTTAGGAGCTATTAATTTTATTACAACTATTATTAATATACGAGTTAATAATTTATCATTTGATCAAATATCATTATTTATTTGAGCAGTAGGAATTACAGCATTATTATTATTATTATCATTACCTGTATTAGCAGGA---GCAATTACTATATTATTAACAGATCGAAATTTAAATACTTCTTTTTTTGATCCA-------------------------------------------------------------------------------------------------------------------------------------------------------------------------------------------------------------------------------------
>PLCOL088-19|Arawacus lincoides|CP Lep 1724|m2608|Arawacus lincoides|Palomino|Palomino|BOLD:ABY8292|
---------------------------------------ACTTTATATTTTATTTTTGGAATTTGAGCAGGAATACTAGGAACATCTTTA---AGAATTTTAATTCGAATAGAATTAGGAACTCCAGGTTCTTTAATTGGAGAT---GATCAAATTTATAATACTATTGTAACAGCTCATGCTTTTATTATAATTTTTTTTATAGTTATACCTATTATAATTGGAGGATTTGGAAATTGATTAGTACCTTTAATA---TTAGGAGCTCCTGATATAGCATTTCCACGTATAAATAATATAAGATTTTGATTATTACCACCTTCTTTAATATTATTAATTTCAAGAAGAATTGTAGAAAATGGAGCAGGAACAGGATGAACAGTTTACCCCCCACTTTCATCTAATATTGCTCATGGAGGATCTTCAGTAGATTTA---GCTATTTTTTCTTTACATTTAGCTGGAATTTCTTCAATTTTAGGAGCTATTAATTTTATTACAACTATTATTAATATACGAATTAATAATTTATCATTTGATCAAATATCTTTATTTATTTGAGCAGTAGGAATTACAGCATTATTATTATTATTATCTTTACCAGTATTAGCAGGA---GCTATTACTATATTATTAACTGATCGAAATTTAAATACTTCTTTTTTTGATCCTGCTGGAGGAGGAGATCCAATTTTATATCAACATTTA-------------------------------------------------------------------------------------------------------------------------------------------------------------------------------------------------
>PLCOL087-19|Rhamma livida|CP Lep 1723|m2607|Rhamma livida|Urrao|Paramo de Frontino||
------------------------------------------------TTTATATTTTATTTTTGGAGCAGGATATTAGGAACATCTTTA---AGAATTTTAATTCGAATAGAGTTAGGAACTCCTGGATCTTTAATTGGAGAT---GATCAAATTTATAATACAATTGTTACAGCTCATGCATTTATTATAATTTTTTTTATAGTTATACCTATTATAATTGGAGGATTTGGAAATTGATTAGTCCCATTAATA---TTAGGAGCCCCAGATATAGCTTTCCCACGAATAAATAATATAAGATTTTGGTTATTACCCCCTTCATTAATATTATTAGTTTCAAGAAGAATTGTAGAAAATGGAGCAGGAACAGGATGAACAGTTTACCCCCCACTTTCATCAAATATTGCTCATAGAGGATCTTCTGTTGACTTA---GCTATCTTTTCATTACATTTAGCAGGTATTTCATCAATTTTAGGAGCTATTAATTTTATTACAACTATTATTAATATACGAATTAATAATTTATCTTTCGATCAAATATCACTATTTATTTGAGCAGTAGGAATTACAGCATTATTATTATTATTATCTTTACCTGTTTTAGCTGGA---GCTATTACTATACTATTAACAGATCGAAATTTAAATACTTCATTTTTTGACCCTGCTGGAGGAGGAGATCCAATTTTATATCAACATTTA-------------------------------------------------------------------------------------------------------------------------------------------------------------------------------------------------
>PLCOL086-19|Penaincisalia atymna|CP Lep 1722|m2606|Penaincisalia atymna|Urrao|Paramo de Frontino|BOLD:ABX0504|
---------------------------------------ACTTTATACTTTATTTTTGGAATTTGAGCAGGAATATTAGGAACCTCTTTA---AGAATCCTAATTCGAATAGAATTAGGTACTCCAGGATCTTTAATTGGAGAT---GATCAAATTTATAATACTATTGTTACAGCTCATGCTTTTATTATAATTTTTTTCATAGTTATACCTATTATAATTGGAGGATTTGGAAATTGATTAGTTCCATTAATA---TTAGGAGCTCCAGATATAGCATTTCCTCGAATAAATAATATAAGATTTTGATTACTACCTCCTTCTTTAATACTATTAATCTCAAGAAGAATTGTAGAAAATGGAGCAGGAACAGGATGAACAGTTTACCCCCCACTTTCATCTAATATTGCTCATAGAGGATCATCAGTAGATTTA---GCCATTTTTTCATTACATTTAGCAGGTATTTCATCAATTTTAGGAGCTATTAACTTTATTACAACTATTATTAATATACGAATTAATAATTTATCTTTTGATCAAATATCATTATTTATTTGAGCAGTAGGAATTACAGCATTATTATTATTATTATCATTACCTGTATTAGCGGGA---GCTATTACTATATTATTAACAGACCGAAATTTAAATACCTCATTTTTTGATCCTGCAGGTGGAGGTGATCCAATTTTATATCAACATTTA-------------------------------------------------------------------------------------------------------------------------------------------------------------------------------------------------
>PLCOL085-19|Atlides dahnersi|CP Lep 1721|m2605|Atlides dahnersi|Yarumal|La Marconia|BOLD:ADD3894|
------------------------------------------------------------------GCAGGAATAATTGGCACATCTTTA---AGAATCCTAATTCGAATAGAATTAGGCACCCCCGGTTCTTTAATTGGTGAT---GATCAAATTTACAATACTATTGTAACAGCTCATGCATTTATTATAATTTTTTTTATAGTTATACCTATTATAATTGGAGGATTCGGAAATTGATTAGTCCCATTAATA---TTAGGAGCCCCTGATATAGCATTTCCTCGAATAAATAATATAAGATTTTGATTATTACCCCCATCATTAATATTACTAATTTCTAGAAGAATTGTAGAAAATGGAGTAGGTACAGGATGAACAGTTTACCCCCCACTTTCATCTAATATTGCTCATAGTGGTTCTTCAGTTGACTTA---GCTATTTTTTCTTTACATTTAGCAGGAATTTCTTCAATTTTAGGAGCTATTAACTTTATTACTACTATTATTAATATGCGAATTAATAATCTATCATTTGATCAAATATCATTATTTATTTGAGCTGTAGGAATTACAGCATTATTATTATTATTATCTTTACCTGTTTTAGCTGGA---GCAATTACTATGTTATTAACAGATCGAAATTTAAATACTTCATTTTTTGATCCAGCAGGAGGGGGAGAT----------------------------------------------------------------------------------------------------------------------------------------------------------------------------------------------------------------------
>PLCOL084-19|Arzecla|CP Lep 1720|m2603||Serrania del Perija|Sabana Rubia||
------------------------------------------------TTTATATTTTATTTTTGGAGCAGGATATTAGGAACTTCTTTA---AGAATCTTAATTCGAATAGAGTTAGGAACACCAGGATCTTTAATTGGAGAC---GATCAAATTTATAATACAATTGTTACAGCTCATGCTTTTATTATAATTTTTTTTATGGTTATACCTATTATAATTGGAGGATTTGGAAATTGATTAGTACCTTTAATA---TTAGGAGCCCCTGATATAGCATTTCCACGAATAAATAATATAAGATTTTGATTATTACCCCCTTCATTAATATTATTAGTTTCAAGAAGAATCGTAGAAAATGGAGCAGGAACTGGATGAACAGTTTACCCCCCACTTTCATCTAATATTGCTCATGGAGGTTCTTCAGTTGATTTA---GCTATTTTCTCCTTACATTTAGCAGGAATTTCATCAATTTTAGGAGCTATTAATTTTATTACTACCATTATTAATATACGAGTTAATAACTTATCTTTTGATCAAATATCTTTATTTATTTGAGCAGTAGGAATTACTGCCTTATTATTATTATTATCTTTACCTGTATTAGCAGGT---GCTATTACTATATTATTAACTGATCGAAATCTTAATACTTCTTTTTTTGATCCCGCTGGAGGAGGAGATCCAATTTTATACCAACATTTA-------------------------------------------------------------------------------------------------------------------------------------------------------------------------------------------------
>PLCOL083-19|Penaincisalia loxurina|CP Lep 1719|m2602|Penaincisalia loxurina|Serrania del Perija|Sabana Rubia|BOLD:ABX0474|
------------------------------------------------TTTATATTTTATTTTTGGAGCAGGATATTAGGAACATCTTTA---AGAATTTTAATTCGAATAGAATTAGGTACTCCAGGATCTTTAATTGGAGAT---GATCAAATTTATAATACTATTGTCACAGCTCATGCTTTTATTATAATTTTTTTTATAGTTATACCTATTATAATTGGAGGATTTGGAAATTGATTAGTTCCATTAATA---TTAGGAGCTCCAGATATAGCATTTCCTCGAATAAATAATATAAGATTTTGATTATTGCCTCCTTCTTTAATACTATTAATCTCAAGAAGAATTGTAGAAAATGGAGCAGGAACAGGATGAACAGTTTATCCCCCACTTTCATCTAATATTGCTCATAGAGGATCATCAGTTGATCTA---GCTATTTTTTCATTACATTTAGCAGGTATTTCATCAATTTTAGGAGCCATTAACTTTATTACAACTATTATTAATATACGAGTTAATAATTTATCTTTTGATCAAATATCATTGTTTATTTGAGCAGTAGGAATTACAGCATTATTATTATTATTATCATTACCTGTATTAGCAGGA---GCTATTACTATATTATTAACAGACCGAAATTTAAATACCTCATTTTTTGACCCTGCAGGCGGAGGAGATCCAATTTTATATCAACATTTA-------------------------------------------------------------------------------------------------------------------------------------------------------------------------------------------------
>PLCOL082-19|Penaincisalia loxurina|CP Lep 1718|m2601|Penaincisalia loxurina|Serrania del Perija|Sabana Rubia|BOLD:ABX0474|
---------------------------------------ACTTTATATTTTATTTTTGGAATTTGAGCAGGAATATTAGGAACATCTTTA---AGAATTTTAATTCGAATAGAATTAGGTACTCCAGGATCTTTAATTGGAGAT---GATCAAATTTATAATACTATTGTCACAGCTCATGCTTTTATTATAATTTTTTTTATAGTTATACCTATTATAATTGGAGGATTTGGAAATTGATTAGTTCCATTAATA---TTAGGAGCTCCAGATATAGCATTTCCTCGAATAAATAATATAAGATTTTGATTATTACCTCCTTCTTTAATACTATTAATCTCAAGAAGAATTGTAGAAAATGGAGCAGGAACAGGATGAACAGTTTATCCCCCACTTTCATCTAATATTGCTCATAGAGGATCATCAGTTGATCTA---GCTATTTTTTCATTACATTTAGCAGGTATTTCATCAATTTTAGGAGCCATTAACTTTATTACAACTATTATTAATATACGAGTTAATAATTTATCTTTTGATCAAATATCATTGTTTATTTGAGCAGTAGGAATTACAGCATTATTATTATTATTATCATTACCTGTATTAGCAGGA---GCTATTACTATATTATTAACAGACCGAAATTTAAATACCTCATTTTTTGACCCTGCAGGTGGAGGAGATCCAATTTTATATCAACATTTA-------------------------------------------------------------------------------------------------------------------------------------------------------------------------------------------------
>PLCOL081-19|Cyanophrys banosensis|CP Lep 1717|m2600|Cyanophrys banosensis|Serrania del Perija|Sabana Rubia||
---------------------------------------ACTTTATATTTTATTTTTGGAATTTGAGCAGGAATATTAGGAACATCTTTA---AGAATTTTAATTCGAATAGAATTAGGAACCCCTGGTTCTTTAATTGGTGAT---GATCAAATTTATAATACTATTGTAACAGCTCATGCTTTTATTATAATTTTTTTTATAGTTATACCCATCATAATTGGAGGATTTGGTAATTGATTAGTTCCATTAATA---TTAGGAGCTCCAGATATAGCATTCCCCCGAATAAATAATATAAGATTTTGATTATTACCTCCTTCATTAATACTATTAATTTCAAGAAGAATTGTAGAAAATGGTGCAGGAACAGGATGAACAGTTTACCCCCCACTTTCATCTAATATTGCTCATGGAGGATCATCAGTTGATTTA---GCTATTTTTTCCCTTCATTTAGCTGGAATTTCTTCAATTTTAGGAGCTATTAATTTCATTACAACTATTATTAATATACGAGTTAATAATTTATCATTCGATCAAATATCTTTATTTATCTGAGCTGTAGGGATTACAGCTCTTTTACTTTTACTATCATTACCTGTTTTAGCCGGA---GCTATTACTATATTATTAACCGATCGAAATTTAAATACATCATTTTTTGATCCTGCTGGAGGAGGAGATCCAATTTTATACCAACATTTA-------------------------------------------------------------------------------------------------------------------------------------------------------------------------------------------------
>PLCOL080-19|Cyanophrys banosensis|CP Lep 1716|m2599|Cyanophrys banosensis|Serrania del Perija|Sabana Rubia||
---------------------------------------ACTTTATATTTTATTTTTGGAATTTGAGCAGGAATATTAGGAACATCTTTA---AGAATTTTAATTCGAATAGAATTAGGAACCCCTGGTTCTTTAATTGGTGAT---GATCAAATTTATAATACTATTGTAACAGCTCATGCTTTTATTATAATTTTTTTTATAGTTATACCCATCATAATTGGAGGATTTGGTAATTGATTAGTTCCATTAATA---TTAGGAGCTCCAGATATAGCATTCCCCCGAATAAATAATATAAGATTTTGATTATTACCTCCTTCATTAATACTATTAATTTCAAGAAGAATTGTAGAAAATGGTGCAGGAACAGGATGAACAGTTTACCCCCCACTTTCATCTAATATTGCTCATGGAGGATCATCAGTTGATTTA---GCTATTTTTTCCCTTCATTTAGCTGGAATTTCTTCAATTTTAGGAGCTATTAATTTCATTACAACTATTATTAATATACGAGTTAATAATTTATCATTCGATCAAATATCTTTATTTATCTGAGCTGTAGGGATTACAGCTCTTTTACTTTTACTATCATTACCTGTTTTAGCCGGA---GCTATTACTATATTATTAACCGATCGAAATTTAAATACATCATTTTTTGATCCTGCTGGAGGAGGAGATCCAATTTTATACCAACATTTA-------------------------------------------------------------------------------------------------------------------------------------------------------------------------------------------------
>PLCOL079-19|Cyanophrys banosensis|CP Lep 1715|m2598|Cyanophrys banosensis|Serrania del Perija|Sabana Rubia||
---------------------------------------ACTTTATATTTTATTTTTGGAATTTGAGCAGGAATATTAGGAACATCTTTA---AGAATTTTAATTCGAATAGAATTAGGAACCCCTGGTTCTTTAATTGGTGAT---GATCAAATTTATAATACTATTGTAACAGCTCATGCTTTTATTATAATTTTTTTTATAGTTATACCCATCATAATTGGAGGATTTGGTAATTGATTAGTTCCATTAATA---TTAGGAGCTCCAGATATAGCATTCCCCCGAATAAATAATATAAGATTTTGATTATTACCTCCTTCATTAATACTATTAATTTCAAGAAGAATTGTAGAAAATGGTGCAGGAACAGGATGAACAGTTTACCCCCCACTTTCATCTAATATTGCTCATGGAGGATCATCAGTTGATTTA---GCTATTTTTTCCCTTCATTTAGCTGGAATTTCTTCAATTTTAGGAGCTATTAATTTCATTACAACTATTATTAATATACGAGTTAATAATTTATCATTCGATCAAATATCTTTATTTATCTGAGCTGTAGGGATTACAGCTCTTTTACTTTTACTATCATTACCTGTTTTAGCCGGA---GCTATTACTATATTATTAACCGATCGAAATTTAAATACATCATTTTTTGATCCTGCTGGAGGAGGAGATCCAATTTTATACCAACATTTA-------------------------------------------------------------------------------------------------------------------------------------------------------------------------------------------------
>PLCOL078-19|Cyanophrys banosensis|CP Lep 1714|m2597|Cyanophrys banosensis|Serrania del Perija|Sabana Rubia||
------------------------------------------------TTTATATTTTATTTTTGGAGCAGGATATTAGGAACATCTTTA---AGAATTTTAATTCGAATAGAATTAGGAACCCCTGGTTCTTTAATTGGTGAT---GATCAAATTTATAATACTATTGTAACAGCTCATGCTTTTATTATAATTTTTTTTATAGTTATACCCATCATAATTGGAGGATTTGGTAATTGATTAGTTCCATTAATA---TTAGGAGCTCCAGATATAGCATTCCCCCGAATAAATAATATAAGATTTTGATTATTACCTCCTTCATTAATACTATTAATTTCAAGAAGAATTGTAGAAAATGGTGCAGGAACAGGATGAACAGTTTACCCCCCACTTTCATCTAATATTGCTCATGGAGGATCATCAGTTGATTTA---GCTATTTTTTCCCTTCATTTAGCTGGAATTTCTTCAATTTTAGGAGCTATTAATTTCATTACAACTATTATTAATATACGAGTTAATAATTTATCATTCGATCAAATATCTTTATTTATCTGAGCTGTAGGGATTACAGCTCTTTTACTTTTACTATCATTACCTGTTTTAGCCGGA---GCTATTACTATATTATTAACCGATCGAAATTTAAATACATCATTTTTTGATCCTGCTGGAGGAGGAGATCCAATTTTATACCAACATTTA-------------------------------------------------------------------------------------------------------------------------------------------------------------------------------------------------
>PLCOL077-19|Podanotum vanewrighti|CP Lep 1713|m2596|Podanotum vanewrighti|Serrania del Perija|Sabana Rubia|BOLD:ADD3209|
---------------------------------------ACTTTATATTTTATCTTTGGAATTTGAGCAGGAATATTAGGTACATCTTTA---AGAATCTTAATTCGAATAGAATTAGGAACCCCTGGATCTTTAATTGGTGAT---GATCAAATTTATAATACTATTGTTACAGCTCATGCATTTATTATAATCTTTTTTATAGTTATACCCATTATAATTGGAGGATTTGGAAATTGATTAGTGCCATTAATA---TTAGGAGCTCCAGATATAGCATTCCCACGAATAAATAATATAAGATTTTGATTATTACCCCCTTCATTAATATTATTAATTTCAAGAAGAATTGTAGAAAATGGAGCAGGAACAGGATGAACAGTTTACCCCCCACTTTCATCAAATATTGCACATAGAGGATCATCAGTTGATTTA---GCCATTTTCTCTTTACATTTAGCAGGTATTTCATCAATTTTAGGAGCTATTAATTTTATTACAACCATTATTAATATACGAATTAATAATTTATCTTTTGATCAAATATCATTATTTATTTGAGCAGTAGGTATTACAGCATTATTATTATTATTATCTTTACCTGTATTAGCAGGA---GCTATTACTATATTATTAACAGATCGAAATTTAAATACCTCATTTTTTGATCCCGCAGGAGGAGGAGATCCAATTTTATATCAACATTTA-------------------------------------------------------------------------------------------------------------------------------------------------------------------------------------------------
>PLCOL076-19|Rhamma arria|CP Lep 1712|m2595|Rhamma arria|Serrania del Perija|Sabana Rubia||
------------------------------------------------TTTATATTTTATTTTTGGAGCAGGATATTAGGAACATCATTA---AGAATTTTAATTCGAATAGAATTAGGAACTCCTGGATCATTAATTGGTGAT---GATCAAATTTATAATACAATTGTTACAGCCCATGCATTTATTATAATTTTTTTTATAGTTATACCTATTATAATTGGAGGATTTGGAAATTGATTAGTCCCCTTAATA---TTAGGAGCTCCAGATATAGCCTTCCCACGAATAAATAACATAAGATTTTGATTATTACCTCCTTCATTAATATTATTAATTTCAAGAAGAATTGTAGAAAATGGAGCAGGAACAGGATGAACAGTTTACCCCCCACTTTCATCAAATATTGCTCATGGAGGATCTTCTGTTGATTTA---GCTATTTTTTCATTACATTTAGCAGGTATTTCATCAATTTTAGGAGCTATTAATTTTATTACAACTATTATTAATATACGAGTTAATAATTTATCTTTTGATCAAATATCATTATTTATTTGAGCAGTAGGAATTACAGCATTATTATTATTATTATCTTTACCTGTTTTAGCTGGA---GCTATTACTATACTATTAACAGATCGAAATTTAAATACTTCATTTTTTGACCCTGCTGGAGGAGGNGATCCAATTTTATATCAACATTTA-------------------------------------------------------------------------------------------------------------------------------------------------------------------------------------------------
>PLCOL075-19|Rhamma commodus|CP Lep 1711|m2594|Rhamma commodus|Serrania del Perija|Sabana Rubia|BOLD:ABX0548|
---------------------------------------ACTTTATACTTTATTTTTGGAATTTGAGCAGGAATATTAGGAACATCTTTA---AGAATTTTAATTCGAATAGAATTAGGAACCCCTGGATCTTTAATTGGAGAC---GACCAAATTTATAATACAATTGTCACAGCTCATGCATTTATTATAATTTTTTTTATAGTTATACCCATTATAATTGGAGGATTTGGAAATTGATTAGTGCCATTAATA---TTAGGAGCCCCAGATATAGCCTTTCCACGAATAAATAATATAAGATTTTGACTATTACCCCCTTCATTAATATTATTAATTTCAAGAAGAATTGTAGAAAATGGAGCAGGAACAGGATGAACAGTTTACCCACCACTTTCATCGAATATTGCTCATGGAGGATCTTCTGTTGATTTA---GCTATTTTTTCATTACACCTAGCAGGTATTTCATCAATTTTAGGAGCTATTAATTTTATTACAACTATTATTAATATACGAGTTAATAATTTATCTTTTGATCAAATATCATTATTTATTTGAGCAGTAGGAATTACAGCATTATTGTTATTATTATCCTTACCTGTATTAGCTGGA---GCTATTACTATACTATTAACAGATCGAAATTTAAATACTTCATTTTTTGATCCTGCTGGAGGAGGGGATCCAATTTTATATCAACATTTA-------------------------------------------------------------------------------------------------------------------------------------------------------------------------------------------------
>PLCOL074-19|Arzecla|CP Lep 1710|m2593||Serrania del Perija|Sabana Rubia||
---------------------------------------ACTTTATATTTTATTTTTGGAATTTGAGCAGGAATATTAGGAACTTCTTTA---AGAATCTTAATTCGAATAGAGTTAGGAACACCAGGATCTTTAATTGGAGAC---GATCAAATTTATAATACAATTGTTACAGCTCATGCTTTTATTATAATTTTTTTTATGGTTATACCTATTATAATTGGAGGATTTGGAAATTGATTAGTACCTTTAATA---TTAGGAGCCCCTGATATAGCATTTCCACGAATAAATAATATAAGATTTTGATTATTACCCCCTTCATTAATATTATTAGTTTCAAGAAGAATCGTAGAAAATGGAGCAGGAACTGGATGAACAGTTTACCCCCCACTTTCATCTAATATTGCTCATGGAGGTTCTTCAGTTGATTTA---GCTATTTTCTCCTTACATTTAGCAGGAATTTCATCAATTTTAGGAGCTATTAATTTTATTACTACCATTATTAATATACGAGTTAATAACTTATCTTTTGATCAAATATCTTTATTTATTTGAGCAGTAGGAATTACTGCCTTATTATTATTATTATCTTTACCTGTATTAGCAGGT---GCTATTACTATATTATTAACTGATCGAAATCTTAATACTTCTTTTTTTGATCCCGCTGGAGGAGGAGATCCAATTTTATACCAACATTTA-------------------------------------------------------------------------------------------------------------------------------------------------------------------------------------------------
>PLCOL073-19|Arzecla|CP Lep 1709|m2592||Serrania del Perija|Sabana Rubia|BOLD:ADD0925|
------------------------------------------------TTTATATTTTATTTTTGGAGCAGGATATTAGGAACCTCTTTA---AGAATTTTAATCCGAATGGAGTTAGGTACTCCAGGATCTTTAATCGGAGAC---GATCAAATTTACAATACAATTGTTACAGCCCATGCTTTTATTATAATTTTTTTTATAGTAATACCTATTATAATTGGAGGATTTGGAAATTGATTAGTACCTTTAATA---TTAGGGGCTCCTGATATAGCATTCCCACGAATAAATAATATAAGATTTTGATTATTACCCCCTTCATTATTATTATTAATTTCAAGAAGAATCGTAGAAAATGGAGCAGGAACTGGATGAACAGTTTACCCCCCACTTTCATCTAATATTGCCCATAGAGGCTCTTCAGTTGATTTA---GCCATTTTTTCTCTTCATTTGGCAGGAATCTCATCAATTTTAGGAGCTATCAATTTTATTACAACTATTATTAATATGCGAGTTAATAATTTATCCTTTGATCAAATATCATTATTTATTTGAGCTGTAGGAATCACAGCATTATTATTATTATTATCTCTACCTGTATTAGCTGGA---GCCATTACTATACTATTAACTGATCGAAATCTTAATACTTCTTTTTTTGATCCTGCCGGAGGAGGTGACCCAATTTTATATCAACATTTA-------------------------------------------------------------------------------------------------------------------------------------------------------------------------------------------------
>PLCOL072-19|Theritas monica|CP Lep 1708|m2591|Theritas monica|Serrania del Perija|El Cinco|BOLD:AEF5026|
------------------------------------------------TTTATATTTTATTTTTGGAGCAGGATAGTAGGAACATCATTA---AGAATTTTAATTCGAATAGAATTAGGAACTCCTGGATCTTTAATTGGAGAT---GATCAAATTTATAATACTATTGTTACAGCTCATGCTTTTATTATAATTTTTTTTATAGTTATACCAATTATAATTGGAGGATTTGGAAATTGATTAGTTCCATTAATA---TTAGGAGCCCCTGATATAGCATTCCCACGAATAAATAATATAAGATTTTGATTACTTCCCCCATCTTTAATATTATTAATTTCAAGAAGAATTGTAGAAAATGGAGCAGGAACAGGATGAACAGTTTACCCCCCACTTTCATCAAATATTGCCCATGGAGGAGCATCAGTTGATTTA---GCAATTTTTTCATTACATTTAGCAGGTATTTCTTCAATTTTAGGTGCTATTAATTTTATTACTACAATTATTAATATACGAGTTAATAATTTATCATTTGATCAAATATCATTATTTATTTGGGCTGTAGGAATTACAGCATTATTATTATTATTATCATTACCTGTATTAGCAGGA---GCTATTACAATATTATTAACAGATCGAAATTTAAATACTTCTTTTTTTGACCCTGCAGGAGGAGGAGATCCAATTTTATATCAACATTTA-------------------------------------------------------------------------------------------------------------------------------------------------------------------------------------------------
>PLCOL071-19|Micandra stephanieae|CP Lep 1707|m2590|Micandra stephanieae|Sierra Nevada de Santa Marta|Cerro Kennedy|BOLD:ABX0472|
---------------------------------------ACTTTATACTTTATTTTTGGTATTTGAGCAGGAATAGTAGGCACATCATTA---AGAATCTTAATTCGAATAGAATTAGGCACCCCTGGATCTTTAATTGGTGAT---GATCAAATTTATAATACTATTGTTACAGCCCATGCTTTTATTATAATCTTTTTTATAGTTATACCCATTATAATTGGAGGATTTGGAAATTGACTAGTTCCTCTTATG---TTAGGAGCTCCAGATATAGCATTTCCACGAATAAATAATATAAGATTTTGATTATTACCCCCTTCATTAATATTATTAATTTCAAGAAGAATTGTAGAAAATGGAGCAGGAACAGGATGAACAGTTTACCCCCCACTTTCATCTAATATTGCTCATAGAGGAGCATCCGTTGATTTA---GCTATTTTCTCTTTACATTTAGCAGGTATTTCATCAATTTTAGGAGCAATTAATTTTATTACAACTATTATTAATATACGAGTTAATAATTTAGCATTTGATCAAATATCTTTATTTATTTGAGCAGTAGGAATTACAGCATTATTATTATTATTATCTTTACCAGTATTAGCTGGA---GCTATTACTATATTATTAACTGATCGAAATTTAAATACTTCATTTTTTGATCCAGCAGGAGGAGGAGATCCAATTTTATATCAACATTTA-------------------------------------------------------------------------------------------------------------------------------------------------------------------------------------------------
>PLCOL070-19|Micandra stephanieae|CP Lep 1706|m2589|Micandra stephanieae|Sierra Nevada de Santa Marta|Cerro Kennedy|BOLD:ABX0472|
---------------------------------------ATACTTTATTTTTGG------TATTTGAGCAGGATAGTAGGCACATCATTA---AGAATCTTAATTCGAATAGAATTAGGCACCCCTGGATCTTTAATTGGTGAT---GATCAAATTTATAATACTATTGTTACAGCCCATGCTTTTATTATAATCTTTTTTATAGTTATACCCATTATAATTGGAGGATTTGGAAATTGACTAGTTCCTCTTATG---TTAGGAGCTCCAGATATAGCATTTCCACGAATAAATAATATAAGATTTTGATTATTACCCCCTTCATTAATATTATTAATTTCAAGAAGAATTGTAGAAAATGGAGCAGGAACAGGATGAACAGTTTACCCCCCACTTTCATCTAATATTGCTCATAGAGGAGCATCCGTTGATTTA---GCTATTTTCTCTTTACATTTAGCAGGTATTTCATCAATTTTAGGAGCAATTAATTTTATTACAACTATTATTAATATACGAGTTAATAATTTAGCATTTGATCAAATATCTTTATTTATTTGAGCAGTAGGAATTACAGCATTATTATTATTATTATCTTTACCAGTATTAGCTGGA---GCTATTACTATATTATTAACTGATCGAAATTTAAATACTTCATTTTTTGATCCAGCAGGAGGAGGAGATCCAATTTTATATCAACATTTA-------------------------------------------------------------------------------------------------------------------------------------------------------------------------------------------------
>PLCOL069-19|Theritas monica|CP Lep 1705|m2588|Theritas monica|Sierra Nevada de Santa Marta|Cerro Kennedy|BOLD:ADD3176|
---------------------------------------ACTTTATATTTTATTTTTGGAATTTGAGCAGGAATAGTAGGCACATCATTA---AGAATCTTAATTCGAATAGAATTAGGAACTCCTGGATCTTTAATTGGAGAT---GATCAAATTTATAATACTATTGTTACAGCTCATGCTTTTATTATAATTTTTTTTATAGTTATACCCATTATAATTGGAGGATTTGGAAATTGATTAGTTCCATTAATA---TTAGGAGCTCCTGATATAGCATTCCCACGAATAAATAATATAAGATTTTGATTACTACCCCCATCTTTAATATTATTAATTTCAAGAAGAATTGTAGAAAATGGAGCAGGAACAGGATGAACAGTTTACCCCCCACTTTCATCTAATATCGCTCATGGAGGAGCATCAGTTGATTTA---GCTATTTTTTCATTACATTTAGCAGGTATTTCTTCGATCTTAGGAGCTATTAATTTTATTACAACAATTATTAATATACGAGTTAATAATTTATCATTTGATCAAATATCATTATTTATTTGAGCAGTAGGAATTACAGCATTATTATTATTATTATCATTACCTGTATTAGCAGGA---GCTATTACAATATTATTAACTGATCGAAATTTAAATACTTCTTTTTTTGATCCTGCAGGAGGAGGAGATCCAATTTTATATCAACATTTA-------------------------------------------------------------------------------------------------------------------------------------------------------------------------------------------------
>PLCOL068-19|Evenus felix|CP Lep 1704|m2586|Evenus felix|Sierra Nevada de Santa Marta|Cerro Kennedy||
---------------------------------------ACTTTATATTTTATTTTTGGTATTTGAGCAGGTATATTAGGAACATCTTTA---AGAATTTTAATTCGAATAGAATTAGGCACCCCAGGTTCTTTAATTGGTGAT---GATCAAATTTATAATACTATTGTTACAGCTCATGCTTTTATTATAATTTTTTTTATAGTTATACCTATTATAATTGGAGGATTTGGAAACTGATTAGTTCCATTAATA---TTAGGAGCTCCAGATATAGCTTTCCCACGAATAAATAATATAAGATTTTGACTATTACCCCCTTCATTAATACTATTAATTTCAAGAAGAATTGTAGAAAATGGAGCAGGAACTGGATGAACAGTTTACCCCCCACTTTCATCTAATATTGCTCATAGAGGAGCATCAGTTGATTTA---GCTATTTTTTCTTTACATTTAGCTGGTATTTCATCAATTTTAGGAGCCATTAATTTTATTACAACTATTATTAATATACGAATTAATAATTTACCTTTTGATCAAATATCATTATTCATTTGAGCTGTAGGAATTACAGCATTATTATTATTATTATCTTTACCAGTATTAGCTGGA---GCTATTACTATATTACTTACAGATCGAAATCTAAATACTTCATTTTTTGATCCCGCTGGAGGAGGAGACCCAATTTTATATCAACATTTA-------------------------------------------------------------------------------------------------------------------------------------------------------------------------------------------------
>PLCOL067-19|Evenus felix|CP Lep 1703|m2585|Evenus felix|Sierra Nevada de Santa Marta|Cerro Kennedy||
---------------------------------------ACTTTATATTTTATTTTTGGTATTTGAGCAGGTATATTAGGAACATCTTTA---AGAATTTTAATTCGAATAGAATTAGGCACCCCAGGTTCTTTAATTGGTGAT---GATCAAATTTATAATACTATTGTTACAGCTCATGCTTTTATTATAATTTTTTTTATAGTTATACCTATTATAATTGGAGGATTTGGAAACTGATTAGTTCCATTAATA---TTAGGAGCTCCAGATATAGCTTTCCCACGAATAAATAATATAAGATTTTGACTATTACCCCCTTCATTAATACTATTAATTTCAAGAAGAATTGTAGAAAATGGAGCAGGAACTGGATGAACAGTTTACCCCCCACTTTCATCTAATATTGCTCATAGAGGAGCATCAGTTGATTTA---GCTATTTTTTCTTTACATTTAGCTGGTATTTCATCAATTTTAGGAGCCATTAATTTTATTACAACTATTATTAATATACGAATTAATAATTTACCTTTTGATCAAATATCATTATTCATTTGAGCTGTAGGAATTACAGCATTATTATTATTATTATCTTTACCAGTATTAGCTGGA---GCTATTACTATATTACTTACAGATCGAAATCTAAATACTTCATTTTTTGATCCCGCTGGAGGAGGAGAC----------------------------------------------------------------------------------------------------------------------------------------------------------------------------------------------------------------------
>PLCOL066-19|Laothus viridicans|CP Lep 1702|m2583|Laothus viridicans|Sierra Nevada de Santa Marta|San Pedro|BOLD:ADJ2784|
---------------------------------------ACTTTATATTTTATTTTTGGTATTTGAGCAGGTATATTAGGAACATCTCTA---AGAATCTTAATTCGAATAGAATTAGGTACACCAGGATCTTTAATTGGAGAT---GATCAAATTTATAATACTATTGTTACAGCTCATGCTTTTATTATAATTTTTTTTATAGTTATACCTATTATAATTGGAGGATTCGGAAATTGATTAGTACCTTTAATA---TTAGGAGCTCCAGATATAGCATTTCCACGAATAAATAATATAAGATTTTGATTATTACCCCCTTCATTAATATTATTAGTTTCAAGAAGAATTGTAGAAAATGGAGCAGGAACAGGATGAACAGTTTACCCCCCACTTTCATCTAATATTGCTCATGGAGGATCATCAGTTGATTTA---GCTATTTTCTCTTTACATTTAGCAGGAATTTCTTCAATTTTAGGAGCTATTAATTTTATTACAACTATCATTAATATACGAATCAATAATTTATCTTTTGATCAAATATCATTATTTATTTGAGCTGTAGGAATTACAGCATTATTATTATTATTATCTTTACCAGTTTTAGCAGGA---GCTATTACTATACTATTAACAGATCGAAATTTAAATACTTCATTTTTTGATCCAGCCGGAGGAGGGGATCCAATTTTATATCAACATTTA-------------------------------------------------------------------------------------------------------------------------------------------------------------------------------------------------
>PLCOL065-19|Nesiostrymon calchinia|CP Lep 1701|m2581|Nesiostrymon calchinia|Sierra Nevada de Santa Marta|Cerro Kennedy||
---------------------------------------ACTCTATATTTTATTTTTGGAATTTGAGCAGGAATAGTAGGAACATCTTTA---AGAATTTTAATTCGAATAGAGTTAGGTACACCTGGTTCTTTAATTGGAGAT---GATCAAATTTATAATACTATTGTTACAGCTCATGCTTTTATTATAATTTTTTTTATAGTTATACCTATTATAATTGGAGGATTTGGAAATTGATTAGTGCCATTAATA---TTAGGAGCACCAGATATAGCATTTCCACGAATAAATAATATAAGATTTTGATTATTACCCCCTTCACTAATATTATTAGTTTCAAGAAGAATCGTAGAAAATGGAGCAGGTACAGGATGAACAGTTTACCCCCCACTTTCATCTAATATTGCTCATGGAGGATCATCAGTTGATCTA---GCTATTTTTTCTTTACATTTAGCTGGTATTTCATCAATTTTAGGAGCTATTAATTTTATTACAACTATTATTAATATACGAGTCAATAATTTATCTTTTGATCAAATATCATTATTTATTTGAGCTGTAGGAATTACTGCATTATTATTATTATTATCTTTACCAGTATTAGCTGGT---GCTATTACTATATTATTAACAGATCGAAATTTAAATACTTCATTTTTTGACCCTGCTGGAGGAGGTGATCCAATTTTATATCAACATTTA-------------------------------------------------------------------------------------------------------------------------------------------------------------------------------------------------
>PLCOL064-19|Thaeides theia|CP Lep 1700|m2580|Thaeides theia|Sierra Nevada de Santa Marta|Cerro Kennedy|BOLD:ADD0572|
---------------------------------------ACTTTATATTTTATTTTTGGAATTTGAGCAGGTATATTAGGTACATCTCTA---AGAATTTTAATCCGAATAGAATTAGGAACCCCAGGATCATTAATTGGAGAT---GATCAAATCTATAACACTATTGTTACAGCCCATGCTTTTATTATAATTTTTTTTATAGTAATACCTATTATAATTGGAGGATTTGGAAATTGATTAGTACCATTAATA---TTGGGAGCTCCTGATATGGCATTTCCACGAATAAATAATATAAGATTTTGATTATTACCTCCTTCATTAATATTATTAATTTCAAGAAGAATTGTAGAAAATGGAGCAGGAACAGGATGAACAGTTTACCCCCCATTATCATCTAATATCGCTCATAGAGGATCATCAGTTGACTTA---GCCATTTTTTCTTTACATTTAGCAGGTATTTCATCAATTTTAGGAGCTATTAATTTTATTACAACCATCATCAACATACGAGTAAATAATTTATCTTTTGATCAAATATCATTATTTATTTGGGCTGTAGGAATTACAGCTTTATTATTATTATTATCACTTCCTGTATTAGCTGGG---GCTATTACTATATTATTAACTGATCGTAATTTAAATACCTCATTTTTTGATCCAGCAGGAGGAGGAGATCCTATTTTATATCAACATTTA-------------------------------------------------------------------------------------------------------------------------------------------------------------------------------------------------
>PLCOL063-19|Nesiostrymon|CP Lep 1699|m2579||Serrania del Perija|Manaure||
---------------------------------------ACTTTATATTTTATTTTTGGAATTTGAGCAGGTATATTAGGAACATCATTA---AGAATTTTAATTCGGATAGAATTAGGTACACCTGGGTCTCTAATTGGTGAT---GATCAAATTTATAACACTATTGTTACAGCTCATGCTTTTATTATAATTTTTTTTATAGTTATACCTATTATAATTGGAGGATTTGGAAATTGATTAGTCCCATTAATA---TTAGGAGCTCCTGATATAGCTTTCCCACGAATAAATAATATAAGATTCTGATTATTACCTCCATCATTAATACTATTAATTTCAAGAAGAATCGTAGAAAATGGAGCAGGAACAGGATGAACAGTTTATCCCCCACTTTCATCTAATATTGCTCATAGAGGATCATCAGTAGATTTA---GCTATTTTTTCCTTACACCTAGCAGGTATTTCATCAATTTTAGGAGCTATTAATTTTATTACAACTATTATTAATATACGAGTTAATAATTTATCTTTTGATCAAATATCTTTATTTATTTGAGCAGTAGGAATTACAGCATTATTATTATTATTATCATTACCAGTATTAGCTGGA---GCTATTACTATATTATTAACAGATCGAAATTTAAATACTTCATTTTTT-------------------------------------------------------------------------------------------------------------------------------------------------------------------------------------------------------------------------------------------
>PLCOL062-19|Arawacus lincoides|CP Lep 1698|m2578|Arawacus lincoides|Serrania del Perija|Manaure|BOLD:ABY8292|
---------------------------------------ATACTTTATTTTTGG------AATTTGAGCAGGATACTAGGAACATCTTTA---AGAATTTTAATTCGAATAGAATTAGGAACTCCAGGTTCTTTAATTGGAGAT---GATCAAATTTATAATACTATTGTAACAGCTCATGCTTTTATTATAATTTTTTTTATAGTTATACCTATTATAATTGGAGGATTTGGAAATTGATTAGTACCTTTAATA---TTAGGAGCTCCTGATATAGCATTTCCACGTATAAATAATATAAGATTTTGATTATTACCACCTTCTTTAATATTATTAATTTCAAGAAGAATTGTAGAAAATGGAGCAGGAACAGGATGAACAGTTTACCCCCCACTTTCATCTAATATTGCTCATAGAGGATCTTCAGTAGATTTA---GCTATTTTTTCTTTACATTTAGCTGGAATTTCCTCAATTTTAGGAGCTATTAATTTTATTACAACTATTATTAATATGCGAATTAATAATTTATCATTTGATCAAATATCTTTATTTATTTGAGCAGTAGGAATTACAGCATTATTATTGTTATTATCTTTGCCAGTATTAGCAGGA---GCTATTACTATATTATTAACTGATCGAAATTTAAATACTTCTTTTTTTGATCCTGCTGGAGGAGGAGATCCAATTTTATATCAACATTTA-------------------------------------------------------------------------------------------------------------------------------------------------------------------------------------------------
>PLCOL061-19|Lathecla carolyna|CP Lep 1697|m2577|Lathecla carolyna|Serrania del Perija|El Cinco|BOLD:ADJ5622|
------------------------------------------------TTTTATTTTTGGAATTTGAGCAGGATACTAGGAACATCTCTA---AGAATTTTAATTCGAATAGAATTAGGAACCCCTGGATCTTTAATTGGAGAT---GATCAAATTTATAATACTATTGTTACAGCTCATGCATTTATTATAATTTTTTTTATAGTTATACCTATTATAATTGGAGGATTTGGAAATTGATTAATTCCATTAATA---TTAGGTGCTCCAGATATAGCATTTCCACGAATAAATAATATAAGATTTTGATTATTACCTCCCTCATTAATATTATTAATTTCAAGAAGAATTGTAGAAAATGGAGCAGGAACAGGATGAACAGTTTACCCACCACTTTCATCAAATATTGCTCATAGAGGAGCCTCAGTTGATTTA---GCTATTTTTTCATTACATTTAGCTGGTATTTCATCAATTCTTGGAGCTATTAATTTTATTACAACTATTATTAATATACGAGTTAATAATTTAACTTTTGATCAAATATCATTATTTATTTGAGCAGTAGGAATTACAGCATTATTATTATTATTATCTTTACCAGTATTAGCTGGA---GCTATTACTATACTGTTAACAGATCGAAATTTAAATACATCATTTTTTGATCCTGCTGGAGGAGGAGATCCAATTTTATATCAACATTTA-------------------------------------------------------------------------------------------------------------------------------------------------------------------------------------------------
>PLCOL060-19|Lathecla carolyna|CP Lep 1696|m2576|Lathecla carolyna|Serrania del Perija|El Cinco|BOLD:ADJ5622|
------------------------------------------------------------------AGCAGGATACTAGGAACATCTCTA---AGAATTTTAATTCGAATAGAATTAGGAACCCCTGGATCTTTAATTGGAGAT---GATCAAATTTATAATACTATTGTTACAGCTCATGCATTTATTATAATTTTTTTTATAGTTATACCTATTATAATTGGAGGATTTGGAAATTGATTAATTCCATTAATA---TTAGGTGCTCCAGATATAGCATTTCCACGAATAAATAATATAAGATTTTGATTATTACCTCCCTCATTAATATTATTAATTTCAAGAAGAATTGTAGAAAATGGAGCAGGAACAGGATGAACAGTTTACCCACCACTTTCATCAAATATTGCTCATAGAGGAGCCTCAGTTGATTTA---GCTATTTTTTCATTACATTTAGCTGGTATTTCATCAATTCTTGGAGCTATTAATTTTATTACAACTATTATTAATATACGAGTTAATAATTTAACTTTTGATCAAATATCATTATTTATTTGAGCAGTAGGAATTACAGCATTATTATTATTATTATCTTTACCAGTATTAGCTGGA---GCTATTACTATACTGTTAACAGATCGAAATTTAAATACATCATTTTTTGATCCTGCTGGAGGAGGAGATCCAATTTTATATCAACATTTA-------------------------------------------------------------------------------------------------------------------------------------------------------------------------------------------------
>PLCOL059-19|Rhamma arria|CP Lep 1695|m2575|Rhamma arria|Serrania del Perija|El Cinco||
---------------------------------------ACTTTATATTTTATTTTTGGAATTTGAGCAGGAATATTAGGAACATCATTA---AGAATTTTAATTCGAATAGAATTAGGAACTCCTGGATCATTAATTGGTGAT---GATCAAATTTATAATACAATTGTTACAGCCCATGCATTTATTATAATTTTTTTTATAGTTATACCTATTATAATTGGAGGATTTGGAAATTGATTAGTCCCCTTAATA---TTAGGAGCTCCAGATATAGCCTTCCCACGAATAAATAACATAAGATTTTGATTATTACCTCCTTCATTAATATTATTAATTTCAAGAAGAATTGTAGAAAATGGAGCAGGAACAGGATGAACAGTTTACCCCCCACTTTCATCAAATATTGCTCATGGAGGATCTTCTGTTGATTTA---GCTATTTTTTCATTACATTTAGCAGGTATTTCATCAATTTTAGGAGCTATTAATTTTATTACAACTATTATTAATATACGAGTTAATAATTTATCTTTTGATCAAATATCATTATTTATTTGAGCAGTAGGAATTACAGCATTATTATTATTATTATCTTTACCTGTTCTAGCTGGA---GCTATTACTATACTATTAACAGATCGAAATTTAAATACTTCATTTTTTGACCCTGCTGGAGGAGGTGATCCAATTTTATATCAACATTTA-------------------------------------------------------------------------------------------------------------------------------------------------------------------------------------------------
>PLCOL058-19|Electrostrymon perisus|CP Lep 1694|m2574|Electrostrymon perisus|Serrania del Perija|El Cinco|BOLD:ADD4100|
---------------------------------------ACTTTATATTTTATCTTTGGAATTTGAGCAGGGATGTTAGGAACATCTTTA---AGAATTTTAATTCGAATAGAATTAGGCACTCCAGGATCTTTAATTGGAGAC---GATCAAATTTATAATACAATTGTTACAGCTCATGCTTTTATTATAATTTTTTTTATAGTAATGCCTATTATAATTGGAGGATTTGGAAATTGATTAGTACCTTTAATG---TTAGGAGCCCCTGATATAGCATTTCCACGAATAAATAATATAAGATTTTGATTATTGCCTCCTTCATTAATATTATTAATTTCAAGAAGAATTGTAGAAAATGGAGCAGGAACTGGATGAACAGTTTACCCACCACTTTCATCTAATATTGCCCATGGAGGATCCTCTGTTGATTTA---GCTATTTTTTCTCTTCATTTAGCAGGAATTTCATCAATTTTAGGAGCCATTAACTTCATTACAACTATTATTAATATACGAGTTAATAATTTATCATTTGATCAAATATCATTATTTATTTGAGCAGTAGGAATTACAGCATTATTATTATTATTATCTTTACCTGTATTAGCAGGA---GCTATTACTATATTATTAACTGATCGAAATCTTAATACTTCTTTTTTTGACCCTGCTGGTGGAGGAGATCCAATTTTATATCAACATTTA-------------------------------------------------------------------------------------------------------------------------------------------------------------------------------------------------
>PLCOL057-19|Rekoa stagira|CP Lep 1693|m2573|Rekoa stagira|Sierra Nevada de Santa Marta|San Pedro|BOLD:ACK2264|
---------------------------------------ACTTTATACTTTATTTTTGGAATTTGAGCAGGAATATTAGGAACATCTTTA---AGAATCCTAATTCGAATAGAATTAGGAACCCCTGGATCTTTAATTGGAGAT---GATCAAATTTATAATACTATTGTTACAGCTCATGCTTTTATTATAATTTTTTTTATAGTTATACCTATTATAATTGGAGGATTTGGAAATTGATTAGTCCCTTTAATA---TTAGGAGCCCCAGATATAGCATTTCCACGAATAAATAATATAAGATTTTGACTATTACCCCCTTCATTAATACTATTAATTTCAAGTAGAATTGTAGAAAATGGAGCAGGAACTGGATGAACAGTTTACCCCCCACTTTCATCAAATATTGCTCATGGAGGATCTTCAGTTGACTTA---GCTATTTTTTCTCTTCACTTAGCAGGAATTTCATCAATTTTAGGAGCTATTAATTTTATTACAACTATTATTAATATACGAGTTAATAATCTATCTTTTGATCAAATATCATTATTTATTTGAGCTGTAGGAATTACAGCATTATTATTATTATTATCTTTACCAGTTTTAGCAGGA---GCTATTACTATACTATTAACAGATCGAAACTTAAATACATCATTTTTTGACCCAGCAGGAGGAGGTGATCCAATTTTATATCAACATTTA-------------------------------------------------------------------------------------------------------------------------------------------------------------------------------------------------
>PLCOL056-19|Cyanophrys sp.|CP Lep 1692|m2572|Cyanophrys sp.|Sierra Nevada de Santa Marta|San Javier|BOLD:AEB5886|
------------------------------------------------TTTATATTTTATCTTTGGAGCAGGATATTAGGAACATCTTTA---AGAATTTTAATTCGAATAGAATTAGGAACTCCTGGTTCTTTAATTGGAGAC---GATCAAATTTATAATACTATTGTAACAGCTCATGCTTTTATTATAATTTTTTTTATAGTTATACCAATTATAATTGGAGGATTTGGAAATTGATTAGTTCCATTAATA---TTAGGAGCCCCAGATATAGCATTTCCTCGAATAAATAACATAAGATTTTGATTATTACCTCCTTCATTAATATTATTAATTTCAAGAAGAATTGTAGAAAATGGTGCAGGAACAGGATGAACAGTTTACCCCCCACTTTCATCTAACATTGCTCATGGAGGATCATCAGTTGATTTA---GCTATTTTTTCTCTTCATTTAGCTGGAATTTCTTCAATTCTAGGAGCTATTAATTTTATTACAACTATTATTAATATACGAATTAACAATATATCATTTGATCAAATATCTTTATTTATTTGAGCTGTAGGAATTACAGCACTTTTATTATTATTATCCTTACCTGTTTTAGCTGGA---GCTATTACTATATTATTAACTGATCGAAATTTAAATACGTCATTTTTTGATCCTGCTGGAGGAGGAGATCCAATTTTATATCAACATTTA-------------------------------------------------------------------------------------------------------------------------------------------------------------------------------------------------
>PLCOL055-19|Arzecla sethon|CP Lep 1691|m2570|Arzecla sethon|Sierra Nevada de Santa Marta|Cerro Kennedy|BOLD:ADD0926|
---------------------------------------ACCTTATACTTTATTTTTGGAATTTGAGCAGGGATATTAGGAACTTCTTTA---AGAATCCTAATTCGAATAGAATTAGGCACACCAGGATCTTTAATCGGAGAT---GATCAAATTTATAATACAATTGTTACAGCCCATGCTTTTATTATAATTTTCTTTATAGTAATACCTATTATAATTGGAGGATTTGGAAATTGATTAGTACCTTTAATG---CTAGGAGCTCCTGATATAGCATTCCCACGAATAAATAATATAAGATTTTGATTATTACCCCCTTCATTAATATTATTGATTTCAAGAAGAATTGTAGAAAATGGAGCAGGAACTGGATGAACAGTTTACCCCCCACTTTCATCTAATATTGCTCATAGAGGTTCTTCAGTTGATTTA---GCCATTTTTTCCCTTCATTTGGCAGGAATCTCATCAATCTTAGGGGCTATCAATTTTATTACAACTATTATTAATATACGAGTTAATAATTTATCTTTTGACCAAATATCATTATTTATTTGAGCTGTAGGAATTACAGCATTATTATTATTATTATCCTTACCTGTATTAGCTGGA---GCTATCACTATATTATTAACCGATCGAAATCTTAATACTTCTTTTTTTGATCCTGCTGGAGGAGGAGATCCAATCTTATATCAACATTTA-------------------------------------------------------------------------------------------------------------------------------------------------------------------------------------------------
>PLCOL054-19|Arzecla sethon|CP Lep 1690|m2569|Arzecla sethon|Sierra Nevada de Santa Marta|Cerro Kennedy|BOLD:ADD0926|
---------------------------------------ACCTTATACTTTATTTTTGGAATTTGAGCAGGGATATTAGGAACTTCTTTA---AGAATCCTAATTCGAATAGAATTAGGCACACCAGGATCTTTAATCGGAGAT---GATCAAATTTATAATACAATTGTTACAGCCCATGCTTTTATTATAATTTTCTTTATAGTAATACCTATTATAATTGGAGGATTTGGAAATTGATTAGTACCTTTAATG---CTAGGAGCTCCTGATATAGCATTCCCACGAATAAATAATATAAGATTTTGATTATTACCCCCTTCATTAATATTATTGATTTCAAGAAGAATTGTAGAAAATGGAGCAGGAACTGGATGAACAGTTTACCCCCCACTTTCATCTAATATTGCTCATAGAGGTTCTTCAGTTGATTTA---GCCATTTTTTCCCTTCATTTGGCAGGAATCTCATCAATCTTAGGGGCTATCAATTTTATTACAACTATTATTAATATACGAGTTAATAATTTATCTTTTGACCAAATATCATTATTTATTTGAGCTGTAGGAATTACAGCATTATTATTATTATTATCCTTACCTGTATTAGCTGGA---GCTATCACTATATTATTAACCGATCGAAATCTTAATACTTCTTTTTTTGATCCTGCTGGAGGAGGAGATCCAATCTTATATCAACATTTA-------------------------------------------------------------------------------------------------------------------------------------------------------------------------------------------------
>PLCOL053-19|Arzecla sethon|CP Lep 1689|m2568|Arzecla sethon|Sierra Nevada de Santa Marta|Cerro Kennedy|BOLD:ADD0926|
---------------------------------------ACCTTATACTTTATTTTTGGAATTTGAGCAGGGATATTAGGAACTTCTTTA---AGAATCCTAATTCGAATAGAATTAGGCACACCAGGATCTTTAATCGGAGAT---GATCAAATTTATAATACAATTGTTACAGCCCATGCTTTTATTATAATTTTCTTTATAGTAATACCTATTATAATTGGAGGATTTGGAAATTGATTAGTACCTTTAATG---CTAGGAGCTCCTGATATAGCATTCCCACGAATAAATAATATAAGATTTTGATTATTACCCCCTTCATTAATATTATTGATTTCAAGAAGAATTGTAGAAAATGGAGCAGGAACTGGATGAACAGTTTACCCCCCACTTTCATCTAATATTGCTCATAGAGGTTCTTCAGTTGATTTA---GCCATTTTTTCCCTTCATTTGGCAGGAATCTCATCAATCTTAGGGGCTATCAATTTTATTACAACTATTATTAATATACGAGTTAATAATTTATCTTTTGACCAAATATCATTATTTATTTGAGCTGTAGGAATTACAGCATTATTATTATTATTATCCTTACCTGTATTAGCTGGA---GCTATCACTATATTATTAACCGATCGAAATCTTAATACTTCTTTTTTTGATCCTGCTGGAGGAGGAGATCCAATCTTATATCAACATTTA-------------------------------------------------------------------------------------------------------------------------------------------------------------------------------------------------
>PLCOL052-19|Arzecla sethon|CP Lep 1688|m2567|Arzecla sethon|Sierra Nevada de Santa Marta|Cerro Kennedy|BOLD:ADD0926|
---------------------------------------ACCTTATACTTTATTTTTGGAATTTGAGCAGGGATATTAGGAACTTCTTTA---AGAATCCTAATTCGAATAGAATTAGGCACACCAGGATCTTTAATCGGAGAT---GATCAAATTTATAATACAATTGTTACAGCCCATGCTTTTATTATAATTTTCTTTATAGTAATACCTATTATAATTGGAGGATTTGGAAATTGATTAGTACCTTTAATG---CTAGGAGCTCCTGATATAGCATTCCCACGAATAAATAATATAAGATTTTGATTATTACCCCCTTCATTAATATTATTGATTTCAAGAAGAATTGTAGAAAATGGAGCAGGAACTGGATGAACAGTTTACCCCCCACTTTCATCTAATATTGCTCATAGAGGTTCTTCAGTTGATTTA---GCCATTTTTTCCCTTCATTTGGCAGGAATCTCATCAATCTTAGGGGCTATCAATTTTATTACAACTATTATTAATATACGAGTTAATAATTTATCTTTTGACCAAATATCATTATTTATTTGAGCTGTAGGAATTACAGCATTATTATTATTATTATCCTTACCTGTATTAGCTGGA---GCTATCACTATATTATTAACCGATCGAAATCTTAATACTTCTTTTTTTGATCCTGCTGGAGGAGGAGATCCAATCTTATATCAACATTTA-------------------------------------------------------------------------------------------------------------------------------------------------------------------------------------------------
>PLCOL051-19|Ignata caldas|CP Lep 1687|m2566|Ignata caldas|Sierra Nevada de Santa Marta|Cerro Kennedy|BOLD:ADI5586|
------------------------------------------------TTTTATTTTTGGAATTTGAGCAGGATATTAGGAACATCCTTA---AGAATCTTAATTCGAATAGAATTAGGGACTCCTGGTTCTTTAATTGGAGAT---GATCAAATTTATAATACTATTGTAACAGCTCATGCTTTTATTATAATTTTTTTTATAGTTATACCTATTATAATTGGAGGATTTGGAAACTGATTAGTACCTTTAATA---TTAGGTGCCCCAGATATAGCTTTTCCACGAATAAATAATATAAGATTTTGATTATTACCCCCTTCATTAATATTATTAATTTCAAGAAGAATTGTAGAAAATGGAGCAGGAACAGGATGAACAGTTTACCCCCCACTTTCATCTAATATCGCCCATAGAGGAGCATCAGTTGATTTA---GCTATCTTCTCACTACATCTAGCAGGAATTTCATCAATTCTTGGAGCTATTAATTTTATTACAACTATTATTAATATACGAGTTAATAATTTATCTTTTGATCAAATATCATTATTTATTTGAGCAGTAGGAATTACAGCATTATTATTATTATTATCCTTACCTGTATTAGCTGGA---GCTATTACTATATTATTGACTGATCGAAACTTAAATACATCATTTTTTGATCCAGCTGGTGGAGGAGATCCAATTTTATATCAACATTTA-------------------------------------------------------------------------------------------------------------------------------------------------------------------------------------------------
>PLCOL050-19|Micandra stephanieae|CP Lep 1686|m2565|Micandra stephanieae|Sierra Nevada de Santa Marta|Cerro Kennedy|BOLD:ABX0472|
---------------------------------------ACTTTATACTTTATTTTTGGTATTTGAGCAGGAATAGTAGGCACATCATTA---AGAATCTTAATTCGAATAGAATTAGGCACCCCTGGATCTTTAATTGGTGAT---GATCAAATTTATAATACTATTGTTACAGCCCATGCTTTTATTATAATCTTTTTTATAGTTATACCCATTATAATTGGAGGATTTGGAAATTGACTAGTTCCTCTTATG---TTAGGAGCTCCAGATATAGCATTTCCACGAATAAATAATATAAGATTTTGATTATTACCCCCTTCATTAATATTATTAATTTCAAGAAGAATTGTAGAAAATGGAGCAGGAACAGGATGAACAGTTTACCCCCCACTTTCATCTAATATTGCTCATAGAGGAGCATCCGTTGATTTA---GCTATTTTCTCTTTACATTTAGCAGGTATTTCATCAATTTTAGGAGCAATTAATTTTATTACAACTATTATTAATATACGAGTTAATAATTTAGCATTTGATCAAATATCTTTATTTATTTGAGCAGTAGGAATTACAGCATTATTATTATTATTATCTTTACCAGTATTAGCTGGA---GCTATTACTATATTATTAACTGATCGAAATTTAAATACTTCATTTTTTGATCCAGCAGGAGGAGGAGATCCAATTTTATATCAACATTTA-------------------------------------------------------------------------------------------------------------------------------------------------------------------------------------------------
>PLCOL049-19|Penaincisalia santamarta|CP Lep 1685|m2644|Penaincisalia santamarta|Sierra Nevada de Santa Marta|Cerro Kennedy|BOLD:ABX0717|
---------------------------------------------------------------------------------------------------------------------------------------------------GATCAAATTTATAATACTATTGTTACAGCTCATGCTTTTATTATAATTTTTTTTATAGTTATACCAATTATAATTGGAGGATTTGGAAATTGATTAGTTCCATTAATG---TTAGGAGCTCCAGATATAGCATTTCCTCGAATAAATAATATAAGATTCTGATTATTACCTCCTTCTTTAATACTATTAATTTCAAGAAGAATTGTAGAAAATGGAGCAGGAACAGGATGAACAGTTTACCCCCCACTTTCATCTAATATTGCCCATAGAGGATCATCAGTTGATTTA---GCCATTTTTTCATTGCATTTAGCAGGTATTTCATCAATTTTAGGAGCTATTAATTTTATTACAACTATTATTAATATACGAATCAATAATTTATCTTTTGATCAAATATCATTATTTATTTGAGCAGTAGGAATTACAGCATTACTACTATTATTATCATTACCTGTATTAGCAGGG---GCTATTACTATATTATTAACAGACCGAAACTTAAAT-------------------------------------------------------------------------------------------------------------------------------------------------------------------------------------------------------------------------------------------------------
>PLCOL048-19|Penaincisalia santamarta|CP Lep 1684|m2645|Penaincisalia santamarta|Sierra Nevada de Santa Marta|Cerro Kennedy|BOLD:ABX0717|
---------------------------------------------------------------------GGAATATTAGGAACATCTTTA---AGAATTTTAATTCGAATAGAATTAGGTACTCCAGGATCTTTAATTGGAGAT---GATCAAATTTATAATACTATTGTTACAGCTCATGCTTTTATTATAATTTTTTTTATAGTTATACCAATTATAATTGGAGGATTTGGAAATTGATTAGTTCCATTAATG---TTAGGAGCTCCAGATATAGCATTTCCTCGAATAAATAATATAAGATTCTGATTATTACCTCCTTCTTTAATACTATTAATTTCAAGAAGAATTGTAGAAAATGGAGCAGGAACAGGATGAACAGTTTACCCCCCACTTTCATCTAATATTGCCCATAGAGGATCATCAGTTGATTTA---GCCATTTTTTCATTGCATTTAGCAGGTATTTCATCAATTTTAGGAGCTATTAATTTTATTACAACTATTATTAATATACGAATCAATAATTTATCTTTTGATCAAATATCATTATTTATTTGAGCAGTAGGAATTACAGCATTACTACTATTATTATCATTACCTGTATTAGCAGGG---GCTATTACTATATTATTAACAGACCGAAACTTAAATACCTCATTTTTTGAC----------------------------------------------------------------------------------------------------------------------------------------------------------------------------------------------------------------------------------------
>PLCOL047-19|Erora caespes|CP Lep 1683|m2558|Erora caespes|Sierra Nevada de Santa Marta|Cerro Kennedy|BOLD:ADR8826|
------------------------------------------------TTTTATTTTTGGAATTTGAGCAGGATACTAGGAACATCTTTA---AGAATTTTAATTCGAATAGAATTAGGAACTCCAGGATCTTTAATTGGAGAT---GATCAAATTTATAATACTATTGTAACAGCTCATGCTTTTATTATAATTTTTTTCATAGTTATACCTATTATAATTGGTGGATTTGGAAATTGATTAGTACCATTAATA---TTAGGAGCTCCAGATATAGCATTTCCACGAATAAATAATATAAGATTTTGATTATTACCACCTTCATTAATATTATTAATTTCTAGAAGAATTGTAGAAAATGGAGCAGGAACTGGATGAACAGTCTACCCCCCACTTTCATCTAATATTGCTCATAGAGGCTCATCAGTAGATTTA---GCTATTTTTTCTCTTCATTTAGCAGGTATTTCATCTATTATAGGAGCAATTAACTTTATTACAACTATTATTAATATACGAATTAATAATCTAACATTTGATCAAATATCTTTATTTATTTGAGCTGTTGGAATTACAGCTCTTTTACTTCTTTTATCTTTACCTGTATTGGCTGGA---GCTATTACTATATTATTAACTGATCGAAATTTAAATACCTCATTCTTTGACCCTGCTGGTGGAGGAGATCCAATTCTATACCAACATTTA-------------------------------------------------------------------------------------------------------------------------------------------------------------------------------------------------
>PLCOL046-19|Johnsonita pardoa|CP Lep 1682|m2557|Johnsonita pardoa|San Felix|Las Baldias|BOLD:ADD2909|
---------------------------------------ACCTTATATTTTATTTTTGGTATTTGAGCAGGGATATTAGGCACATCTCTA---AGAATTCTAATTCGAATAGAATTAGGTACTCCAGGATCTCTAATTGGAGAT---GATCAAATTTATAATACTATTGTAACAGCCCATGCATTTATTATAATTTTTTTTATAGTTATACCTATTATAATTGGAGGATTTGGAAATTGATTAGTACCTTTAATA---TTAGGAGCCCCTGATATAGCATTTCCACGAATAAATAATATAAGATTTTGGTTATTACCCCCTTCACTAATATTATTAATTTCAAGAAGAATTGTAGAAAATGGAGCAGGAACAGGTTGAACAGTTTACCCCCCACTTTCATCCAATATTGCTCATAGAGGATCCTCAGTAGATTTA---GCTATTTTTTCACTTCATTTGGCGGGTATTTCATCAATTTTAGGAGCTATTAATTTTATCACAACTATTATTAATATACGGATTAATAACTTATCTTTTGACCAAATATCATTATTTATTTGAGCAGTAGGAATTACAGCATTATTATTATTATTATCTTTACCTGTATTAGCTGGA---GCTATCACTATACTATTAACAGATCGTAATTTAAATACTTCATTTTTTGACCCGGCTGGAGGAGGAGATCCAATTTTATACCAACATTTA-------------------------------------------------------------------------------------------------------------------------------------------------------------------------------------------------
>PLCOL045-19|Rhamma bilix|CP Lep 1681|m2556|Rhamma bilix|San Felix|Las Baldias|BOLD:ADD1839|
---------------------------------------ACTTTATATTTCATTTTTGGAATTTGAGCAGGTATATTAGGTACATCTTTA---AGAATTTTAATTCGAATAGAATTAGGAACCCCTGGATCTTTAATTGGAGAC---GATCAAATTTATAATACAATTGTTACAGCTCATGCATTTATTATAATTTTTTTTATAGTAATACCTATTATAATTGGAGGGTTTGGAAATTGATTAGTACCATTAATA---TTAGGAGCCCCAGATATAGCCTTCCCACGAATAAATAATATAAGATTTTGATTATTACCTCCTTCACTAATATTATTAATTTCAAGAAGAATTGTAGAAAATGGCGTAGGAACAGGATGAACAGTTTACCCCCCACTTTCATCAAATATTGCCCATAGAGGATCTTCTGTTGATTTA---GCTATTTTTTCATTACATTTAGCAGGTATTTCATCAATTTTAGGAGCTATTAATTTTATCACAACTATTATTAACATACGAGTTAATAATTTATCTTTTGATCAAATATCATTATTTATTTGAGCAGTAGGAATTACAGCATTATTATTATTACTATCTTTACCTGTATTAGCTGGA---GCTATTACTATATTATTAACAGATCGAAATTTAAATACTTCATTTTTTGATCCTGCTGGAGGAGGTGATCCAATTTTATATCAACATTTA-------------------------------------------------------------------------------------------------------------------------------------------------------------------------------------------------
>PLCOL044-19|Penaincisalia albalineata|CP Lep 1680|m2554|Penaincisalia albalineata|Tenerife|Las Dominguez|BOLD:AEB6965|
---------------------------------------ACTTTATATTTTATTTTTGGAATTTGAGCAGGAATATTAGGAACATCATTA---AGAATTCTAATTCGGATAGAATTAGGAACTCCTGGATCTTTAATTGGAGAT---GACCAAATTTATAATACTATTGTTACAGCTCATGCTTTTATTATAATTTTTTTTATAGTTATACCTATTATAATTGGAGGATTTGGAAATTGATTAGTACCATTAATA---TTAGGGGCACCAGATATAGCATTTCCTCGAATAAATAATATAAGATTTTGATTATTACCTCCTTCACTAATATTATTAGTTTCAAGAAGAATTGTAGAAAATGGGGCAGGAACAGGATGAACAGTTTACCCTCCACTTTCATCTAATATTGCTCACAGAGGCTCATCAGTTGATTTA---GCCATTTTTTCTCTACATTTAGCAGGTATTTCATCAATTTTAGGAGCTATTAATTTTATTACAACTATTATTAATATACGAATTAATAATTTAGCTTTTGATCAAATATCATTATTTATTTGAGCAGTAGGAATTACTGCATTATTATTATTATTATCATTACCTGTATTAGCAGGA---GCTATTACTATATTATTAACAGACCGAAATTTAAATACTTCATTTTTTGACCCAGCAGGTGGAGGAGATCCAATTTTATATCAACATTTA-------------------------------------------------------------------------------------------------------------------------------------------------------------------------------------------------
>PLCOL043-19|Penaincisalia albalineata|CP Lep 1679|m2553|Penaincisalia albalineata|Tenerife|Las Dominguez|BOLD:AEB6965|
---------------------------------------ACTTTATATTTTATTTTTGGAATTTGAGCAGGAATATTAGGAACATCATTA---AGAATTCTAATTCGGATAGAATTAGGAACTCCTGGATCTTTAATTGGAGAT---GACCAAATTTATAATACTATTGTTACAGCTCATGCTTTTATTATAATTTTTTTTATAGTTATACCTATTATAATTGGAGGATTTGGAAATTGATTAGTACCATTAATA---TTAGGGGCACCAGATATAGCATTTCCTCGAATAAATAATATAAGATTTTGATTATTACCTCCTTCACTAATATTATTAGTTTCAAGAAGAATTGTAGAAAATGGGGCAGGAACAGGATGAACAGTTTACCCTCCACTTTCATCTAATATTGCTCACAGAGGCTCATCAGTTGATTTA---GCCATTTTTTCTCTACATTTAGCAGGTATTTCATCAATTTTAGGAGCTATTAATTTTATTACAACTATTATTAATATACGAATTAATAATTTAGCTTTTGATCAAATATCATTATTTATTTGAGCAGTAGGAATTACTGCATTATTATTATTATTATCATTACCTGTATTAGCAGGA---GCTATTACTATATTATTAACAGACCGAAATTTAAATACTTCATTTTTTGACCCAGCAGGTGGAGGAGANCCAATTTTATATCAACATTTA-------------------------------------------------------------------------------------------------------------------------------------------------------------------------------------------------
>PLCOL042-19|Penaincisalia celosia|CP Lep 1678|m2551|Penaincisalia celosia|Tenerife|Las Dominguez||
------------------------------------------------TTTATATTTTATTTTTGGAGCAGGATATTAGGAACATCATTA---AGAATTTTAATTCGAATAGAATTAGGAACTCCTGGATCTTTAATTGGAGAT---GATCAAATTTATAATACTATTGTTACAGCTCATGCTTTTATTATAATTTTTTTTATGGTTATACCTATTATAATTGGAGGATTTGGAAATTGATTAGTACCATTAATA---TTAGGAGCTCCAGATATAGCATTCCCTCGAATAAATAATATAAGATTTTGATTATTACCCCCTTCATTAATATTATTAATTTCAAGAAGAATTGTAGAAAATGGAGCAGGAACAGGATGAACAGTTTACCCCCCACTTTCATCTAATATTGCACATAGAGGATCCTCTGTTGATTTA---GCTATTTTTTCCCTACACTTAGCAGGTATTTCATCAATCTTAGGAGCTATTAATTTTATTACAACTATTATTAATATACGAATTAATAATTTATCTTTTGATCAAATATCATTATTTATTTGAGCAGTAGGAATTACAGCATTATTATTATTATTATCATTACCAGTATTAGCAGGA---GCTATTACTATATTATTAACTGATCGAAATTTAAATACTTCATTTTTTGATCCTGCAGGTGGAGGAGATCCAATTTTATATCAACATTTA-------------------------------------------------------------------------------------------------------------------------------------------------------------------------------------------------
>PLCOL041-19|Penaincisalia celosia|CP Lep 1677|m2549|Penaincisalia celosia|Tenerife|Las Dominguez||
------------------------------------------------TTTATATTTTATTTTTGGAGCAGGATATTAGGAACATCATTA---AGAATTTTAATTCGAATAGAATTAGGAACTCCTGGATCTTTAATTGGAGAT---GATCAAATTTATAATACTATTGTTACAGCTCATGCTTTTATTATAATTTTTTTTATGGTTATACCTATTATAATTGGAGGATTTGGAAATTGATTAGTACCATTAATA---TTAGGAGCTCCAGATATAGCATTCCCTCGAATAAATAATATAAGATTTTGATTATTACCCCCTTCATTAATATTATTAATTTCAAGAAGAATTGTAGAAAATGGAGCAGGAACAGGATGAACAGTTTACCCCCCACTTTCATCTAATATTGCACATAGAGGATCCTCTGTTGATTTA---GCTATTTTTTCCCTACACTTAGCAGGTATTTCATCAATCTTAGGAGCTATTAATTTTATTACAACTATTATTAATATACGAATTAATAATTTATCTTTTGATCAAATATCATTATTTATTTGAGCAGTAGGAATTACAGCATTATTATTATTATTATCATTACCAGTATTAGCAGGA---GCTATTACTATATTATTAACTGATCGAAATTTAAATACTTCATTTTTTGATCCTGCAGGTGGAGGAGATCCAATTTTATATCAACATTTA-------------------------------------------------------------------------------------------------------------------------------------------------------------------------------------------------
>PLCOL040-19|Penaincisalia celosia|CP Lep 1676|m2548|Penaincisalia celosia|Tenerife|Las Dominguez||
------------------------------------------------TTTATATTTTATTTTTGGAGCAGGATATTAGGAACATCATTA---AGAATTTTAATTCGAATAGAATTAGGAACTCCTGGATCTTTAATTGGAGAT---GATCAAATTTATAATACTATTGTTACAGCTCATGCTTTTATTATAATTTTTTTTATGGTTATACCTATTATAATTGGAGGATTTGGAAATTGATTAGTACCATTAATA---TTAGGAGCTCCAGATATAGCATTCCCTCGAATAAATAATATAAGATTTTGATTATTACCCCCTTCATTAATATTATTAATTTCAAGAAGAATTGTAGAAAATGGAGCAGGAACAGGATGAACAGTTTACCCCCCACTTTCATCTAATATTGCACATAGAGGATCCTCTGTTGATTTA---GCTATTTTTTCCCTACACTTAGCAGGTATTTCATCAATCTTAGGAGCTATTAATTTTATTACAACTATTATTAATATACGAATTAATAATTTATCTTTTGATCAAATATCATTATTTATTTGAGCAGTAGGAATTACAGCATTATTATTATTATTATCATTACCAGTATTAGCAGGA---GCTATTACTATATTATTAACTGATCGAAATTTAAATACTTCATTTTTTGATCCTGCAGGTGGAGGAGATCCAATTTTATATCAACATTTA-------------------------------------------------------------------------------------------------------------------------------------------------------------------------------------------------
>PLCOL039-19|Podanotum vanewrighti|CP Lep 1675|m2547|Podanotum vanewrighti|Tenerife|Las Dominguez|BOLD:ABZ3026|
---------------------------------------ACTTTATATTTTATCTTTGGAATTTGAGCAGGAATATTAGGTACATCTTTA---AGAATCCTAATTCGAATAGAATTAGGAACCCCTGGATCTTTAATTGGTGAT---GATCAAATTTATAATACTATTGTTACAGCTCATGCATTTATTATAATCTTTTTTATAGTTATACCCATTATAATTGGAGGATTTGGAAATTGATTAGTACCATTAATA---TTAGGAGCTCCAGATATAGCATTTCCACGAATAAATAATATAAGATTTTGATTATTACCCCCTTCATTAATATTATTAATTTCAAGAAGAATTGTAGAAAATGGAGCAGGAACAGGATGAACAGTTTACCCCCCACTTTCATCAAATATTGCACATAGAGGATCATCAGTTGATTTA---GCTATTTTCTCTTTACACTTAGCAGGTATTTCATCAATTTTAGGAGCTATTAATTTTATTACAACCATTATTAATATACGAGTTAATAATTTATCTTTTGATCAAATATCATTATTTATTTGAGCAGTAGGTATTACAGCATTATTATTATTATTATCTTTACCTGTATTAGCCGGA---GCTATTACTATATTATTAACAGATCGAAATTTAAATACTTCATTTTTTGATCCCGCAGGAGGAGGAGATCCAATTTTATATCAACATTTA-------------------------------------------------------------------------------------------------------------------------------------------------------------------------------------------------
>PLCOL038-19|Podanotum vanewrighti|CP Lep 1674|m2546|Podanotum vanewrighti|Tenerife|Las Dominguez|BOLD:ABZ3026|
---------------------------------------ACTTTATATTTTATCTTTGGAATTTGAGCAGGAATATTAGGTACATCTTTA---AGAATCCTAATTCGAATAGAATTAGGAACCCCTGGATCTTTAATTGGTGAT---GATCAAATTTATAATACTATTGTTACAGCTCATGCATTTATTATAATCTTTTTTATAGTTATACCCATTATAATTGGAGGATTTGGAAATTGATTAGTACCATTAATA---TTAGGAGCTCCAGATATAGCATTTCCACGAATAAATAATATAAGATTTTGATTATTACCCCCTTCATTAATATTATTAATTTCAAGAAGAATTGTAGAAAATGGAGCAGGAACAGGATGAACAGTTTACCCCCCACTTTCATCAAATATTGCACATAGAGGATCATCAGTTGATTTA---GCTATTTTCTCTTTACACTTAGCAGGTATTTCATCAATTTTAGGAGCTATTAATTTTATTACAACCATTATTAATATACGAGTTAATAATTTATCTTTTGATCAAATATCATTATTTATTTGAGCAGTAGGTATTACAGCATTATTATTATTATTATCTTTACCTGTATTAGCCGGA---GCTATTACTATATTATTAACAGATCGAAATTTAAATACTTCATTTTTTGATCCCGCAGGAGGAGGAGATCCAATTTTATATCAACATTTA-------------------------------------------------------------------------------------------------------------------------------------------------------------------------------------------------
>PLCOL037-19|Podanotum vanewrighti|CP Lep 1673|m2545|Podanotum vanewrighti|Tenerife|Las Dominguez|BOLD:ABZ3026|
---------------------------------------ACTTTATATTTTATCTTTGGAATTTGAGCAGGAATATTAGGTACATCTTTA---AGAATCCTAATTCGAATAGAATTAGGAACCCCTGGATCTTTAATTGGTGAT---GATCAAATTTATAATACTATTGTTACAGCTCATGCATTTATTATAATCTTTTTTATAGTTATACCCATTATAATTGGAGGATTTGGAAATTGATTAGTACCATTAATA---TTAGGAGCTCCAGATATAGCATTTCCACGAATAAATAATATAAGATTTTGATTATTACCCCCTTCATTAATATTATTAATTTCAAGAAGAATTGTAGAAAATGGAGCAGGAACAGGATGAACAGTTTACCCCCCACTTTCATCAAATATTGCACATAGAGGATCATCAGTTGATTTA---GCTATTTTCTCTTTACACTTAGCAGGTATTTCATCAATTTTAGGAGCTATTAATTTTATTACAACCATTATTAATATACGAGTTAATAATTTATCTTTTGATCAAATATCATTATTTATTTGAGCAGTAGGTATTACAGCATTATTATTATTATTATCTTTACCTGTATTAGCCGGA---GCTATTACTATATTATTAACAGATCGAAATTTAAATACTTCATTTTTTGATCCCGCAGGAGGAGGAGATCCAATTTTATATCAACATTTA-------------------------------------------------------------------------------------------------------------------------------------------------------------------------------------------------
>PLCOL036-19|Podanotum vanewrighti|CP Lep 1672|m2544|Podanotum vanewrighti|Tenerife|Las Dominguez|BOLD:ABZ3026|
------------------------------------------------TTTATATTTTATCTTTGGAGCAGGATATTAGGTACATCTTTA---AGAATCCTAATTCGAATAGAATTAGGAACCCCTGGATCTTTAATTGGTGAT---GATCAAATTTATAATACTATTGTTACAGCTCATGCATTTATTATAATCTTTTTTATAGTTATACCCATTATAATTGGAGGATTTGGAAATTGATTAGTACCATTAATA---TTAGGAGCTCCAGATATAGCATTTCCACGAATAAATAATATAAGATTTTGATTATTACCCCCTTCATTAATATTATTAATTTCAAGAAGAATTGTAGAAAATGGAGCAGGAACAGGATGAACAGTTTACCCCCCACTTTCATCAAATATTGCACATAGAGGATCATCAGTTGATTTA---GCTATTTTCTCTTTACACTTAGCAGGTATTTCATCAATTTTAGGAGCTATTAATTTTATTACAACCATTATTAATATACGAGTTAATAATTTATCTTTTGATCAAATATCATTATTTATTTGAGCAGTAGGTATTACAGCATTATTATTATTATTATCTTTACCTGTATTAGCCGGA---GCTATTACTATATTATTAACAGATCGAAATTTAAATACTTCATTTTTTGATCCCGCAGGAGGAGGAGATCCAATTTTATATCAACATTTA-------------------------------------------------------------------------------------------------------------------------------------------------------------------------------------------------
>PLCOL035-19|Penaincisalia downeyi|CP Lep 1671|m2543|Penaincisalia downeyi|Tenerife|Las Dominguez|BOLD:ABX0755|
---------------------------------------ACTTTATATTTTATTTTTGGAATTTGAGCAGGAATATTAGGAACATCTTTA---AGAATTTTAATTCGAATAGAGTTAGGTACTCCTGGATCTTTAATTGGAGAT---GATCAAATTTATAATACTATTGTTACAGCTCATGCTTTTATTATAATTTTTTTTATAGTTATACCTATTATAATTGGAGGATTTGGAAATTGATTAGTACCATTAATA---TTAGGAGCTCCAGATATAGCATTTCCTCGAATAAATAATATAAGATTTTGATTATTACCTCCTTCCTTAATACTATTAATTTCTAGAAGAATTGTAGAAAATGGAGCAGGAACAGGATGAACAGTTTACCCCCCACTTTCATCTAATATTGCCCATAGAGGATCATCAGTTGACTTA---GCTATTTTTTCTTTACATTTAGCAGGTATTTCATCAATTTTAGGAGCTATTAATTTTATTACAACTATTATTAATATACGAGTTAATAATTTATCTTTTGATCAAATATCATTATTTATTTGAGCAGTAGGAATTACAGCATTATTATTATTATTATCATTACCTGTATTAGCAGGT---GCTATTACTATATTATTAACAGATCGAAATTTAAACACCTCATTTTTTGATCCAGCTGGTGGAGGTGATCCAATTTTATACCAACATTTA-------------------------------------------------------------------------------------------------------------------------------------------------------------------------------------------------
>PLCOL034-19|Penaincisalia downeyi|CP Lep 1670|m2542|Penaincisalia downeyi|Tenerife|Las Dominguez|BOLD:ABX0755|
------------------------------------------------TTTATATTTTATTTTTGGAGCAGGATATTAGGAACATCTTTA---AGAATTTTAATTCGAATAGAGTTAGGTACTCCTGGATCTTTAATTGGAGAT---GATCAAATTTATAATACTATTGTTACAGCTCATGCTTTTATTATAATTTTTTTTATAGTTATACCTATTATAATTGGAGGATTTGGAAATTGATTAGTACCATTAATA---TTAGGAGCTCCAGATATAGCATTTCCTCGAATAAATAATATAAGATTTTGATTATTACCTCCTTCCTTAATACTATTAATTTCTAGAAGAATTGTAGAAAATGGAGCAGGAACAGGATGAACAGTTTACCCCCCACTTTCATCTAATATTGCCCATAGAGGATCATCAGTTGACTTA---GCTATTTTTTCTTTACATTTAGCAGGTATTTCATCAATTTTAGGAGCTATTAATTTTATTACAACTATTATTAATATACGAGTTAATAATTTATCTTTTGATCAAATATCATTATTTATTTGAGCAGTAGGAATTACAGCATTATTATTATTATTATCATTACCTGTATTAGCAGGT---GCTATTACTATATTATTAACAGATCGAAATTTAAACACCTCATTTTTTGATCCAGCTGGTGGAGGTGATCCAATTTTATACCAACATTTA-------------------------------------------------------------------------------------------------------------------------------------------------------------------------------------------------
>PLCOL033-19|Arumecla|CP Lep 1669|m2541||Santa Rosa del Sur|Serrania de San Lucas||
---------------------------------------------------------------------------TTAGGAACTTCTTTA---AGAATCTTAATCCGAATAGAATTAGGAACTCCTGGATCTTTAATTGGGGAT---GATCAAATTTATAATACAATTGTTACAGCTCATGCTTTTATTATAATTTTTTTTATAGTTATACCTATTATAATTGGAGGATTTGGAAATTGATTAGTACCATTAATA---TTAGGAGCTCCTGATATAGCATTCCCACGAATAAATAATATAAGATTTTGATTATTACCTCCTTCATTAATATTATTAACTTCAAGAAGAATCGTAGAAAATGGAGCAGGAACTGGATGAACAGTTTACCCCCCACTTTCATCTAATATTGCTCATGGAGGTTCATCAGTTGATTTA---GCTATTTTTTCCCTTCATTTAGCAGGAATCTCATCAATTTTAGGAGCTATTAATTTTATTACAACTATTATTAATATACGAGTTAATAATTTATCTTTTGACCAAATATCATTATTTATCTGAGCAGTAGGAATTACAGCATTATTATTACTTTTATCTTTACCTGTATTAGCAGGA---GCTATTACTATACTATTAACTGATCGAAATCTAAAT-------------------------------------------------------------------------------------------------------------------------------------------------------------------------------------------------------------------------------------------------------
>PLCOL032-19|Arumecla sp.|CP Lep 1668|m2540|Arumecla sp.|Santa Rosa del Sur|Serrania de San Lucas|BOLD:ADF5939|
---------------------------------------ACTTTATATTTTATTTTTGGAATTTGAGCAGGAATATTAGGAACTTCTTTA---AGAATCTTAATTCGAATAGAATTAGGAACTCCTGGTTCTTTAATTGGAGAT---GATCAAATTTATAATACAATTGTCACAGCTCATGCCTTCATTATAATTTTTTTTATAGTTATACCTATTATAATTGGAGGATTTGGAAATTGATTAGTACCTTTAATA---CTAGGAGCCCCTGATATGGCATTTCCACGAATAAATAATATAAGATTTTGATTATTACCCCCTTCATTAATATTATTAATTTCAAGAAGAATCGTAGAAAATGGAGCAGGAACAGGATGAACGGTTTATCCCCCCCTTTCATCTAATATTGCCCATAGAGGTTCTTCAGTTGATTTA---GCTATTTTTTCCCTTCATTTAGCAGGAATTTCATCAATTTTAGGAGCTATTAACTTTATTACAACTATTATTAACATACGAATTAATAATTTATCTTTTGATCAAATATCATTATTTATTTGAGCTGTAGGAATTACCGCATTATTATTATTATTATCTTTACCTGTATTAGCTGGA---GCTATTACTATATTATTAACTGATCGAAATCTTAATACCTCTTTTTTTGATCCTGCTGGAGGGGGAGATCCAATTCTATATCAACATTTA-------------------------------------------------------------------------------------------------------------------------------------------------------------------------------------------------
>PLCOL031-19|Arumecla sp.|CP Lep 1667|m2539|Arumecla sp.|Santa Rosa del Sur|Serrania de San Lucas|BOLD:ADF5939|
---------------------------------------ACTTTATATTTTATTTTTGGAATTTGAGCAGGAATATTAGGAACTTCTTTA---AGAATCTTAATTCGAATAGAATTAGGAACTCCTGGTTCTTTAATTGGAGAT---GATCAAATTTATAATACAATTGTCACAGCTCATGCCTTCATTATAATTTTTTTTATAGTTATACCTATTATAATTGGAGGATTTGGAAATTGATTAGTACCTTTAATA---CTAGGAGCCCCTGATATGGCATTTCCACGAATAAATAATATAAGATTTTGATTATTACCCCCTTCATTAATATTATTAATTTCAAGAAGAATCGTAGAAAATGGAGCAGGAACAGGATGAACGGTTTATCCCCCCCTTTCATCTAATATTGCCCATAGAGGTTCTTCAGTTGATTTA---GCTATTTTTTCCCTTCATTTAGCAGGAATTTCATCAATTTTAGGAGCTATTAACTTTATTACAACTATTATTAACATACGAATTAATAATTTATCTTTTGATCAAATATCATTATTTATTTGAGCTGTAGGAATTACCGCATTATTATTATTATTATCTTTACCTGTATTAGCTGGA---GCTATTACTATATTATTAACTGATCGAAATCTTAATACCTCTTTTTTTGATCCTGCTGGAGGGGGAGATCCAATTCTATATCAACATTTA-------------------------------------------------------------------------------------------------------------------------------------------------------------------------------------------------
>PLCOL030-19|Brevianta tolmides|CP Lep 1666|m2537|Brevianta tolmides|Santa Rosa del Sur|Serrania de San Lucas|BOLD:ADD2179|
---------------------------------------ACCTTATACTTTATTTTTGGTATTTGAGCAGGAATAGTAGGAACATCCTTA---AGAATCTTAATTCGAATAGAATTAGGTACCCCCGGATCTTTAATTGGAGAT---GATCAAATTTATAATACTATTGTTACAGCTCATGCCTTTATTATAATTTTTTTTATAGTAATACCTATTATAATTGGAGGATTTGGTAACTGATTAGTACCTCTTATA---TTAGGAGCTCCAGATATAGCTTTCCCACGAATAAATAATATAAGATTTTGATTATTACCTCCTTCATTAATATTATTAATTTCAAGAAGAATTGTAGAAAATGGAGCAGGAACAGGATGAACAGTTTATCCCCCACTTTCATCTAATATTGCACATAGAGGATCTTCTGTTGATTTA---GCTATTTTTTCTTTACATTTAGCAGGTATTTCATCAATTTTAGGAGCTATTAATTTTATTACAACCATTATTAATATACGAATTAATAATTTAGCATTTGACCAAATATCATTATTTATCTGAGCAGTAGGAATTACTGCTTTATTATTATTATTATCTTTACCTGTATTAGCTGGA---GCTATTACTATATTATTAACAGATCGAAATTTAAATACATCATTTTTTGATCCAGCAGGAGGAGGAGATCCAATTTTATATCAACATTTA-------------------------------------------------------------------------------------------------------------------------------------------------------------------------------------------------
>PLCOL029-19|Parrhasius selika|CP Lep 1665|m2536|Parrhasius selika|Santa Rosa del Sur|Serrania de San Lucas|BOLD:AEB6602|
---------------------------------------ACTTTATATTTTATTTTTGGAATTTGAGCAGGAATATTAGGAACATCTTTA---AGAATTTTAATTCGAATGGAATTAGGAACTCCTGGTTCTTTAATTGGAGAT---GATCAAATTTATAATACTATTGTTACAGCTCATGCTTTTATTATAATTTTTTTCATGGTTATACCTATTATAATTGGAGGATTTGGAAATTGATTAGTACCTTTAATA---TTAGGAGCTCCAGATATAGCATTCCCACGAATAAATAATATAAGATTTTGATTATTACCCCCTTCATTAATATTATTAGTTTCAAGAAGAATTGTAGAAAATGGAGCAGGAACAGGATGAACAGTTTACCCCCCACTTTCATCAAATATTGCCCATGGAGGAGCATCTGTTGATTTA---GCTATTTTTTCATTACATTTAGCTGGTATTTCATCAATTTTAGGAGCTATTAATTTTATTACAACTATTATTAATATACGAGTTAATAACTTATCCTTTGATCAAATATCATTATTTATTTGAGCAGTTGGAATTACAGCTTTATTATTATTATTATCTTTACCTGTATTAGCTGGA---GCTATTACTATATTATTAACAGATCGAAATTTAAATACATCATTCTTTGATCCAGCAGGAGGTGGAGATCCAATTTTATATCAACATTTA-------------------------------------------------------------------------------------------------------------------------------------------------------------------------------------------------
>PLCOL028-19|Atlides browni|CP Lep 1664|m2535|Atlides browni|Santa Rosa del Sur|Serrania de San Lucas|BOLD:ADI8030|
---------------------------------------ACTTTATATTTTATTTTTGGAATTTGAGCCGGAATAGTTGGAACATCTTTA---AGAATTTTAATTCGAATAGAATTAGGTACTCCTGGATCTTTAATTGGTGAT---GATCAAATTTATAATACTATTGTTACAGCTCACGCATTTATTATAATTTTTTTTATAGTTATACCTATTATAATTGGAGGATTTGGAAATTGATTAGTACCATTAATA---TTAGGAGCTCCAGATATAGCATTTCCTCGAATAAATAATATAAGATTTTGATTATTACCCCCATCATTAATACTATTAATTTCTAGAAGAATTGTTGAAAATGGAGCAGGAACAGGATGAACAGTTTACCCCCCACTTTCATCTAATATTGCTCATGGAGGTTCCTCAGTTGACTTA---GCTATTTTTTCTTTACACTTAGCAGGAATTTCATCAATTTTAGGAGCTATTAATTTTATTACTACAATTATTAATATACGAGTTAATAATTTATCATTTGATCAAATATCATTATTTATTTGAGCTGTAGGAATTACAGCATTATTATTATTATTATCTTTACCTGTATTAGCTGGA---GCTATTACTATATTATTAACTGATCGAAATTTAAATACTTCATTTTTTGATCCAGCAGGAGGAGGAGATCCAATTTTATATCAACATTTA-------------------------------------------------------------------------------------------------------------------------------------------------------------------------------------------------
>PLCOL027-19|Atlides browni|CP Lep 1663|m2534|Atlides browni|Santa Rosa del Sur|Serrania de San Lucas|BOLD:ADI8030|
---------------------------------------ACTTTATATTTTATTTTTGGAATTTGAGCCGGAATAGTTGGAACATCTTTA---AGAATTTTAATTCGAATAGAATTAGGTACTCCTGGATCTTTAATTGGTGAT---GATCAAATTTATAATACTATTGTTACAGCTCACGCATTTATTATAATTTTTTTTATAGTTATACCTATTATAATTGGAGGATTTGGAAATTGATTAGTACCATTAATA---TTAGGAGCTCCAGATATAGCATTTCCTCGAATAAATAATATAAGATTTTGATTATTACCCCCATCATTAATACTATTAATTTCTAGAAGAATTGTTGAAAATGGAGCAGGAACAGGATGAACAGTTTACCCCCCACTTTCATCTAATATTGCTCATGGAGGTTCCTCAGTTGACTTA---GCTATTTTTTCTTTACACTTAGCAGGAATTTCATCAATTTTAGGAGCTATTAATTTTATTACTACAATTATTAATATACGAGTTAATAATTTATCATTTGATCAAATATCATTATTTATTTGAGCTGTAGGAATTACAGCATTATTATTATTATTATCTTTACCTGTATTAGCTGGA---GCTATTACTATATTATTAACTGATCGAAATTTAAATACTTCATTTTTTGATCCAGCAGGAGGAGGAGATCCAATTTTATATCAACATTTA-------------------------------------------------------------------------------------------------------------------------------------------------------------------------------------------------
>PLCOL026-19|Atlides browni|CP Lep 1662|m2533|Atlides browni|Santa Rosa del Sur|Serrania de San Lucas|BOLD:ADI8030|
---------------------------------------ACTTTATATTTTATTTTTGGAATTTGAGCCGGAATAGTTGGAACATCTTTA---AGAATTTTAATTCGAATAGAATTAGGTACTCCTGGATCTTTAATTGGTGAT---GATCAAATTTATAATACTATTGTTACAGCTCACGCATTTATTATAATTTTTTTTATAGTTATACCTATTATAATTGGAGGATTTGGAAATTGATTAGTACCATTAATA---TTAGGAGCTCCAGATATAGCATTTCCTCGAATAAATAATATAAGATTTTGATTATTACCCCCATCATTAATACTATTAATTTCTAGAAGAATTGTTGAAAATGGAGCAGGAACAGGATGAACAGTTTACCCCCCACTTTCATCTAATATTGCTCATGGAGGTTCCTCAGTTGACTTA---GCTATTTTTTCTTTACACTTAGCAGGAATTTCATCAATTTTAGGAGCTATTAATTTTATTACTACAATTATTAATATACGAGTTAATAATTTATCATTTGATCAAATATCATTATTTATTTGAGCTGTAGGAATTACAGCATTATTATTATTATTATCTTTACCTGTATTAGCTGGA---GCTATTACTATATTATTAACTGATCGAAATTTAAATACTTCATTTTTTGATCCAGCAGGAGGAGGAGATCCAATTTTATATCAACATTTA-------------------------------------------------------------------------------------------------------------------------------------------------------------------------------------------------
>PLCOL025-19|Atlides browni|CP Lep 1661|m2532|Atlides browni|Santa Rosa del Sur|Serrania de San Lucas|BOLD:ADI8030|
---------------------------------------ACTTTATATTTTATTTTTGGAATTTGAGCCGGAATAGTTGGAACATCTTTA---AGAATTTTAATTCGAATAGAATTAGGTACTCCTGGATCTTTAATTGGTGAT---GATCAAATTTATAATACTATTGTTACAGCTCACGCATTTATTATAATTTTTTTTATAGTTATACCTATTATAATTGGAGGATTTGGAAATTGATTAGTACCATTAATA---TTAGGAGCTCCAGATATAGCATTTCCTCGAATAAATAATATAAGATTTTGATTATTACCCCCATCATTAATACTATTAATTTCTAGAAGAATTGTTGAAAATGGAGCAGGAACAGGATGAACAGTTTACCCCCCACTTTCATCTAATATTGCTCATGGAGGTTCCTCAGTTGACTTA---GCTATTTTTTCTTTACACTTAGCAGGAATTTCATCAATTTTAGGAGCTATTAATTTTATTACTACAATTATTAATATACGAGTTAATAATTTATCATTTGATCAAATATCATTATTTATTTGAGCTGTAGGAATTACAGCATTATTATTATTATTATCTTTACCTGTATTAGCTGGA---GCTATTACTATATTATTAACTGATCGAAATTTAAATACTTCATTTTTTGATCCAGCAGGAGGAGGAGATCCAATTTTATATCAACATTTA-------------------------------------------------------------------------------------------------------------------------------------------------------------------------------------------------
>PLCOL024-19|Podanotum vanewrighti|CP Lep 1660|m2526|Podanotum vanewrighti|Yarumal|Llanos de Cuiva|BOLD:ABX0486|
---------------------------------------------------------------------------------------------------CTAATTCGAATAGAATTAGGAACTCCTGGATCTTTAATTGGTGAT---GATCAAATTTATAATACTATTGTTACAGCTCATGCATTTATCATAATCTTTTTTATAGTTATACCTATTATAATTGGAGGATTTGGAAATTGATTAGTACCATTAATA---TTAGGAGCTCCAGATATAGCATTCCCACGAATAAATAATATAAGATTTTGATTATTACCCCCTTCATTAATATTACTAATTTCAAGAAGAATTGTAGAAAATGGAGCAGGAACAGGATGAACAGTTTACCCCCCACTTTCATCAAATATTGCACATAGAGGATCGTCAGTTGATTTA---GCTATTTTCTCTTTACATTTAGCAGGTATTTCATCAATTTTAGGAGCTATTAATTTTATTACAACCATTATTAATATACGAATTAATAATTTATCTTTTGATCAAATATCATTATTTATTTGAGCAGTAGGTATTACAGCATTATTATTATTATTATCTTTACCTGTATTAGCAGGA---GCTATTACTATATTATTAACAGATCGAAATTTAAATACTTCATTT----------------------------------------------------------------------------------------------------------------------------------------------------------------------------------------------------------------------------------------------
>PLCOL023-19|Podanotum vanewrighti|CP Lep 1659|m2524|Podanotum vanewrighti|Yarumal|Llanos de Cuiva|BOLD:ABX0486|
------------------------------------------------TTTATATTTTATCTTTGGAGCAGGATATTAGGTACATCTTTA---AGAATCCTAATTCGAATAGAATTAGGAACTCCTGGATCTTTAATTGGTGAT---GATCAAATTTATAATACTATTGTTACAGCTCATGCATTTATCATAATCTTTTTTATAGTTATACCTATTATAATTGGAGGATTTGGAAATTGATTAGTACCATTAATA---TTAGGAGCTCCAGATATAGCATTCCCACGAATAAATAATATAAGATTTTGATTATTACCCCCTTCATTAATATTACTAATTTCAAGAAGAATTGTAGAAAATGGAGCAGGAACAGGATGAACAGTTTACCCCCCACTTTCATCAAATATTGCACATAGAGGATCGTCAGTTGATTTA---GCTATTTTCTCTTTACATTTAGCAGGTATTTCATCAATTTTAGGAGCTATTAATTTTATTACAACCATTATTAATATACGAATTAATAATTTATCTTTTGATCAAATATCATTATTTATTTGAGCAGTAGGTATTACAGCATTATTATTATTATTATCTTTACCTGTATTAGCAGGA---GCTATTACTATATTATTAACAGATCGAAATTTAAATACTTCATTTTTTGATCCAGCAGGGGGAGGGGATCCAATTTTATATCAACATTTA-------------------------------------------------------------------------------------------------------------------------------------------------------------------------------------------------
>PLCOL022-19|Podanotum vanewrighti|CP Lep 1658|m2523|Podanotum vanewrighti|Yarumal|Llanos de Cuiva|BOLD:ABX0486|
------------------------------------------------TTTATATTTTATCTTTGGAGCAGGATATTAGGTACATCTTTA---AGAATCCTAATTCGAATAGAATTAGGAACTCCTGGATCTTTAATTGGTGAT---GATCAAATTTATAATACTATTGTTACAGCTCATGCATTTATCATAATCTTTTTTATAGTTATACCTATTATAATTGGAGGATTTGGAAATTGATTAGTACCATTAATA---TTAGGAGCTCCAGATATAGCATTCCCACGAATAAATAATATAAGATTTTGATTATTACCCCCTTCATTAATATTACTAATTTCAAGAAGAATTGTAGAAAATGGAGCAGGAACAGGATGAACAGTTTACCCCCCACTTTCATCAAATATTGCACATAGAGGATCGTCAGTTGATTTA---GCTATTTTCTCTTTACATTTAGCAGGTATTTCATCAATTTTAGGAGCTATTAATTTTATTACAACCATTATTAATATACGAATTAATAATTTATCTTTTGATCAAATATCATTATTTATTTGAGCAGTAGGTATTACAGCATTATTATTATTATTATCTTTACCTGTATTAGCAGGA---GCTATTACTATATTATTAACAGATCGAAATTTAAATACTTCATTTTTTGATCCAGCAGGGGGAGGGGATCCAATTTTATATCAACATTTA-------------------------------------------------------------------------------------------------------------------------------------------------------------------------------------------------
>PLCOL021-19|Podanotum vanewrighti|CP Lep 1657|m2522|Podanotum vanewrighti|Yarumal|Llanos de Cuiva|BOLD:ABX0486|
---------------------------------------ACTTTATATTTTATCTTTGGAATTTGAGCAGGAATATTAGGTACATCTTTA---AGAATCCTAATTCGAATAGAATTAGGAACTCCTGGATCTTTAATTGGTGAT---GATCAAATTTATAATACTATTGTTACAGCTCATGCATTTATCATAATCTTTTTTATAGTTATACCTATTATAATTGGAGGATTTGGAAATTGATTAGTACCATTAATA---TTAGGAGCTCCAGATATAGCATTCCCACGAATAAATAATATAAGATTTTGATTATTACCCCCTTCATTAATATTACTAATTTCAAGAAGAATTGTAGAAAATGGAGCAGGAACAGGATGAACAGTTTACCCCCCACTTTCATCAAATATTGCACATAGAGGATCGTCAGTTGATTTA---GCTATTTTCTCTTTACATTTAGCAGGTATTTCATCAATTTTAGGAGCTATTAATTTTATTACAACCATTATTAATATACGAATTAATAATTTATCTTTTGATCAAATATCATTATTTATTTGAGCAGTAGGTATTACAGCATTATTATTATTATTATCTTTACCTGTATTAGCAGGA---GCTATTACTATATTATTAACAGATCGAAATTTAAATACTTCATTTTTTGATCCAGCAGGGGGAGGGGATCCAATTTTATATCAACATTTA-------------------------------------------------------------------------------------------------------------------------------------------------------------------------------------------------
>PLCOL019-19|Penaincisalia cuiva|CP Lep 1655|m2520|Penaincisalia cuiva|Yarumal|Llanos de Cuiva||
------------------------------------------------------------------GCAGGAATACTAGGAACATCTTTA---AGAATCTTAATTCGAATAGAATTAGGTACTCCTGGATCTTTAATTGGGAAT---GATCAAATTTATAATACTATTGTTACAGCTCATGCTTTTATTATAATTTTTTTTATAGTTATACCTATCATAATTGGAGGATTTGGAAATTGACTAGTCCCATTAATA---TTAGGAGCCCCAGATATAGCATTTCCTCGAATAAATAATATAAGATTTTGATTATTACCCCCTTCATTAATATTATTAATTTCAAGAAGAATTGTAGAAAATGGAGCCGGAACAGGATGAACAGTTTACCCCCCACTTTCATCTAATATTGCTCATAGAGGAACCTCAGTTGACTTA---GCTATTTTTTCTTTACATTTAGCAGGTATTTCATCAATTTTAGGAGCTATTAATTTTATTACAACTATTATTAATATACGAATTAATAATTTATCTTTTGATCAAATATCATTATTTATTTGAGCTGTAGGAATTACAGCATTATTATTATTATTATCTTTACCTGTATTAGCAGGA---GCTATTACTATATTATTAACAGATCGAAACTTAAATACATCATTTTTTGACCCTGCTGGAGGAGGAGATCCAATTTTATAT----------------------------------------------------------------------------------------------------------------------------------------------------------------------------------------------------------
>PLCOL018-19|Podanotum vanewrighti|CP Lep 1654|m2519|Podanotum vanewrighti|Yarumal|Llanos de Cuiva|BOLD:ABX0486|
---------------------------------------ACTTTATATTTTATCTTTGGAATTTGAGCAGGAATATTAGGTACATCTTTA---AGAATCCTAATTCGAATAGAATTAGGAACTCCTGGATCTTTAATTGGTGAT---GATCAAATTTATAATACTATTGTTACAGCTCATGCATTTATCATAATCTTTTTTATAGTTATACCTATTATAATTGGAGGATTTGGAAATTGATTAGTACCATTAATA---TTAGGAGCTCCAGATATAGCATTCCCACGAATAAATAATATAAGATTTTGATTATTACCCCCTTCATTAATATTACTAATTTCAAGAAGAATTGTAGAAAATGGAGCAGGAACAGGATGAACAGTTTACCCCCCACTTTCATCAAATATTGCACATAGAGGATCGTCAGTTGATTTA---GCTATTTTCTCTTTACATTTAGCAGGTATTTCATCAATTTTAGGAGCTATTAATTTTATTACAACCATTATTAATATACGAATTAATAATTTATCTTTTGATCAAATATCATTATTTATTTGAGCAGTAGGTATTACAGCATTATTATTATTATTATCTTTACCTGTATTAGCAGGA---GCTATTACTATATTATTAACAGATCGAAATTTAAATACTTCATTTTTTGATCCAGCA----------------------------------------------------------------------------------------------------------------------------------------------------------------------------------------------------------------------------------
>PLCOL017-19|Podanotum vanewrighti|CP Lep 1653|m2518|Podanotum vanewrighti|Yarumal|Llanos de Cuiva|BOLD:ABX0486|
------------------------------------------------TTTATATTTTATCTTTGGAGCAGGATATTAGGTACATCTTTA---AGAATCCTAATTCGAATAGAATTAGGAACTCCTGGATCTTTAATTGGTGAT---GATCAAATTTATAATACTATTGTTACAGCTCATGCATTTATCATAATCTTTTTTATAGTTATACCTATTATAATTGGAGGATTTGGAAATTGATTAGTACCATTAATA---TTAGGAGCTCCAGATATAGCATTCCCACGAATAAATAATATAAGATTTTGATTATTACCCCCTTCATTAATATTACTAATTTCAAGAAGAATTGTAGAAAATGGAGCAGGAACAGGATGAACAGTTTACCCCCCACTTTCATCAAATATTGCACATAGAGGATCGTCAGTTGATTTA---GCTATTTTCTCTTTACATTTAGCAGGTATTTCATCAATTTTAGGAGCTATTAATTTTATTACAACCATTATTAATATACGAATTAATAATTTATCTTTTGATCAAATATCATTATTTATTTGAGCAGTAGGTATTACAGCATTATTATTATTATTATCTTTACCTGTATTAGCAGGA---GCTATTACTATATTATTAACAGATCGAAATTTAAATACTTCATTTTTTGATCCAGCAGGGGGAGGGGATCCAATTTTATATCAACATTTA-------------------------------------------------------------------------------------------------------------------------------------------------------------------------------------------------
>PLCOL016-19|Podanotum vanewrighti|CP Lep 1652|m2517|Podanotum vanewrighti|Yarumal|Llanos de Cuiva|BOLD:ABX0486|
---------------------------------------ACTTTATATTTTATCTTTGGAATTTGAGCAGGAATATTAGGTACATCTTTA---AGAATCCTAATTCGAATAGAATTAGGAACTCCTGGATCTTTAATTGGTGAT---GATCAAATTTATAATACTATTGTTACAGCTCATGCATTTATCATAATCTTTTTTATAGTTATACCTATTATAATTGGAGGATTTGGAAATTGATTAGTACCATTAATA---TTAGGAGCTCCAGATATAGCATTCCCACGAATAAATAATATAAGATTTTGATTATTACCCCCTTCATTAATATTACTAATTTCAAGAAGAATTGTAGAAAATGGAGCAGGAACAGGATGAACAGTTTACCCCCCACTTTCATCAAATATTGCACATAGAGGATCGTCAGTTGATTTA---GCTATTTTCTCTTTACATTTAGCAGGTATTTCATCAATTTTAGGAGCTATTAATTTTATTACAACCATTATTAATATACGAATTAATAATTTATCTTTTGATCAAATATCATTATTTATTTGAGCAGTAGGTATTACAGCATTATTATTATTATTATCTTTACCTGTATTAGCAGGA---GCTATTACTATATTATTAACAGATCGAAATTTAAATACTTCATTTTTTGATCCAGCAGGGGGAGGGGATCCAATTTTATATCAACATTTA-------------------------------------------------------------------------------------------------------------------------------------------------------------------------------------------------
>PLCOL015-19|Podanotum vanewrighti|CP Lep 1651|m2516|Podanotum vanewrighti|Yarumal|Llanos de Cuiva|BOLD:ABX0486|
---------------------------------------ACTTTATATTTTATCTTTGGAATTTGAGCAGGAATATTAGGTACATCTTTA---AGAATCCTAATTCGAATAGAATTAGGAACTCCTGGATCTTTAATTGGTGAT---GATCAAATTTATAATACTATTGTTACAGCTCATGCATTTATCATAATCTTTTTTATAGTTATACCTATTATAATTGGAGGATTTGGAAATTGATTAGTACCATTAATA---TTAGGAGCTCCAGATATAGCATTCCCACGAATAAATAATATAAGATTTTGATTATTACCCCCTTCATTAATATTACTAATTTCAAGAAGAATTGTAGAAAATGGAGCAGGAACAGGATGAACAGTTTACCCCCCACTTTCATCAAATATTGCACATAGAGGATCGTCAGTTGATTTA---GCTATTTTCTCTTTACATTTAGCAGGTATTTCATCAATTTTAGGAGCTATTAATTTTATTACAACCATTATTAATATACGAATTAATAATTTATCTTTTGATCAAATATCATTATTTATTTGAGCAGTAGGTATTACAGCATTATTATTATTATTATCTTTACCTGTATTAGCAGGA---GCTATTACTATATTATTAACAGATCGAAATTTAAATACTTCATTTTTTGATCCAGCA----------------------------------------------------------------------------------------------------------------------------------------------------------------------------------------------------------------------------------
>PLCOL014-19|Arzecla|CP Lep 1650|m2511||Yarumal|Llanos de Cuiva|BOLD:ADD3401|
---------------------------------------ACCTTATATTTTATTTTTGGAATTTGAGCAGGAATATTAGGGACCTCTTTA---AGAATTTTAATCCGAATAGAGTTAGGTACCCCAGGATCTTTAATCGGAGAC---GATCAAATTTATAATACAATTGTTACAGCCCATGCTTTTATTATAATTTTTTTTATAGTAATGCCTATTATAATTGGAGGATTTGGAAATTGATTAGTACCTTTAATA---TTAGGAGCCCCTGATATGGCATTCCCACGAATAAATAATATAAGATTTTGATTATTACCTCCTTCATTATTATTATTAATTTCAAGAAGAATCGTAGAAAATGGAGCTGGGACTGGATGAACAGTTTACCCCCCACTTTCATCTAATATTGCCCATAGAGGTTCTTCAGTTGATTTA---GCCATTTTTTCTCTTCATTTAGCAGGAATCTCATCAATTTTAGGAGCTATCAATTTTATTACAACTATTATTAATATACGAGTTAATAATTTATCCTTTGATCAAATATCATTATTTATTTGAGCTGTAGGAATCACAGCATTATTATTATTATTATCTCTACCCGTATTAGCTGGA---GCTATTACTATATTATTAACTGATCGAAATCTTAATACTTCTTTTTTTGATCCTGCTGGAGGAGGAGANCCAATCTTATACCAACATTTA-------------------------------------------------------------------------------------------------------------------------------------------------------------------------------------------------
>PLCOL013-19|Johnsonita pardoa|CP Lep 1649|m2510|Johnsonita pardoa|Yarumal|Llanos de Cuiva|BOLD:ADD2909|
---------------------------------------ACCTTATATTTTATTTTTGGTATTTGAGCAGGGATATTAGGCACATCTCTA---AGAATTCTAATTCGAATAGAATTAGGTACTCCAGGATCTCTAATTGGAGAT---GATCAAATTTATAATACTATTGTAACAGCCCATGCATTTATTATAATTTTTTTTATAGTTATACCTATTATAATTGGAGGATTTGGAAATTGATTAGTACCTTTAATA---TTAGGAGCCCCTGATATAGCATTTCCACGAATAAATAATATAAGATTTTGGTTATTACCCCCTTCACTAATATTATTAATTTCAAGAAGAATTGTAGAAAATGGAGCAGGAACAGGTTGAACAGTTTACCCCCCACTTTCATCCAATATTGCTCATAGAGGATCCTCAGTAGATTTA---GCTATTTTTTCACTTCATTTGGCGGGTATTTCATCAATTTTAGGAGCTATTAATTTTATCACAACTATTATTAATATACGGATTAATAACTTATCTTTTGACCAAATATCATTATTTATTTGAGCAGTAGGAATTACAGCATTATTATTATTATTATCTTTACCTGTATTAGCTGGA---GCTATCACTATACTATTAACAGATCGTAATTTAAATACTTCATTTTTTGACCCGGCTGGAGGAGGAGATCCAATTTTATACCAACATTTA-------------------------------------------------------------------------------------------------------------------------------------------------------------------------------------------------
>PLCOL012-19|Podanotum vanewrighti|CP Lep 1648|m2509|Podanotum vanewrighti|Yarumal|Llanos de Cuiva|BOLD:ABX0486|
---------------------------------------ACTTTATATTTTATCTTTGGAATTTGAGCAGGAATATTAGGTACATCTTTA---AGAATCCTAATTCGAATAGAATTAGGAACTCCTGGATCTTTAATTGGTGAT---GATCAAATTTATAATACTATTGTTACAGCTCATGCATTTATCATAATCTTTTTTATAGTTATACCTATTATAATTGGAGGATTTGGAAATTGATTAGTACCATTAATA---TTAGGAGCTCCAGATATAGCATTCCCACGAATAAATAATATAAGATTTTGATTATTACCCCCTTCATTAATATTACTAATTTCAAGAAGAATTGTAGAAAATGGAGCAGGAACAGGATGAACAGTTTACCCCCCACTTTCATCAAATATTGCACATAGAGGATCGTCAGTTGATTTA---GCTATTTTCTCTTTACATTTAGCAGGTATTTCATCAATTTTAGGAGCTATTAATTTTATTACAACCATTATTAATATACGAATTAATAATTTATCTTTTGATCAAATATCATTATTTATTTGAGCAGTAGGTATTACAGCATTATTATTATTATTATCTTTACCTGTATTAGCAGGA---GCTATTACTATATTATTAACAGATCGAAATTTAAATACTTCATTTTTTGATCCAGCAGGGGGAGGGGATCCAATTTTATATCAACATTTA-------------------------------------------------------------------------------------------------------------------------------------------------------------------------------------------------
>PLCOL011-19|Podanotum vanewrighti|CP Lep 1647|m2508|Podanotum vanewrighti|Yarumal|Llanos de Cuiva|BOLD:ABX0486|
---------------------------------------ACTTTATATTTTATCTTTGGAATTTGAGCAGGAATATTAGGTACATCTTTA---AGAATCCTAATTCGAATAGAATTAGGAACTCCTGGATCTTTAATTGGTGAT---GATCAAATTTATAATACTATTGTTACAGCTCATGCATTTATCATAATCTTTTTTATAGTTATACCTATTATAATTGGAGGATTTGGAAATTGATTAGTACCATTAATA---TTAGGAGCTCCAGATATAGCATTCCCACGAATAAATAATATAAGATTTTGATTATTACCCCCTTCATTAATATTACTAATTTCAAGAAGAATTGTAGAAAATGGAGCAGGAACAGGATGAACAGTTTACCCCCCACTTTCATCAAATATTGCACATAGAGGATCGTCAGTTGATTTA---GCTATTTTCTCTTTACATTTAGCAGGTATTTCATCAATTTTAGGAGCTATTAATTTTATTACAACCATTATTAATATACGAATTAATAATTTATCTTTTGATCAAATATCATTATTTATTTGAGCAGTAGGTATTACAGCATTATTATTATTATTATCTTTACCTGTATTAGCAGGA---GCTATTACTATATTATTAACAGATCGAAATTTAAATACTTCATTTTTTGATCCAGCAGGGGGAGGGGATCCAATTTTATATCAACATTTA-------------------------------------------------------------------------------------------------------------------------------------------------------------------------------------------------
>PLCOL010-19|Rhamma arria|CP Lep 1646|m2507|Rhamma arria|Yarumal|Llanos de Cuiva|BOLD:ABX0547|
---------------------------------------ACTTTATATTTTATTTTTGGAATTTGAGCAGGAATATTAGGAACATCCTTA---AGAATTTTAATTCGAATAGAATTAGGAACTCCTGGATCTTTAATTGGAGAT---GATCAAATTTATAATACAATTGTCACAGCTCATGCATTTATTATAATTTTTTTTATAGTAATACCTATTATAATTGGAGGGTTTGGAAATTGATTAGTCCCATTAATA---CTAGGAGCCCCAGATATAGCTTTCCCACGAATAAATAATATAAGATTTTGATTATTACCCCCTTCACTAATATTATTAGTTTCGAGAAGAATTGTAGAAAATGGAGCAGGAACAGGTTGAACAGTTTACCCCCCACTTTCATCAAATATTGCTCATGGAGGATCTTCAGTTGACTTA---GCTATTTTTTCATTACATTTAGCAGGTATTTCATCAATTTTAGGAGCTATTAATTTTATTACAACTATTATTAATATACGAGTTAATAATTTATCTTTTGACCAAATATCATTATTTATTTGAGCAGTAGGAATTACAGCATTATTATTATTATTATCTTTACCTGTTTTAGCTGGA---GCTATTACTATATTATTAACAGATCGAAATTTAAATACTTCATTTTTTGATCCTGCTGGAGGAGGAGATCCAATTTTATATCAACATTTA-------------------------------------------------------------------------------------------------------------------------------------------------------------------------------------------------
>PLCOL009-19|Arzecla|CP Lep 1645|m2506||Yarumal|Llanos de Cuiva|BOLD:ADD3401|
---------------------------------------ACCTTATATTTTATTTTTGGAATTTGAGCAGGAATATTAGGGACCTCTTTA---AGAATTTTAATCCGAATAGAGTTAGGTACCCCAGGATCTTTAATCGGAGAC---GATCAAATTTATAATACAATTGTTACAGCCCATGCTTTTATTATAATTTTTTTTATAGTAATGCCTATTATAATTGGAGGATTTGGAAATTGATTAGTACCTTTAATA---TTAGGAGCCCCTGATATGGCATTCCCACGAATAAATAATATAAGATTTTGATTATTACCTCCTTCATTATTATTATTAATTTCAAGAAGAATCGTAGAAAATGGAGCTGGGACTGGATGAACAGTTTACCCCCCACTTTCATCTAATATTGCCCATAGAGGTTCTTCAGTTGATTTA---GCCATTTTTTCTCTTCATTTAGCAGGAATCTCATCAATTTTAGGAGCTATCAATTTTATTACAACTATTATTAATATACGAGTTAATAATTTATCCTTTGATCAAATATCATTATTTATTTGAGCTGTAGGAATCACAGCATTATTATTATTATTATCTCTACCCGTATTAGCTGGA---GCTATTACTATATTATTAACTGATCGAAATCTTAATACTTCTTTTTTTGATCCTGCTGGAGGAGGAGACCCAATCTTATACCAACATTTA-------------------------------------------------------------------------------------------------------------------------------------------------------------------------------------------------
>PLCOL008-19|Arzecla|CP Lep 1644|m2505||Yarumal|Llanos de Cuiva|BOLD:ADD3401|
------------------------------------------------CTTATATTTTATTTTTGGAGCAGGATATTAGGGACCTCTTTA---AGAATTTTAATCCGAATAGAGTTAGGTACCCCAGGATCTTTAATCGGAGAC---GATCAAATTTATAATACAATTGTTACAGCCCATGCTTTTATTATAATTTTTTTTATAGTAATGCCTATTATAATTGGAGGATTTGGAAATTGATTAGTACCTTTAATA---TTAGGAGCCCCTGATATGGCATTCCCACGAATAAATAATATAAGATTTTGATTATTACCTCCTTCATTATTATTATTAATTTCAAGAAGAATCGTAGAAAATGGAGCTGGGACTGGATGAACAGTTTACCCCCCACTTTCATCTAATATTGCCCATAGAGGTTCTTCAGTTGATTTA---GCCATTTTTTCTCTTCATTTAGCAGGAATCTCATCAATTTTAGGAGCTATCAATTTTATTACAACTATTATTAATATACGAGTTAATAATTTATCCTTTGATCAAATATCATTATTTATTTGAGCTGTAGGAATCACAGCATTATTATTATTATTATCTCTACCCGTATTAGCTGGA---GCTATTACTATATTATTAACTGATCGAAATCTTAATACTTCTTTTTTTGATCCTGCTGGAGGAGGAGACCCAATCTTATACCAACATTTA-------------------------------------------------------------------------------------------------------------------------------------------------------------------------------------------------
>PLCOL007-19|Electrostrymon picoloro|CP Lep 1643|m2504|Electrostrymon picoloro|Yarumal|Llanos de Cuiva|BOLD:ADD2801|
---------------------------------------ACTTTATATTTTATTTTTGGAATTTGAGCAGGAATATTAGGAACCTCATTA---AGAATTTTAATTCGAATAGAGTTAGGTACTCCAGGATCTTTAATTGGAGAT---GATCAAATTTATAATACAATTGTCACAGCTCATGCTTTTATTATAATTTTCTTTATAGTAATACCCATTATAATTGGGGGATTTGGAAATTGATTAGTACCTTTAATA---TTAGGAGCTCCTGATATAGCATTCCCACGAATAAATAATATAAGATTTTGATTATTACCTCCCTCATTAATATTATTAATTTCAAGAAGAATTGTAGAAAATGGAGCAGGAACTGGATGAACAGTTTACCCCCCACTTTCATCTAATATTGCCCATAGAGGTTCCTCAGTTGATTTA---GCTATTTTTTCCCTTCATTTAGCTGGAATTTCATCAATTTTAGGGGCTATTAATTTTATTACAACTATTATCAATATACGAATTAATAATTTATCTTTTGATCAAATATCTTTATTTATTTGAGCTGTAGGAATTACAGCATTATTATTATTATTATCTTTACCTGTATTAGCTGGA---GCTATTACTATATTATTGACTGATCGAAACCTTAATACTTCTTTTTTTGATCCGGCAGGAGGAGGAGATCCAATTTTATATCAACATTTA-------------------------------------------------------------------------------------------------------------------------------------------------------------------------------------------------
>PLCOL006-19|Podanotum vanewrighti|CP Lep 1642|m2503|Podanotum vanewrighti|Yarumal|Llanos de Cuiva|BOLD:ABX0486|
---------------------------------------ACTTTATATTTTATCTTTGGAATTTGAGCAGGAATATTAGGTACATCTTTA---AGAATCCTAATTCGAATAGAATTAGGAACTCCTGGATCTTTAATTGGTGAT---GATCAAATTTATAATACTATTGTTACAGCTCATGCATTTATCATAATCTTTTTTATAGTTATACCTATTATAATTGGAGGATTTGGAAATTGATTAGTACCATTAATA---TTAGGAGCTCCAGATATAGCATTCCCACGAATAAATAATATAAGATTTTGATTATTACCCCCTTCATTAATATTACTAATTTCAAGAAGAATTGTAGAAAATGGAGCAGGAACAGGATGAACAGTTTACCCCCCACTTTCATCAAATATTGCACATAGAGGATCGTCAGTTGATTTA---GCTATTTTCTCTTTACATTTAGCAGGTATTTCATCAATTTTAGGAGCTATTAATTTTATTACAACCATTATTAATATACGAATTAATAATTTATCTTTTGATCAAATATCATTATTTATTTGAGCAGTAGGTATTACAGCATTATTATTATTATTATCTTTACCTGTATTAGCAGGA---GCTATTACTATATTATTAACAGATCGAAATTTAAATACTTCATTTTTTGATCCAGCAGGGGGAGGGGATCCAATTTTATATCAACATTTA-------------------------------------------------------------------------------------------------------------------------------------------------------------------------------------------------
>PLCOL005-19|Rhamma dawkinsi|CP Lep 1641|m2502|Rhamma dawkinsi|Yarumal|Llanos de Cuiva|BOLD:ABX0547|
------------------------------------------TTATATTTTATTTTTGGAATTTGAGCAGGAATATTAGGAACATCCTTA---AGAATTTTAATTCGAATAGAATTAGGAACTCCTGGATCTTTAATTGGAGAT---GATCAAATTTATAATACAATTGTCACAGCTCATGCATTTATTATAATTTTTTTTATAGTAATACCTATTATAATTGGAGGATTTGGAAATTGATTAGTCCCATTAATA---CTGGGAGCCCCAGATATAGCTTTCCCGCGAATAAATAATATAAGATTTTGATTATTACCCCCTTCACTAATATTATTAGTTTCGAGAAGAATTGTAGAAAATGGAGCAGGAACAGGCTGAACAGTTTACCCCCCACTTTCATCAAATATTGCTCATGGAGGATCTTCAGTTGACTTA---GCTATTTTTTCATTGCATTTAGCAGGTGTTTCATCAATTTTAGGGGCTATTAATTTTATTACAACTATTATTAATATACGAGTTAATAATTTATCTTTTGACCAAATATCATTATTTATTTGAGCAGTAGGAATTACAGCATTATTATTATTATTATCTTTACCTGTTTTAGCTGGA---GCTATTACTATATTATTAACAGATCGAAATTTAAATACTTCATTTTTTGATCCTGCTGGAGGAGGAGATCCAATTTTATAC----------------------------------------------------------------------------------------------------------------------------------------------------------------------------------------------------------
>PLCOL004-19|Rhamma dawkinsi|CP Lep 1640|m2501|Rhamma dawkinsi|Yarumal|Llanos de Cuiva|BOLD:ABX0547|
------------------------------------------------TTTATATTTTATTTTTGGAGCAGGATATTAGGAACATCCTTA---AGAATTTTAATTCGAATAGAATTAGGAACTCCTGGATCTTTAATTGGAGAT---GATCAAATTTATAATACAATTGTCACAGCTCATGCATTTATTATAATTTTTTTTATAGTAATACCTATTATAATTGGAGGATTTGGAAATTGATTAGTCCCATTAATA---CTGGGAGCCCCAGATATAGCTTTCCCGCGAATAAATAATATAAGATTTTGATTATTACCCCCTTCACTAATATTATTAGTTTCGAGAAGAATTGTAGAAAATGGAGCAGGAACAGGCTGAACAGTTTACCCCCCACTTTCATCAAATATTGCTCATGGAGGATCTTCAGTTGACTTA---GCTATTTTTTCATTACATTTAGCAGGTGTTTCATCAATTTTAGGGGCTATTAATTTTATTACAACTATTATTAATATACGAGTTAATAATTTATCTTTTGACCAAATATCATTATTTATTTGAGCAGTAGGAATTACAGCATTATTATTATTATTATCTTTACCTGTTTTAGCTGGA---GCTATTACTATATTATTAACAGATCGAAATTTAAATACTTCATTTTTTGATCCTGCTGGAGGAGGAGATCCAATTTTATACCAACATTTA-------------------------------------------------------------------------------------------------------------------------------------------------------------------------------------------------
>PLCOL002-19|Podanotum pulsar|CP Lep 1638|m2498|Podanotum pulsar|Yarumal|Llanos de Cuiva|BOLD:ABX0498|
---------------------------------------ACTTTATATTTTATTTTTGGAATTTGGGCAGGAATACTAGGAACATCTTTA---AGAATCTTAATTCGAATAGAATTAGGAACTCCTGGATCTTTAATTGGTGAT---GATCAAATTTATAATACTATTGTTACAGCTCATGCATTTATTATAATTTTTTTTATAGTTATACCTATTATAATTGGAGGATTTGGAAATTGATTAGTACCTTTAATA---TTAGGAGCCCCAGATATAGCATTTCCACGAATAAATAATATAAGATTTTGATTATTGCCTCCTTCATTAATATTATTAGTCTCAAGAAGAATTGTAGAAAATGGAGCAGGAACAGGATGAACAGTTTACCCCCCACTTTCATCAAATATTGCTCATAGAGGATCATCAGTTGATTTA---GCTATTTTCTCTCTACATTTAGCAGGTATTTCATCAATTTTAGGAGCTATTAATTTTATTACAACCATTATTAATATACGAGTTAATAATTTAGCTTTTGATCAAATATCATTATTTATTTGAGCAGTAGGTATTACAGCATTATTATTACTACTATCTTTACCTGTATTAGCAGGA---GCTATTACTATATTATTAACAGATCGAAATTTAAACACTTCATTTTTTGATCCTGCAGGAGGAGGAGATCCAATTTTATACCAACATTTA-------------------------------------------------------------------------------------------------------------------------------------------------------------------------------------------------
>PLCOL001-19|Podanotum pulsar|CP Lep 1637|m2497|Podanotum pulsar|Yarumal|Llanos de Cuiva|BOLD:ABX0498|
---------------------------------------ACTTTATATTTTATTTTTGGAATTTGGGCAGGAATACTAGGAACATCTTTA---AGAATCTTAATTCGAATAGAATTAGGAACTCCTGGATCTTTAATTGGTGAT---GATCAAATTTATAATACTATTGTTACAGCTCATGCATTTATTATAATTTTTTTTATAGTTATACCTATTATAATTGGAGGATTTGGAAATTGATTAGTACCTTTAATA---TTAGGAGCCCCAGATATAGCATTTCCACGAATAAATAATATAAGATTTTGATTATTGCCTCCTTCATTAATATTATTAGTCTCAAGAAGAATTGTAGAAAATGGAGCAGGAACAGGATGAACAGTTTACCCCCCACTTTCATCAAATATTGCTCATAGAGGATCATCAGTTGATTTA---GCTATTTTCTCTCTACATTTAGCAGGTATTTCATCAATTTTAGGAGCTATTAATTTTATTACAACCATTATTAATATACGAGTTAATAATTTAGCTTTTGATCAAATATCATTATTTATTTGAGCAGTAGGTATTACAGCATTATTATTACTACTATCTTTACCTGTATTAGCAGGA---GCTATTACTATATTATTAACAGATCGAAATTTAAATACTTCATTTTTTGATCCTGCAGGAGGAGGAGATCCAATTTTATACCAACATTTA-------------------------------------------------------------------------------------------------------------------------------------------------------------------------------------------------
>NLYCA890-18|Leptotes cassius|CF-LYC-890||Leptotes cassius||Village de Kaw||
---------------------------------------------------------------------------------------------------------------------------------------------------------------------------------------------------------------------ATCATAATTGGAGGATTTGGAAATTGATTAGTACCTTTAATA---TTAGGAGCTCCTGATATAGCTTTCCCACGAATAAATAATATAAGATTTTGATTACTCCCCCCATCTCTTATATTATTAATTTCAAGAAGAATTGTAGAAAATGGAGCAGGAACAGGATGAACAGTGTACCCCCCACTATCATCTAATATTGCTCATGGAGGATCTTCAGTAGATTTA---GCTATTTTTTCTTTACATTTAGCTGGAATTTCATCAATTTTAGGTGCTATTAATTTTATTACAACTATTATTAATATACGAGTTAATAATTTATCTTTTGACCAAATATCTTTATTTATTTGAGCTGTTGGTATTACAGCATTATTATTACTATTATCTTTACCTGTATTAGCAGGA---GCTATTACTATA-------------------------------------------------------------------------------------------------------------------------------------------------------------------------------------------------------------------------------------------------------------------------------
>NLYCA889-18|Hemiargus hanno|CF-LYC-889||Hemiargus hanno||Saut Maripa|BOLD:AAU3608|
------------------------------------------------------------------------------------------TTAAGAATTTTAATTCGTATAGAATTAGGAACTCCAGGATCATTAATTGGAGAT---GATCAAATTTATAATACTATTGTAACAGCCCATGCATTTATTATAATTTTTTTTATAGTTATACCTATTATAATTGGAGGATTTGGAAATTGATTAGTTCCACTTATA---TTAGGAGCACCTGATATAGCTTTTCCTCGAATAAATAACATAAGATTTTGATTATTACCACCATCATTAATTTTATTAATTTCTAGAAGAATTGTAGAAAATGGAGCAGGAACAGGATGAACAGTTTATCCCCCACTTTCATCAAATATTGCTCATGGAGGATCATCTGTTGATTTA---GCAATTTTCTCTCTTCATCTAGCAGGAATTTCTTCGATTCTTGGAGCTATTAACTTTATTACAACTATTATTAATATACGAGTAAATAATTTATCATTTGATCAAATATCATTATTTATTTGAGCTGTTGGAATTACAGCATTATTATTACTTTTATCTTTACCTGTATTAGCGGGT---GCTATTACTATATTATTAACTGATCGAAAC-------------------------------------------------------------------------------------------------------------------------------------------------------------------------------------------------------------------------------------------------------------
>NLYCA888-18|Johnsonita pardoa|CF-LYC-888||Johnsonita pardoa||Canopy trail|BOLD:ADL5324|
---------------------------------------ACCTTATATTTTATCTTTGGTATTTGAGCAGGAATATTAGGTACATCCTTA---AGAATTCTAATTCGAATAGAATTAGGCACTCCAGGCTCTCTAATTGGGGAT---GATCAAATTTATAATACTATTGTAACAGCTCATGCATTTATTATAATTTTTTTTATAGTGATACCTATTATAATTGGAGGATTTGGAAATTGATTAGTACCATTAATA---TTAGGAGCTCCTGATATAGCATTTCCACGAATAAATAATATAAGATTTTGATTATTACCTCCTTCATTAATATTATTAATTTCAAGAAGAATCGTAGAAAATGGAGCAGGAACAGGTTGAACAGTTTACCCCCCACTTTCATCCAATATTGCCCATAGAGGTTCATCAGTAGACTTA---GCTATTTTTTCATTACATTTAGCAGGTATCTCATCAATTTTAGGAGCTATTAATTTTATTACAACTATTATTAATATACGAATTAATAATTTATCTTTTGATCAAATATCATTATTTATTTGAGCAGTAGGAATCACAGCATTATTATTATTATTATCCTTACCAGTATTAGCAGGA---GCTATCACTATACTATTAACAGATCGTAATTTAAATACCTCATTCTTTGATCCGGCTGGAGGAGGAGATCCAATTTTATATCAACATTTA-------------------------------------------------------------------------------------------------------------------------------------------------------------------------------------------------
>NLYCA887-18|Micandra aegides|CF-LYC-887||Micandra aegides||Canopy trail|BOLD:ABX0472|
---------------------------------------ACTTTATACTTTATTTTTGGTATTTGAGCAGGAATAGTAGGTACATCATTA---AGAATTTTAATTCGAATAGAATTAGGCACCCCTGGATCTTTAATTGGTGAT---GATCAAATTTATAATACTATTGTTACAGCCCATGCTTTTATTATAATTTTTTTTATAGTTATACCAATTATAATTGGAGGATTTGGAAATTGACTAGTTCCTCTTATG---TTAGGAGCTCCAGATATAGCATTTCCACGAATAAATAATATAAGATTTTGACTATTACCCCCTTCATTAATATTATTAATTTCAAGAAGAATTGTAGAAAATGGAGCAGGAACAGGATGAACAGTTTACCCCCCACTTTCATCTAATATTGCTCATAGAGGAGCATCCGTTGATTTA---GCTATTTTCTCTTTACATTTAGCAGGTATTTCATCAATTTTAGGAGCCATTAATTTTATTACAACTATTATTAATATACGAGTTAATAATTTAGCATTTGATCAAATATCTTTATTTATTTGAGCAGTAGGAATTACAGCATTATTATTATTATTATCTTTACCAGTATTAGCTGGA---GCTATTACTATATTATTAACTGATCGAAATTTAAATACTTCATTTTTTGATCCAGCAGGAGGAGGAGATCCAATTTTATACCAACATTTA-------------------------------------------------------------------------------------------------------------------------------------------------------------------------------------------------
>NLYCA886-18|Siderus sp. CF2|CF-LYC-886||Siderus sp. CF2||Route de Kaw|BOLD:ACY2904|
---------------------------------------ACTTTATATTTTATTTTTGGAATTTGAGCAGGAATACTAGGAACATCACTA---AGAATTTTAATTCGTATAGAATTGGGAACTCCTGGATCTTTAATTGGTGAT---GATCAAATTTATAATACAATTGTTACAGCTCATGCCTTTATTATAATTTTTTTTATAGTTATACCTATTATAATTGGAGGATTTGGAAATTGATTAGTCCCATTAATA---TTAGGAGCCCCAGATATGGCATTTCCTCGAATAAATAACATAAGATTTTGATTATTACCCCCTTCATTAATATTATTAATTTCAAGAAGAATTGTAGAAAATGGAGCAGGAACAGGATGAACAGTTTACCCCCCACTCTCATCTAATATTGCTCATGGAGGATCATCCGTTGATTTA---GCTATTTTTTCCTTACATTTAGCTGGAATTTCTTCAATTTTAGGAGCTATTAATTTTATTACAACTATTATTAATATACGAGTTAATAACTTATCATTTGATCAAATATCTTTATTTATTTGAGCTGTAGGAATTACAGCTTTATTACTATTATTATCTTTACCCGTATTAGCTGGA---GCTATTACTATATTATTAACTGATCGGAACCTAAATACTTCATTTTTTGATCCTGCAGGAGGAGGAGACCCAATTTTATACCAACATTTA-------------------------------------------------------------------------------------------------------------------------------------------------------------------------------------------------
>NLYCA884-18|Strymon lucena|CF-LYC-884||Strymon lucena|||BOLD:ADR7169|
---------------------------------------ACTTTATATTTTATTTTTGGAATTTGAGCAGGTATATTAGGAACCTCTTTA---AGAATTCTAATTCGAATAGAATTAGGAACCCCCGGTTCTTTAATTGGAGAT---GATCAAATTTATAATACTATTGTAACAGCTCATGCTTTTATTATAATTTTTTTTATAGTTATGCCTATTATAATTGGAGGATTTGGTAATTGATTAGTTCCATTAATA---TTGGGAGCACCAGATATAGCATTTCCTCGAATAAACAATATAAGATTTTGATTATTACCCCCTTCTCTAATATTATTAGTTTCAAGAAGAATTGTAGAAAATGGAGCCGGTACCGGATGAACAGTTTATCCCCCACTTTCATCTAACATTGCTCATGGAGGATCCTCAGTTGATTTA---GCCATCTTTTCTTTACATTTAGCGGGTATTTCCTCAATTTTAGGGGCCATTAATTTTATTACTACTATTATTAATATACGAGTTAATAACCTATCTTTTGATCAAATATCATTATTTATTTGAGCTGTAGGAATTACAGCTTTATTATTACTACTATCCTTACCTGTATTAGCTGGA---GCTATCACTATATTATTAACTGATCGAAATTTAAATACATCTTTTTTTGATCCTGCAGGAGGTGGAGATCCAATCTTATATCAACATTTA-------------------------------------------------------------------------------------------------------------------------------------------------------------------------------------------------
>NLYCA883-18|Oenomaus floreus|CF-LYC-883||Oenomaus floreus||Retiro|BOLD:ACM6711|
---------------------------------------ACTTTATATTTTATTTTCGGAATTTGAGCAGGAATATTAGGAACATCTTTA---AGAATTTTAATTCGAATGGAATTAGGTACCCCCGGTTCTTTAATTGGAGAT---GATCAAATTTATAATACTATTGTAACAGCTCATGCTTTTATTATAATTTTTTTTATAGTTATACCTATTATAATTGGAGGATTTGGAAATTGATTAGTCCCACTAATA---TTAGGAGCACCTGATATGGCATTTCCACGAATAAATAATATAAGATTTTGATTATTACCTCCTTCATTAATATTATTAATTTCAAGTAGAATTGTAGAAAATGGAGCAGGAACAGGATGAACAGTTTACCCTCCACTTTCATCTAATATTGCCCATGGAGGAGCATCTGTTGATCTT---GCTATTTTTTCTTTACACTTAGCAGGTGTGTCATCAATTTTAGGAGCTATTAATTTTATTACAACTATTATTAATATACGAGTTAATAACTTATCTTTTGATCAAATATCTTTATTTATTTGAGCAGTAGGAATTACAGCACTATTATTATTACTATCTTTACCTGTATTAGCAGGT---GCTATTACTATATTATTAACTGATCGAAATTTAAATACCTCATTTTTTGATCCCGCAGGAGGAGGAGATCCAATTTTATATCAACATTTA-------------------------------------------------------------------------------------------------------------------------------------------------------------------------------------------------
>NLYCA882-18|Thereus columbicola|CF-LYC-882||Thereus columbicola||Reserve Tierra Linda|BOLD:ACK2912|
---------------------------------------ACTTTATACTTTATTTTTGGAATCTGAGCAGGAATATTAGGAACATCTCTA---AGAATTTTAATTCGAATAGAATTAGGGGCTCCAGGATCTTTAATTGGTGAT---GATCAAATTTATAATACTATTGTTACAGCACATGCTTTTATTATAATTTTTTTTATAGTTATACCTATTATAATTGGAGGATTTGGAAATTGATTAGTACCTTTAATA---TTAGGAGCTCCAGATATAGCATTTCCACGAATAAATAATATAAGATTTTGGTTATTACCTCCATCATTAATACTATTAATTTCAAGAAGAATTGTAGAAAATGGAGCAGGAACAGGATGAACAGTTTACCCCCCACTTTCATCAAATATTGCTCATGGAGGATCTTCAGTTGATCTA---GCCATTTTTTCTTTACACCTAGCAGGTATTTCCTCAATTCTTGGAGCTATTAATTTTATTACAACTATTATTAATATACGAGTTAATAATTTAAATTTTGATCAAATATCCTTATTTATTTGAGCAGTAGGAATTACAGCATTATTATTATTATTGTCCTTACCAGTATTAGCGGGA---GCTATTACTATATTATTAACAGATCGAAATTTAAATACTTCATTTTTTGACCCAGCAGGAGGAGGAGATCCAATTTTATATCAACATTTA-------------------------------------------------------------------------------------------------------------------------------------------------------------------------------------------------
>NLYCA881-18|Oenomaus floreus|CF-LYC-881||Oenomaus floreus||Retiro|BOLD:ACM6711|
---------------------------------------ACTTTATATTTTATTTTCGGAATTTGAGCAGGAATATTAGGAACATCTTTA---AGAATTTTAATTCGAATGGAATTAGGTACCCCCGGTTCTTTAATTGGAGAT---GATCAAATTTATAATACTATTGTAACAGCTCATGCTTTTATTATAATTTTTTTTATAGTTATACCTATTATAATTGGAGGATTTGGAAATTGATTAGTCCCACTAATA---TTAGGAGCACCTGATATGGCATTTCCACGAATAAATAATATAAGATTTTGATTATTACCTCCTTCATTAATATTATTAATTTCAAGTAGAATTGTAGAAAATGGAGCAGGAACAGGATGAACAGTTTACCCTCCACTTTCATCTAATATTGCCCATGGAGGAGCATCTGTTGATCTT---GCTATTTTTTCTTTACACTTAGCAGGTGTGTCATCAATTTTAGGAGCTATTAATTTTATTACAACTATTATTAATATACGAGTTAATAACTTATCTTTTGATCAAATATCTTTATTTATTTGAGCAGTAGGAATTACAGCACTATTATTATTACTATCTTTACCTGTATTAGCAGGT---GCTATTACTATATTATTAACTGATCGAAATTTAAATACCTCATTTTTTGATCCCGCAGGAGGAGGAGATCCAATTTTATATCAACATTTA-------------------------------------------------------------------------------------------------------------------------------------------------------------------------------------------------
>NLYCA880-18|Rhamma hybla|CF-LYC-880||Rhamma hybla|||BOLD:ABX0547|
---------------------------------------ACTTTATATTTTATTTTTGGAATTTGAGCAGGAATATTAGGAACATCCTTA---AGAATTTTAATTCGAATAGAATTAGGAACTCCTGGATCTTTAATTGGAGAT---GATCAAATTTATAATACAATTGTCACAGCTCATGCATTTATTATAATTTTTTTTATAGTAATACCTATTATAATTGGAGGATTTGGAAATTGATTAGTCCCATTAATA---CTGGGAGCCCCAGATATAGCTTTCCCGCGAATAAATAATATAAGATTTTGATTATTACCCCCTTCACTAATATTATTAGTTTCGAGAAGAATTGTAGAAAATGGAGCAGGAACAGGCTGAACGGTTTACCCCCCACTTTCATCAAATATTGCTCATGGAGGATCTTCAGTTGACTTA---GCTATTTTTTCATTACATTTAGCAGGTATTTCATCAATTTTAGGGGCTATTAATTTTATTACAACTATTATTAATATACGAGTTAATAATTTATCTTTTGACCAAATATCATTATTTATTTGAGCAGTAGGAATTACAGCATTATTATTATTATTATCTTTACCTGTTTTAGCTGGA---GCTATTACTATATTATTAACAGATCGAAATTTAAATACTTCATTTTTTGATCCTGCTGGAGGAGGAGACCCAATTTTATACCAACATTTA-------------------------------------------------------------------------------------------------------------------------------------------------------------------------------------------------
>NLYCA879-18|Oenomaus floreus|CF-LYC-879||Oenomaus floreus||Retiro|BOLD:ACM6711|
---------------------------------------ACTTTATATTTTATTTTCGGAATTTGAGCAGGAATATTAGGAACATCTTTA---AGAATTTTAATTCGAATGGAATTAGGTACCCCCGGTTCTTTAATTGGAGAT---GATCAAATTTATAATACTATTGTAACAGCTCATGCTTTTATTATAATTTTTTTTATAGTTATACCTATTATAATTGGAGGATTTGGAAATTGATTAGTCCCACTAATA---TTAGGAGCACCTGATATGGCATTTCCACGAATAAATAATATAAGATTTTGATTATTACCTCCTTCATTAATATTATTAATTTCAAGTAGAATTGTAGAAAATGGAGCAGGAACAGGATGAACAGTTTACCCTCCACTTTCATCTAATATTGCCCATGGAGGAGCATCTGTTGATCTT---GCTATTTTTTCTTTACACTTAGCAGGTGTGTCATCAATTTTAGGAGCTATTAATTTTATTACAACTATTATTAATATACGAGTTAATAACTTATCTTTTGATCAAATATCTTTATTTATTTGAGCAGTAGGAATTACAGCACTATTATTATTACTATCTTTACCTGTATTAGCAGGT---GCTATTACTATATTATTAACTGATCGAAATTTAAATACCTCATTTTTTGATCCCGCAGGAGGAGGAGATCCAATTTTATATCAACATTTA-------------------------------------------------------------------------------------------------------------------------------------------------------------------------------------------------
>NLYCA878-18|Thereus columbicola|CF-LYC-878||Thereus columbicola||Reserve Tierra Linda|BOLD:ACK2912|
---------------------------------------ACTTTATACTTTATTTTTGGAATCTGAGCAGGAATATTAGGAACATCTCTA---AGAATTTTAATTCGAATAGAATTAGGGGCTCCAGGATCTTTAATTGGTGAT---GATCAAATTTATAATACTATTGTTACAGCACATGCTTTTATTATAATTTTTTTTATAGTTATACCTATTATAATTGGAGGATTTGGAAATTGATTAGTACCTTTAATA---TTAGGAGCTCCAGATATAGCATTTCCACGAATAAATAATATAAGATTTTGGTTATTACCTCCATCATTAATACTATTAATTTCAAGAAGAATTGTAGAAAATGGAGCAGGAACAGGATGAACAGTTTACCCCCCACTTTCATCAAATATTGCTCATGGAGGATCTTCAGTTGATCTA---GCCATTTTTTCTTTACACCTAGCAGGTATTTCCTCAATTCTTGGAGCTATTAATTTTATTACAACTATTATTAATATACGAGTTAATAATTTAAATTTTGATCAAATATCCTTATTTATTTGAGCAGTAGGAATTACAGCATTATTATTATTATTGTCCTTACCAGTATTAGCGGGA---GCTATTACTATATTATTAACAGATCGAAATTTAAATACTTCATTTTTTGACCCAGCAGGAGGAGGAGATCCAATTTTATATCAACATTTA-------------------------------------------------------------------------------------------------------------------------------------------------------------------------------------------------
>NLYCA877-18|Oenomaus floreus|CF-LYC-877||Oenomaus floreus||Retiro|BOLD:ACM6711|
---------------------------------------ACTTTATATTTTATTTTCGGAATTTGAGCAGGAATATTAGGAACATCTTTA---AGAATTTTAATTCGAATGGAATTAGGTACCCCCGGTTCTTTAATTGGAGAT---GATCAAATTTATAATACTATTGTAACAGCTCATGCTTTTATTATAATTTTTTTTATAGTTATACCTATTATAATTGGAGGATTTGGAAATTGATTAGTCCCACTAATA---TTAGGAGCACCTGATATGGCATTTCCACGAATAAATAATATAAGATTTTGATTATTACCTCCTTCATTAATATTATTAATTTCAAGTAGAATTGTAGAAAATGGAGCAGGAACAGGATGAACAGTTTACCCTCCACTTTCATCTAATATTGCCCATGGAGGAGCATCTGTTGATCTT---GCTATTTTTTCTTTACACTTAGCAGGTGTGTCATCAATTTTAGGAGCTATTAATTTTATTACAACTATTATTAATATACGAGTTAATAACTTATCTTTTGATCAAATATCTTTATTTATTTGAGCAGTAGGAATTACAGCACTATTATTATTACTATCTTTACCTGTATTAGCAGGT---GCTATTACTATATTATTAACTGATCGAAATTTAAATACCTCATTTTTTGATCCCGCAGGAGGAGGAGATCCAATTTTATATCAACATTTA-------------------------------------------------------------------------------------------------------------------------------------------------------------------------------------------------
>NLYCA876-18|Timaeta wayquecha_CF|CF-LYC-876||Timaeta wayquecha_CF||Canopy trail|BOLD:ADR5901|
---------------------------------------ACTTTATACTTTATTTTTGGAATTTGAGCAGGAATATTAGGAACCTCTTTA---AGAATTTTAATTCGAATAGAATTAGGTACTCCTGGATCTTTAATTGGAGAT---GATCAAATTTATAATACTATTGTTACAGCTCATGCTTTTATTATAATTTTTTTTATAGTTATACCTATTATAATTGGAGGATTTGGAAATTGATTAGTTCCATTAATA---TTGGGAGCACCTGATATAGCTTTTCCTCGTATAAATAATATAAGATTTTGGTTATTACCTCCTTCATTAATATTATTAATTTCAAGAAGAATCGTAGAAAATGGAGCAGGAACAGGATGAACAGTTTACCCACCACTTTCATCTAATATTGCTCATAGAGGATCATCAGTTGATTTA---GCCATTTTTTCATTACATTTAGCAGGTATTTCATCAATTTTAGGAGCTATTAACTTTATTACAACTATTATTAATATACGAATTAATAATATATCTTTTGATCAAATATCATTATTTATCTGAGCAGTAGGAATTACAGCATTATTGTTATTATTATCTTTACCTGTATTAGCTGGA---GCTATTACAATATTATTAACTGATCGAAATTTAAATACTTCATTTTTTGATCCTGCAGGAGGAGGAGATCCAATTTTATATCAACATTTA-------------------------------------------------------------------------------------------------------------------------------------------------------------------------------------------------
>NLYCA875-18|Micandra dignota|CF-LYC-875||Micandra dignota||Canopy trail|BOLD:ABX0499|
---------------------------------------------TACTTTATTTTTGGTATTTGAGCAGGAATAGTAGGAACATCATTA---AGAATCTTAATTCGAATAGAATTAGGCACCCCTGGATCTTTAATTGGTGAT---GATCAAATTTATAATACTATTGTCACAGCTCATGCTTTTATCATAATTTTTTTTATAGTTATACCAATTATAATTGGAGGATTTGGAAATTGATTAGTTCCTCTTATA---CTAGGAGCTCCAGATATGGCATTTCCACGAATAAATAATATAAGATTTTGATTATTACCTCCTTCATTAATATTATTAATTTCAAGAAGAATTGTAGAAAATGGAGCAGGAACAGGATGAACAGTTTACCCACCACTTTCATCTAATATTGCACATAGAGGAGCATCAGTAGATTTA---GCTATTTTCTCACTACATTTAGCAGGTATTTCATCAATTTTAGGAGCCATTAATTTTATTACAACTATTATTAATATACGAGTCAATAATTTAGCATTTGATCAAATATCTTTATTTATTTGAGCAGTAGGAATTACAGCATTATTATTATTATTATCTTTACCAGTATTAGCCGGT---GCTATTACTATATTATTAACTGATCGAAATTTAAATACTTCATTTTTTGATCCCGCAGGAGGAGGAGACCCAATTTTATATCAACATTTA-------------------------------------------------------------------------------------------------------------------------------------------------------------------------------------------------
>NLYCA874-18|Erora caespes|CF-LYC-874||Erora caespes|||BOLD:ADR8826|
---------------------------------------ACTCTATATTTTATTTTTGGAATTTGAGCAGGAATACTAGGAACATCTTTA---AGAATTTTAATTCGAATAGAATTAGGAACTCCAGGATCTTTAATTGGAGAT---GATCAAATTTATAATACTATTGTAACAGCTCATGCTTTTATTATAATTTTTTTCATGGTTATACCTATTATAATTGGTGGATTTGGAAATTGATTAGTACCATTAATA---TTAGGAGCTCCAGATATAGCATTTCCACGAATAAATAATATAAGATTTTGATTATTACCACCTTCATTAATATTATTAATTTCTAGAAGAATTGTAGAAAATGGAGCAGGAACTGGATGAACAGTCTACCCCCCACTTTCATCTAATATTGCTCATAGAGGCTCATCAGTAGATTTA---GCTATTTTTTCTCTTCATTTAGCAGGTATTTCATCTATTATAGGAGCAATTAACTTTATTACAACTATTATTAATATACGAATTAATAATCTAACATTTGATCAAATATCTTTATTTATTTGAGCTGTTGGAATTACAGCTCTTTTACTTCTTTTATCTTTACCTGTATTAGCTGGA---GCTATTACTATATTATTAACTGATCGAAATTTAAATACCTCATTCTTTGACCCTGCTGGTGGAGGAGATCCAATTCTATATCAACATTTA-------------------------------------------------------------------------------------------------------------------------------------------------------------------------------------------------
>NLYCA873-18|Lamprospilus wayquecha_CF|CF-LYC-873||Lamprospilus wayquecha_CF|||BOLD:ADR5798|
---------------------------------------ACTTTATACTTTATTTTTGGAATTTGAGCAGGAATACTAGGAACCTCTTTA---AGAATCTTAATTCGTATAGAGTTAGGTACTCCAGGATCTTTAATTGGAGAT---GATCAAATTTATAATACAATCGTTACAGCTCATGCTTTTATTATAATTTTTTTTATAGTAATACCCATTATAATTGGAGGATTTGGAAATTGATTAGTACCTTTAATA---TTGGGAGCCCCTGACATAGCATTTCCACGAATAAATAATATAAGATTTTGATTATTACCTCCTTCATTAATATTATTAATTTCAAGAAGAATCGTAGAAAATGGAGCAGGAACTGGATGAACAGTTTACCCCCCACTTTCATCTAATATTGCTCATAGAGGTTCTTCAGTTGATTTA---GCTATTTTTTCTCTTCATTTAGCGGGAATTTCATCAATTTTAGGAGCTATTAATTTTATTACAACTATTATTAATATGCGAGTTAATAACTTATCTTTTGATCAAATATCGTTATTTATTTGAGCAGTAGGAATTACAGCATTATTATTATTATTATCTTTACCTGTATTAGCGGGA---GCTATTACTATATTATTAACCGATCGAAATCTTAATACTTCTTTTTTTGACCCTGCTGGAGGAGGAGATCCAATTTTATATCAACATTTA-------------------------------------------------------------------------------------------------------------------------------------------------------------------------------------------------
>NLYCA872-18|Erora senta|CF-LYC-872||Erora senta|||BOLD:ADR5223|
---------------------------------------ACTTTATATTTTATTTTTGGAATTTGAGCAGGAATATTAGGAACCTCCCTA---AGAATTTTAATTCGAATAGAATTAGGAACCCCAGGATCTTTAATCGGAGAC---GATCAAATTTATAATACTATCGTAACAGCTCATGCCTTTATTATAATTTTTTTCATAGTAATACCTATTATAATTGGAGGATTTGGAAATTGATTAGTTCCATTAATA---TTAGGAGCCCCAGATATAGCATTTCCACGAATAAATAATATAAGATTTTGATTATTACCTCCTTCATTAATATTATTAATTTCTAGAAGTATTGTAGAAAATGGAGCAGGAACTGGATGAACAGTTTACCCCCCACTTTCATCTAATATTGCTCATAGAGGTTCATCAGTAGATTTA---GCTATTTTTTCCCTACACTTAGCAGGTATTTCATCTATTATAGGAGCTATTAACTTTATTACAACTATCATTAATATACGAATTAATAATTTAACATTTGACCAAATATCATTATTTATTTGAGCTGTAGGAATTACAGCTCTTTTATTATTATTATCATTGCCTGTATTAGCAGGT---GCTATTACTATATTATTAACTGATCGAAATTTAAATACTTCATTCTTTGACCCTGCTGGAGGAGGAGATCCAATTTTATATCAACACTTA-------------------------------------------------------------------------------------------------------------------------------------------------------------------------------------------------
>NLYCA871-18|Lamprospilus wayquecha_CF|CF-LYC-871||Lamprospilus wayquecha_CF|||BOLD:ADR5798|
---------------------------------------ACTTTATACTTTATTTTTGGAATTTGAGCAGGAATACTAGGAACCTCTTTA---AGAATCTTAATTCGTATAGAGTTAGGTACTCCAGGATCTTTAATTGGAGAT---GATCAAATTTATAATACAATCGTTACAGCTCATGCTTTTATTATAATTTTTTTTATAGTAATACCCATTATAATTGGAGGATTTGGAAATTGATTAGTACCTTTAATA---TTGGGAGCCCCTGACATAGCATTTCCACGAATAAATAATATAAGATTTTGATTATTACCTCCTTCATTAATATTATTAATTTCAAGAAGAATCGTAGAAAATGGAGCAGGAACTGGATGAACAGTTTACCCCCCACTTTCATCTAATATTGCTCATAGAGGTTCTTCAGTTGATTTA---GCTATTTTTTCTCTTCATTTAGCGGGAATTTCATCAATTTTAGGAGCTATTAATTTTATTACAACTATTATTAATATGCGAGTTAATAACTTATCTTTTGATCAAATATCGTTATTTATTTGAGCAGTAGGAATTACAGCATTATTATTATTATTATCTTTACCTGTATTAGCGGGA---GCTATTACTATATTATTAACCGATCGAAATCTTAATACTTCTTTTTTTGACCCTGCTGGAGGAGGAGATCCAATTTTATATCAACATTTA-------------------------------------------------------------------------------------------------------------------------------------------------------------------------------------------------
>NLYCA870-18|Penaincisalia loxurina|CF-LYC-870||Penaincisalia loxurina|||BOLD:ADR4952|
---------------------------------------ACTTTATATTTTATTTTTGGAATTTGAGCAGGAATATTAGGAACATCTCTA---AGAATTTTAATTCGAATAGAATTAGGTACTCCGGGATCTTTAATTGGTGAT---GATCAAATTTATAATACTATTGTTACAGCTCATGCTTTTATTATAATTTTTTTTATAGTTATACCTATTATAATTGGAGGATTTGGAAATTGATTAGTTCCATTAATA---TTAGGAGCCCCAGATATAGCATTCCCCCGAATAAATAATATAAGATTTTGATTATTACCTCCTTCTTTAATACTATTAATTTCAAGAAGAATTGTAGAAAATGGAGCAGGAACAGGATGAACAGTTTACCCCCCACTTTCATCTAATATTGCTCATAGAGGATCATCAGTTGATCTA---GCTATTTTTTCATTACATTTAGCAGGTATTTCATCAATTTTAGGAGCTATTAACTTTATTACAACTATTATTAATATACGAGTTAATAATTTATCTTTTGATCAAATATCATTATTTATTTGAGCAGTAGGAATTACAGCATTACTACTATTATTATCATTACCTGTATTAGCAGGA---GCTATTACTATATTATTAACAGACCGAAATTTAAATACCTCATTTTTTGATCCTGCAGGTGGAGGTGATCCAATTTTATATCAACATTTA-------------------------------------------------------------------------------------------------------------------------------------------------------------------------------------------------
>NLYCA869-18|Chalybs janias|CF-LYC-869||Chalybs janias||Villa Carmen|BOLD:ACO5062|MK505464
---------------------------------------------------------------TGAGCAGGAATATTAGGTACATCACTT---AGAATTTTAATTCGAATAGAATTAGGTACTCCTGGATCTTTAATTGGAGAT---GATCAAATTTATAATACTATTGTAACAGCTCACGCCTTTATTATAATTTTTTTTATGGTAATACCTATTATAATTGGAGGATTTGGAAATTGATTAGTCCCATTAATA---TTAGGAGCTCCAGATATAGCATTCCCACGAATAAATAATATAAGATTTTGATTATTACCTCCATCATTAATACTACTAATTTCAAGAAGAATTGTAGAAAATGGAGCAGGAACTGGATGAACAGTTTATCCCCCACTTTCATCTAATATTGCTCATGGAGGTACATCAGTTGATTTA---GCTATTTTTTCTTTACATTTAGCTGGTATTTCATCAATTCTAGGAGCTATTAATTTTATTACTACCATTATTAATATACGAGTTAATAATTTAGCATTTGATCAAATATCTTTATTTATTTGAGCAGTAGGAATTACAGCACTTTTATTATTATTATCTTTACCTGTATTAGCTGGA---GCAATTACTATACTATTAACAGATCGAAATTTAAATACTTCCTTTTTTGATCCAGCAGGTGGAGGAGATCCAATCTTATATCAACATTTA-------------------------------------------------------------------------------------------------------------------------------------------------------------------------------------------------
>NLYCA868-18|Penaincisalia culminicola|CF-LYC-868||Penaincisalia culminicola|||BOLD:ADR4432|
---------------------------------------ACTTTATATTTTATTTTTGGAATTTGAGCAGGAATATTAGGAACATCTTTA---AGAATTTTAATTCGAATAGAATTAGGTACTCCTGGATCTTTAATTGGAGAT---GATCAAATTTATAATACTATTGTTACAGCTCATGCTTTTATTATAATTTTTTTTATAGTTATACCCATTATAATTGGAGGATTTGGAAATTGATTAGTACCATTAATA---TTAGGAGCTCCTGATATAGCGTTTCCTCGAATAAATAATATAAGATTTTGATTATTACCTCCCTCTTTAATACTTTTAATTTCAAGAAGAATTGTAGAAAATGGAGCAGGAACAGGATGAACAGTTTACCCACCACTTTCATCTAATATTGCCCATAGAGGATCTTCAGTTGATTTA---GCTATTTTTTCATTACATTTAGCAGGTATTTCATCAATTTTAGGAGCCATTAATTTTATTACAACTATTATTAATATACGAGTTAATAATTTATCTTTTGATCAAATATCATTATTTATTTGAGCAGTAGGAATTACAGCATTATTATTATTATTATCATTACCAGTATTAGCTGGA---GCTATTACTATATTATTAACAGATCGAAATTTAAATACCTCATTCTTTGACCCAGCTGGTGGTGGAGATCCAATTTTATATCAACATTTA-------------------------------------------------------------------------------------------------------------------------------------------------------------------------------------------------
>NLYCA866-18|Strephonota tephraeus|CF-LYC-866||Strephonota tephraeus||Route de Kaw|BOLD:AAZ1716|
---------------------------------------ACTTTATATTTTATTTTTGGAATTTGAGCAGGAATATTAGGTACATCTTTA---AGAATTTTAATTCGAATGGAATTAGGTACTCCTGGATCTTTAATTGGAGAT---GATCAAATTTATAATACTATTGTTACAGCTCATGCCTTTATTATAATTTTTTTTATAGTTATACCTATTATAATTGGAGGATTTGGAAATTGATTAGTTCCATTAATA---TTAGGAGCCCCTGATATAGCATTTCCACGAATAAATAATATAAGATTTTGATTATTACCACCTTCATTAATATTATTAATTTCAAGAAGAATCGTAGAAAATGGAGCTGGAACAGGATGAACAGTTTATCCCCCACTTTCATCCAATATTGCTCATGGAGGTTCATCAGTTGATTTA---GCTATTTTCTCCTTACATTTAGCAGGAATCTCATCAATTTTAGGAGCTATTAATTTTATCACAACTATTATTAATATACGAATTAATAATTTATCATTTGATCAAATATCCTTATTTATTTGAGCTGTAGGAATTACAGCATTACTATTATTATTATCATTACCTGTATTAGCAGGT---GCTATTACAATATTATTAACAGATCGAAATTTAAATACTTCATTTTTTGATCCTGCAGGTGGAGGAGACCCAATTTTATATCAACATCTA-------------------------------------------------------------------------------------------------------------------------------------------------------------------------------------------------
>NLYCA864-18|Strephonota dindymus|CF-LYC-864||Strephonota dindymus||Route de Kaw|BOLD:AAZ2647|
---------------------------------------ACTTTATATTTTATTTTTGGAATCTGAGCAGGAATACTAGGTACATCTTTA---AGAATTTTAATTCGAATAGAATTGGGTACTCCTGGATCTTTAATTGGAGAT---GATCAAATTTATAATACTATTGTTACAGCTCATGCCTTTATTATAATTTTTTTTATGGTTATACCTATTATAATCGGTGGATTTGGAAATTGATTAGTTCCATTAATA---TTAGGAGCTCCTGATATAGCATTTCCACGAATAAATAATATAAGATTTTGATTATTACCTCCTTCATTAATATTATTAGTTTCGAGAAGAATTGTAGAAAATGGAGCAGGAACAGGATGAACAGTTTATCCCCCACTTTCATCTAATATTGCCCATGGAGGTTCATCAGTTGACTTA---GCTATTTTCTCTTTACATTTAGCAGGAGTTTCATCAATTTTAGGAGCTATTAATTTTATTACAACTATTATTAATATACGAGTTAATAATTTATCATTTGATCAAATATCTTTATTTATTTGAGCTGTGGGAATTACTGCATTATTATTATTATTATCATTACCTGTGTTAGCGGGT---GCTATTACAATATTATTAACAGATCGAAATTTAAATACTTCATTTTTTGACCCTGCGGGTGGAGGAGATCCAATTTTATATCAACATTTA-------------------------------------------------------------------------------------------------------------------------------------------------------------------------------------------------
>NLYCA862-18|Penaincisalia amatista|CF-LYC-862||Penaincisalia amatista||Canopy trail|BOLD:ADR3681|
---------------------------------------ACCTTATATTTTATTTTTGGAATTTGAGCAGGAATATTAGGAACCTCATTA---AGAATTTTAATTCGAATAGAGTTAGGAACTCCTGGATCTTTAATTGGTGAC---GATCAAATTTATAATACTATTGTCACAGCCCATGCTTTTATTATAATTTTTTTTATGGTTATACCTATTATAATTGGAGGATTTGGAAATTGATTAGTCCCATTAATA---TTAGGAGCGCCCGATATAGCATTTCCTCGAATAAATAATATAAGATTTTGATTATTACCCCCTTCATTAATATTATTAACTTCAAGAAGAATCGTAGAAAATGGAGCAGGAACAGGATGAACAGTTTACCCCCCACTTTCATCTAATATTGCTCATAGAGGATCTTCAGTTGATTTA---GCTATTTTCTCCTTACATTTAGCAGGTATTTCATCAATTTTAGGAGCTATTAATTTTATTACAACTATTATTAACATACGAATTAATAACTTATCTTTTGATCAAATATCATTATTTATTTGAGCAGTAGGAATTACAGCATTATTATTATTACTGTCATTACCTGTATTGGCAGGT---GCTATTACTATATTATTAACTGATCGTAATTTAAATACATCATTTTTTGATCCGGCAGGTGGAGGAGACCCAATTTTATATCAACATTTA-------------------------------------------------------------------------------------------------------------------------------------------------------------------------------------------------
>NLYCA861-18|Chalybs janias|CF-LYC-861||Chalybs janias||Rio Araguari|BOLD:ACO5062|MK505459
---------------------------------------------------------GGAATTTGAGCAGGAATATTAGGTACATCCCTT---AGAATTTTAATTCGAATAGAATTAGGTACTCCTGGATCTTTAATTGGAGAT---GATCAAATTTATAATACCATTGTAACAGCTCACGCCTTTATTATAATTTTTTTTATAGTAATACCTATTATAATTGGAGGATTTGGAAATTGATTAGTCCCATTAATA---TTAGGAGCTCCAGATATAGCATTCCCACGAATAAATAATATAAGATTTTGATTATTACCTCCATCATTAATACTACTAATTTCAAGAAGAATTGTAGAAAATGGAGCAGGAACTGGATGAACAGTTTATCCCCCACTTTCATCTAATATTGCTCATGGAGGTACATCAGTTGATTTA---GCTATTTTTTCTTTACATTTAGCTGGTATCTCATCAATTCTTGGAGCTATTAATTTTATTACTACCATTATTAATATACGAGTTAATAATTTAGCATTTGATCAAATATCTTTATTTATTTGAGCAGTAGGAATTACAGCACTTTTATTACTATTATCTTTACCTGTATTAGCTGGA---GCAATTACTATACTATTAACAGATCGAAATTTAAATACTTCATTTTTTGATCCAGCAGGTGGAGGAGATCCAATCTTATATCAACATTTA-------------------------------------------------------------------------------------------------------------------------------------------------------------------------------------------------
>NLYCA860-18|Penaincisalia amatista|CF-LYC-860||Penaincisalia amatista||Canopy trail|BOLD:ADR3681|
---------------------------------------ACCTTATATTTTATTTTTGGAATTTGAGCAGGAATATTAGGAACCTCATTA---AGAATTTTAATTCGAATAGAGTTAGGAACTCCTGGATCTTTAATTGGTGAC---GATCAAATTTATAATACTATTGTCACAGCCCATGCTTTTATTATAATTTTTTTTATGGTTATACCTATTATAATTGGAGGATTTGGAAATTGATTAGTCCCATTAATA---TTAGGAGCGCCCGATATAGCATTTCCTCGAATAAATAATATAAGATTTTGATTATTACCCCCTTCATTAATATTATTAACTTCAAGAAGAATCGTAGAAAATGGAGCAGGAACAGGATGAACAGTTTACCCCCCACTTTCATCTAATATTGCTCATAGAGGATCTTCAGTTGATTTA---GCTATTTTCTCCTTACATTTAGCAGGTATTTCATCAATTTTAGGAGCTATTAATTTTATTACAACTATTATTAACATACGAATTAATAACTTATCTTTTGATCAAATATCATTATTTATTTGAGCAGTAGGAATTACAGCATTATTATTATTACTGTCATTACCTGTATTGGCAGGT---GCTATTACTATATTATTAACTGATCGTAATTTAAATACATCATTTTTTGATCCGGCAGGTGGAGGAGACCCAATTTTATATCAACATTTA-------------------------------------------------------------------------------------------------------------------------------------------------------------------------------------------------
>NLYCA858-18|Penaincisalia libertada|CF-LYC-858||Penaincisalia libertada|||BOLD:ADR8752|
---------------------------------------ACTATATATTTTATTTTTGGAATTTGAGCAGGAATATTAGGAACTTCTTTA---AGAATTTTAATTCGAATAGAACTAGGTACTCCTGGATCTTTAATTGGAGAT---GATCAAATTTATAATACTATTGTCACAGCTCACGCTTTTATTATAATTTTTTTTATAGTTATACCTATTATAATTGGAGGATTTGGAAATTGATTAGTACCATTAATA---TTAGGAGCTCCAGATATAGCATTCCCTCGAATAAATAATATAAGATTTTGATTATTACCCCCCTCATTAATATTATTAATCTCAAGAAGAGTAGTAGAAAATGGAGCCGGAACAGGATGAACAGTTTACCCCCCACTTTCATCTAATATTGCTCATAGAGGATCATCAGTTGATTTA---GCTATTTTTTCTTTACATTTAGCTGGTATCTCATCAATCTTAGGTGCTATTAATTTTATTACAACTATTATTAATATACGAATTAATAATTTAATATTTGATCAAATATCCTTATTTATTTGAGCAGTAGGAATTACAGCATTATTATTATTATTATCTTTACCTGTATTGGCAGGT---GCTATTACTATATTATTAACAGATCGAAATTTAAATACTTCATTTTTTGATCCAGCAGGTGGAGGTGATCCAATTTTATACCAACATTTA-------------------------------------------------------------------------------------------------------------------------------------------------------------------------------------------------
>NLYCA856-18|Penaincisalia duviolsi|CF-LYC-856||Penaincisalia duviolsi|||BOLD:ADR9948|
---------------------------------------------TATTTTATTTTTGGAATTTGAGCAGGAATATTAGGAACATCATTA---AGAATTTTAATTCGAATAGAACTAGGTACTCCTGGATCTTTAATTGGAGAT---GATCAAATTTATAATACTATTGTCACAGCTCATGCTTTTATTATAATTTTTTTTATAGTTATACCTATTATAATTGGAGGATTTGGAAACTGATTAGTACCTTTAATA---TTAGGAGCTCCAGATATAGCATTTCCTCGAATAAATAATATAAGATTTTGATTATTACCCCCTTCATTAATATTATTAATTTCAAGAAGAATAGTGGAAAATGGAGCAGGAACAGGATGAACAGTTTACCCCCCACTTTCATCTAATATTGCACATAGAGGATCATCAGTTGATTTA---GCTATTTTTTCATTACATTTAGCAGGTATTTCATCAATTTTAGGAGCTATTAACTTTATTACAACTATTATTAATATACGAATTAATAATTTATCTTTTGATCAAATATCATTATTTATTTGAGCAGTAGGAATTACAGCATTATTATTATTATTATCATTACCTGTATTAGCAGGT---GCTATTACTATATTATTAACTGATCGAAATTTAAATACTTCATTTTTTGATCCAGCAGGTGGAGGTGACCCAATTTTATATCAACATCTA-------------------------------------------------------------------------------------------------------------------------------------------------------------------------------------------------
>NLYCA900-18|Evenus regalis|CF-LYC-900||Evenus regalis|||BOLD:AAB7966|
---------------------------------------ACTTTATATTTTATTTTTGGTATCTGAGCAGGAATACTAGGAACATCTTTA---AGAATTTTAATTCGAATAGAATTAGGTACTCCAGGTTCTTTAATTGGAGAT---GATCAAATTTATAATACTATTGTTACAGCTCATGCTTTTATTATAATTTTTTTTATAGTTATACCTATTATAATTGGAGGATTTGGAAATTGATTAGTTCCATTAATA---TTAGGAGCCCCAGATATAGCTTTCCCACGAATAAATAACATAAGATTCTGATTATTACCTCCTTCATTAATACTATTAATTTCAAGAAGAATTGTAGAAAATGGAGCAGGAACAGGATGAACAGTTTACCCCCCACTTTCATCTAATATTGCTCATGGAGGAGCATCAGTTGATTTA---GCTATTTTTTCATTACATTTAGCTGGAATTTCATCAATTTTAGGAGCTATTAATTTTATTACAACTATTATTAATATACGAATTAATAGACTATCATTTGATCAAATATCATTATTTATTTGAGCTGTGGGAATTACAGCATTATTATTACTACTATCATTACCCGTATTAGCAGGA---GCTATTACTATATTACTTACAGATCGAAATTTAAACACCTCATTTTTTGATCCTGCCGGAGGAGGAGATCCAATTTTATACCAACATTTA-------------------------------------------------------------------------------------------------------------------------------------------------------------------------------------------------
>NLYCA898-18|Rhamma arria|CF-LYC-898||Rhamma arria|||BOLD:ABX0547|
---------------------------------------ACTTTATATTTTATTTTTGGAATTTGAGCAGGAATATTAGGAACATCCTTA---AGAATTTTAATTCGAATAGAATTAGGAACTCCTGGATCTTTAATTGGAGAT---GATCAAATTTATAATACAATTGTCACAGCTCATGCATTTATTATAATTTTTTTTATAGTAATACCTATTATAATTGGAGGGTTTGGAAATTGATTAGTCCCATTAATA---CTGGGAGCCCCAGATATAGCTTTCCCACGAATAAATAATATAAGATTTTGATTATTACCCCCTTCACTAATATTATTAGTTTCGAGAAGAATTGTAGAAAATGGAGCAGGAACAGGTTGAACAGTTTACCCCCCACTTTCATCAAATATTGCTCATGGAGGATCTTCAGTTGACTTA---GCTATTTTTTCATTACATTTAGCAGGTATTTCATCAATTTTAGGAGCTATTAATTTTATTACAACTATTATTAATATACGAGTTAATAATTTATCTTTTGACCAAATATCATTATTTATTTGAGCAGTAGGAATTACAGCATTATTATTATTATTATCTTTACCTGTTTTAGCTGGG---GCTATTACTATATTATTAACAGATCGAAATTTAAATACTTCATTTTTTGATCCTGCTGGAGGAGGAGATCCAATTTTATATCAACATTTA-------------------------------------------------------------------------------------------------------------------------------------------------------------------------------------------------
>NLYCA897-18|Evenus regalis|CF-LYC-897||Evenus regalis|||BOLD:AAC8065|
---------------------------------------ACTTTATATTTTATTTTTGGTATCTGAGCAGGAATACTAGGAACATCCTTA---AGAATTTTAATTCGAATAGAATTAGGTACCCCAGGCTCTTTAATTGGAGAT---GATCAAGTTTATAATACTATTGTTACAGCTCATGCTTTTATCATAATTTTTTTTATAGTTATACCTATTATAATTGGAGGATTTGGAAATTGATTAGTTCCATTAATA---TTAGGAGCTCCAGATATAGCTTTTCCACGTATAAATAATATAAGATTTTGATTATTACCCCCTTCATTAATACTATTAATCTCAAGAAGAATTGTAGAAAATGGAGCAGGAACAGGATGAACAGTTTACCCCCCACTTTCATCTAATATTGCTCATGGAGGAGCTTCAGTTGATTTA---GCTATTTTTTCATTACATTTAGCTGGAATTTCATCAATTTTAGGAGCCATTAATTTTATTACAACTATTATTAATATACGAATTAATAAATTATCATTTGATCAAATATCATTATTTATCTGAGCTGTAGGAATTACAGCATTATTATTATTATTATCTTTACCAGTATTAGCAGGA---GCTATCACTATATTACTTACTGATCGAAATTTAAATACTTCATTTTTTGATCCAGCTGGAGGAGGAGACCCAATTTTATATCAACATTTA-------------------------------------------------------------------------------------------------------------------------------------------------------------------------------------------------
>NLYCA896-18|Strephonota jyg|CF-LYC-896||Strephonota jyg||Mont Saint Marcel||
---------------------------------------------------------------------------TTAGGAACATCCTTA---AGAATTTTAATTCGAATAGAATTAGGAACTCCTGGATCTTTAATTGGAGAT---GATCAAATTTATAATACAATTGTCACAGCTCATGCATTTATTATAATTTTTTTTATAGTAATACCTATTATAATTGGAGGATTTGGAAATTGATTAGTCCCATTAATA---CTGGGAGCCCCAGATATAGCTTTCCCGCGAATAAATAATATAAGATTTTGATTATTACCCCCTTCACTAATATTATTAGTTTCGAGAAGAATTGTAGAAAATGGAGCAGGAACAGGCTGAACGGTTTACCCCCCACTTTCATCAAATATTGCTCATGGAGGATCTTCAGTTGACTTA---GCTATTTTTTCATTACATTTAGCAGGTATTTCATCAATTTTAGGGGCTATTAATTTTATTACAACTATTATTAATATACGAGTTAATAATTTATCTTTTGACCAAATATCATTATTTATTTGAGCAGTAGGAATTACAGCATTATTATTATTATTATCTTTACCTGTTTTAGCTGGA---GCTATTACTATATNATTAACAGATCGAAATTTAAATACTTCATTTTTTGATCCT-------------------------------------------------------------------------------------------------------------------------------------------------------------------------------------------------------------------------------------
>NLYCA895-18|Evenus regalis|CF-LYC-895||Evenus regalis|||BOLD:AAC8065|
---------------------------------------ACTTTATATTTTATTTTTGGTATCTGAGCAGGAATACTAGGAACATCCTTA---AGAATTTTAATTCGAATAGAATTAGGTACCCCAGGCTCTTTAATTGGAGAT---GATCAAGTTTATAATACTATTGTTACAGCTCATGCTTTTATCATAATTTTTTTTATAGTTATACCTATTATAATTGGAGGATTTGGAAATTGATTAGTTCCATTAATA---TTAGGAGCTCCAGATATAGCTTTTCCACGTATAAATAATATAAGATTTTGATTATTACCCCCTTCATTAATACTATTAATCTCAAGAAGAATTGTAGAAAATGGAGCAGGAACAGGATGAACAGTTTACCCCCCACTTTCATCTAATATTGCTCATGGAGGAGCTTCAGTTGATTTA---GCTATTTTTTCATTACATTTAGCTGGAATTTCATCAATTTTAGGAGCCATTAATTTTATTACAACTATTATTAATATACGAATTAATAAATTATCATTTGATCAAATATCATTATTTATCTGAGCTGTAGGAATTACAGCATTATTATTATTATTATCTTTACCAGTATTAGCAGGA---GCTATCACTATATTACTTACTGATCGAAATTTAAATACTTCATTTTTTGATCCAGCTGGAGGAGGAGACCCAATTTTATATCAACATTTA-------------------------------------------------------------------------------------------------------------------------------------------------------------------------------------------------
>NLYCA894-18|Erora campa|CF-LYC-894||Erora campa|||BOLD:ADR9099|
---------------------------------------ACTTTATATTTTATTTTTGGAATTTGAGCAGGAATATTAGGAACATCTTTA---AGAATTTTAATTCGAATAGAATTAGGAACTCCTGGATCTTTAATTGGAGAT---GATCAAATTTATAATACTATTGTAACAGCTCATGCTTTTATTATAATTTTTTTCATAGTTATACCTATTATAATTGGAGGATTTGGAAATTGATTAGTACCATTAATA---TTAGGAGCCCCAGACATAGCATTCCCGCGAATAAATAATATAAGATTTTGATTATTACCTCCTTCATTAATATTATTAATTTCTAGAAGAATTGTAGAAAATGGTGCAGGAACTGGATGAACAGTTTATCCCCCACTTTCATCTAATATTGCACATAGAGGTTCATCTGTTGATTTA---GCTATTTTTTCTTTACATTTAGCAGGTATTTCATCAATTATAGGAGCTATTAATTTTATTACAACTATTATTAATATACGAATTAATAATTTATCATTTGATCAAATATCTTTATTTATTTGAGCAGTAGGAATTACAGCACTTTTATTACTTTTATCATTACCTGTATTAGCAGGA---GCTATTACTATATTATTAACAGATCGAAATTTAAACACATCATTTTTTGATCCAGCTGGAGGAGGAGATCCAATTCTTTATCAACATTTA-------------------------------------------------------------------------------------------------------------------------------------------------------------------------------------------------
>NLYCA892-18|Tmolus chontachaca_CF|CF-LYC-892||Tmolus chontachaca_CF||||
------------------------------------------------------------------GCAGGAATAGTAGGAACATCATTA---AGAATCTTAATTCGAATAGAATTAGGCACCCCTGGATCTTTAATTGGTGAT---GATCAAATTTATAATACTATTGTCACAGCTCATGCTTTTATCATAATTTTTTTTATAGTTATACCAATTATAATTGGAGGATTTGGAAATTGATTAGTTCCTCTTATA---CTAGGAGCTCCAGATATGGCATTTCCACGAATAAATAATATAAGATTTTGATTATTACCTCCTTCATTAATATTATTAATTTCAAGAAGAATTGTAGAAAATGGAGCAGGAACAGGATGAACAGTTTACCCACCACTTTCATCTAATATTGCACATAGAGGAGCATCAGTAGATTTA---GCTATTTTCTCACTACATTTAGCAGGTATTTCATCAATTTTAGGAGCCATTAATTTTATTACAACTATTATTAATATACGAGTCAATAATTTAGCATTTGATCAAATATCTTTATTTATTTGAGCAGTAGGAATTACAGCATTATTATTATTATTATCTTTACCAGTATTAGCCGGT---GCTATTACTATATTATTAACTGATCGAAATTTAAATACTTCATTTTTTGATCCCGCAGGAGGAGGAGACCCAATTTTATATCAACATTTA-------------------------------------------------------------------------------------------------------------------------------------------------------------------------------------------------
>NLYCA891-18|Strephonota tephraeus|CF-LYC-891||Strephonota tephraeus||Saut Mapaou|BOLD:AAZ1716|
---------------------------------------ACTTTATATTTTATTTTTGGAATTTGAGCAGGAATATTAGGTACATCTTTA---AGAATTTTAATTCGAATGGAATTAGGTACTCCTGGATCTTTAATTGGAGAT---GATCAAATTTATAATACTATTGTTACAGCTCATGCCTTTATTATAATTTTTTTTATAGTTATACCTATTATAATTGGAGGATTTGGAAATTGATTAGTTCCATTAATA---TTAGGAGCCCCTGATATAGCATTTCCACGAATAAATAATATAAGATTTTGATTATTACCACCTTCATTAATATTATTAATTTCAAGAAGAATCGTAGAAAATGGAGCTGGAACAGGATGAACAGTTTATCCCCCACTTTCATCCAATATTGCTCATGGAGGTTCATCAGTTGATTTA---GCTATTTTCTCCTTACATTTAGCAGGAATCTCATCAATTTTAGGAGCTATTAATTTTATCACAACTATTATTAATATACGAATTAATAATTTATCATTTGATCAAATATCCTTATTTATTTGAGCTGTAGGAATTACAGCATTACTATTATTATTATCATTACCTGTATTAGCAGGT---GCTATTACAATATTATTAACAGATCGAAATTTAAATACTTCATTTTTTGATCCTGCAGGTGGAGGAGACCCAATTTTATATCAACATCTA-------------------------------------------------------------------------------------------------------------------------------------------------------------------------------------------------
>NLYCA942-18|Erora carla|CF-LYC-942||Erora carla|||BOLD:ADR9099|
---------------------------------------ACTTTATATTTTATTTTTGGAATTTGAGCAGGAATATTAGGAACATCTTTA---AGAATTTTAATTCGAATAGAATTAGGAACTCCTGGATCTTTAATTGGAGAT---GATCAAATTTATAATACTATTGTAACAGCTCATGCTTTTATTATAATTTTTTTCATAGTTATACCTATTATAATTGGAGGATTTGGAAATTGATTAGTACCATTAATA---TTAGGAGCCCCAGACATAGCATTCCCGCGAATAAATAATATAAGATTTTGATTATTACCTCCTTCATTAATATTATTAATTTCTAGAAGAATTGTAGAAAATGGTGCAGGAACTGGATGAACAGTTTATCCCCCACTTTCATCTAATATTGCACATAGAGGTTCATCTGTTGATTTA---GCTATTTTTTCTTTACATTTAGCAGGTATTTCATCAATTATAGGAGCTATTAATTTTATTACAACTATTATTAATATACGAATTAATAATTTATCATTTGATCAAATATCTTTATTTATTTGAGCAGTAGGAATTACAGCACTTTTATTACTTTTATCATTACCTGTATTAGCAGGA---GCTATTACTATATTATTAACAGATCGAAATTTAAACACATCATTTTTTGATCCAGCTGGAGGAGGAGATCCAATTCTTTATCAACATTTA-------------------------------------------------------------------------------------------------------------------------------------------------------------------------------------------------
>NLYCA941-18|Theritas arene|CF-LYC-941||Theritas arene||||
---------------------------------------------------------------------------TTAGGAACCTCATTA---AGAATTTTAATTCGAATAGAGTTAGGAACTCCTGGATCTTTAATTGGTGAT---GATCAAATTTATAATACTATTGTCACAGCCCATGCTTTTATTATAATTTTTTTTATAGTTATACCTATTATAATTGGAGGATTTGGAAATTGATTAGTACCATTAATA---TTAGGAGCGCCCGATATAGCATTTCCTCGAATAAATAATATAAGATTTTGATTGTTACCCCCTTCATTAATATTATTAACTTCAAGAAGAATCGTAGAAAATGGAGCAGGAACAGGATGAACAGTTTACCCCCCACTTTCATCTAATATTGCTCATAGAGGATCTTCAGTTGATTTA---GCTATTTTCTCCTTACATTTAGCAGGTATTTCATCAATTTTAGGAGCTATTAATTTTATTACAACTATTATTAACATACGAATTAATAACTTATCTTTTGATCAAATATCATTATTTATTTGAGCAGTAGGAATTACAGCATTATTATTATTACTGTCATTACCTGTATTGGCAGGT---GCTATTACTATATTATTAACTGATCGTAATTTAAATACATCATTTTTTGATCCAGCAGGTGGAGGAGACCCAATTTTATATCAACATTTA-------------------------------------------------------------------------------------------------------------------------------------------------------------------------------------------------
>NLYCA940-18|Erora carla|CF-LYC-940||Erora carla|||BOLD:ADR9098|
------------------------------------------------------------------GCAGGAATATTAGGAACATCTTTA---AGAATCTTAATTCGAATAGAATTAGGAACTCCAGGGTCTTTAATTGGAGAT---GATCAAATTTATAATACTATTGTAACAGCTCATGCTTTTATTATAATTTTTTTTATAGTAATACCTATTATAATTGGTGGATTTGGAAATTGATTAGTACCATTAATA---TTAGGAGCTCCAGATATAGCATTTCCACGAATAAATAATATAAGATTTTGATTATTACCTCCCTCATTAATACTATTAATTTCTAGTAGTATTGTAGAAAATGGAGCAGGAACTGGATGAACAGTTTACCCCCCACTTTCATCTAATATTGCCCATAGAGGTTCATCAGTAGATTTA---GCTATTTTCTCTCTACATTTAGCAGGTATTTCATCAATCATAGGAGCTATTAATTTTATTACAACTATTATTAATATACGAATTAATAATTTATCATTCGATCAAATATCATTATTTATTTGAGCTGTAGGAATTACGGCTCTTTTATTACTTTTATCATTACCTGTATTAGCAGGT---GCTATTACTATATTATTAACTGATCGAAATTTAAATACATCATTCTTTGATCCTGCTGGAGGAGGTGATCCAATTTTATATCAACATTTA-------------------------------------------------------------------------------------------------------------------------------------------------------------------------------------------------
>GWOTX1038-18|Lamprospilus myrsina|CP Lep 1629|m2487|Lamprospilus myrsina|Valle, Cali|Cerro Brisas|BOLD:ACV4947|
---------------------------------------ACTTTATACTTTATTTTTGGAATTTGAGCAGGAATATTAGGAACTTCTTTA---AGAATCCTAATTCGAATAGAGTTAGGTACTCCAGGATCTTTAATCGGCGAT---GATCAAATTTATAATACAATTGTTACAGCTCATGCTTTTATTATAATTTTCTTTATAGTGATGCCTATCATAATTGGAGGATTCGGAAATTGATTAGTACCTTTAATA---TTAGGAGCTCCTGATATAGCATTCCCACGTATAAATAATATAAGATTTTGATTATTGCCCCCTTCGTTAATATTATTAATTTCAAGAAGAATTGTAGAAAATGGAGCAGGAACCGGATGAACAGTTTACCCCCCACTTTCATCTAATATTGCTCATGGAGGTTCTTCAGTGGATTTA---GCTATTTTTTCTCTTCATTTAGCAGGAATTTCATCAATCTTAGGAGCTATTAATTTTATTACAACTATTATTAATATACGTGTTAATAATTTATCTTTTGATCAAATATCATTATTTATTTGAGCAGTAGGAATTACAGCATTATTACTATTATTATCTTTACCTGTATTAGCAGGA---GCTATTACTATATTATTAACTGATCGAAATCTTAATACTTCTTTTTTTGACCCCGCCGGAGGAGGAGATCCAATTTTATATCAACATTTA-------------------------------------------------------------------------------------------------------------------------------------------------------------------------------------------------
>GWOTX1037-18|Lamprospilus myrsina|CP Lep 1628|m2486|Lamprospilus myrsina|Valle, Cali|Cerro Brisas|BOLD:ACV4947|
---------------------------------------ACTTTATACTTTATTTTTGGAATTTGAGCAGGAATATTAGGAACTTCTTTA---AGAATCCTAATTCGAATAGAGTTAGGTACTCCAGGATCTTTAATCGGCGAT---GATCAAATTTATAATACAATTGTTACAGCTCATGCTTTTATTATAATTTTCTTTATAGTGATGCCTATCATAATTGGAGGATTCGGAAATTGATTAGTACCTTTAATA---TTAGGAGCTCCTGATATAGCATTCCCACGTATAAATAATATAAGATTTTGATTATTGCCCCCTTCGTTAATATTATTAATTTCAAGAAGAATTGTAGAAAATGGAGCAGGAACTGGATGAACAGTTTACCCCCCACTTTCATCTAATATTGCTCATGGAGGTTCTTCAGTGGATTTA---GCTATTTTTTCTCTTCATTTAGCAGGAATTTCATCAATCTTAGGAGCTATTAATTTTATTACAACTATTATTAATATACGTGTTAATAATTTATCTTTTGATCAAATATCATTATTTATTTGAGCAGTAGGAATTACAGCATTATTACTATTATTATCTTTACCTGTATTAGCAGGA---GCTATTACTATATTATTAACTGATCGAAATCTTAATACTTCTTTTTTTGACCCCGCCGGAGGAGGAGATCCAATTTTATATCAACATTTA-------------------------------------------------------------------------------------------------------------------------------------------------------------------------------------------------
>GWOTX1036-18|Lamprospilus decorata|CP Lep 1627|m2485|Lamprospilus decorata|Valle, Cali|Cerro Brisas|BOLD:ACV5260|
---------------------------------------------------------GGAATTTGAGCAGGAATACTAGGAACTTCTTTA---AGAATCTTAATTCGAATAGAATTAGGAACTCCAGGATCTTTAATTGGAGAT---GATCAAATTTATAATACAATTGTTACAGCTCATGCTTTTATCATAATTTTCTTTATAGTAATACCTATTATAATTGGAGGATTTGGAAATTGATTAGTACCTTTAATA---TTAGGAGCTCCTGATATAGCATTCCCACGAATAAATAATATAAGATTTTGATTATTACCTCCTTCATTAATATTATTAATTTCAAGAAGAATTGTAGAAAATGGAGCAGGAACTGGATGAACAGTTTACCCCCCACTTTCATCCAATATTGCTCATGGAGGTTCTTCAGTAGACTTA---GCTATTTTTTCCCTTCATCTAGCAGGAATTTCATCAATTTTAGGGGCTATTAATTTTATTACAACTATTATTAATATACGAGTTAATAATTTATCTTTTGATCAAATATCATTATTTATTTGAGCAGTGGGAATTACAGCATTATTATTATTATTATCTTTACCAGTATTGGCAGGA---GCTATTACTATATTATTAACTGATCGAAATCTTAATACTTCTTTTTTTGATCCGGCTGGAGGAGGAGACCCAATTTTATATCAACATTTA-------------------------------------------------------------------------------------------------------------------------------------------------------------------------------------------------
>GWOTX1035-18|Lamprospilus decorata|CP Lep 1626|m477|Lamprospilus decorata|Valle, Cali|Cerro Brisas|BOLD:ACV5260|
---------------------------------------ACTTTATATTTTATTTTTGGAATTTGAGCAGGAATACTAGGAACTTCTTTA---AGAATCTTAATTCGAATAGAATTAGGAACTCCAGGATCTTTAATTGGAGAT---GATCAAATTTATAATACAATTGTTACAGCTCATGCTTTTATCATAATTTTCTTTATAGTAATACCTATTATAATTGGAGGATTTGGAAATTGATTAGTACCTTTAATA---TTAGGAGCTCCTGATATAGCATTCCCACGAATAAATAATATAAGATTTTGATTATTACCTCCTTCATTAATATTATTAATTTCAAGAAGAATTGTAGAAAATGGAGCAGGAACTGGATGAACAGTTTACCCCCCACTTTCATCCAATATTGCTCATGGAGGTTCTTCAGTAGACTTA---GCTATTTTTTCCCTTCATCTAGCAGGAATTTCATCAATTTTAGGGGCTATTAATTTTATTACAACTATTATTAATATACGAGTTAATAATTTATCTTTTGATCAAATATCATTATTTATTTGAGCAGTGGGAATTACAGCATTATTATTATTATTATCTTTACCAGTATTGGCAGGA---GCTATTACTATATTATTAACTGATCGAAATCTTAATACTTCTTTTTTTGATCCGGCTGGAGGAGGAGACCCAATTTTATATCAACATTTA-------------------------------------------------------------------------------------------------------------------------------------------------------------------------------------------------
>GWOTX1034-18|Lamprospilus decorata|CP Lep 1625|m2484|Lamprospilus decorata|Valle, Cali|Cerro Brisas|BOLD:ACV5260|
---------------------------------------ACTTTATATTTTATTTTTGGAATTTGAGCAGGAATACTAGGAACTTCTTTA---AGAATCTTAATTCGAATAGAATTAGGAACTCCAGGATCTTTAATTGGAGAT---GATCAAATTTATAATACAATTGTTACAGCTCATGCTTTTATCATAATTTTCTTTATAGTAATACCTATTATAATTGGAGGATTTGGAAATTGATTAGTACCTTTAATA---TTAGGAGCTCCTGATATAGCATTCCCACGAATAAATAATATAAGATTTTGATTATTACCTCCTTCATTAATATTATTAATTTCAAGAAGAATTGTAGAAAATGGAGCAGGAACTGGATGAACAGTTTACCCCCCACTTTCATCCAATATTGCTCATGGAGGTTCTTCAGTAGACTTA---GCTATTTTTTCCCTTCATCTAGCAGGAATTTCATCAATTTTAGGGGCTATTAATTTTATTACAACTATTATTAATATACGAGTTAATAATTTATCTTTTGATCAAATATCATTATTTATTTGAGCAGTGGGAATTACAGCATTATTATTATTATTATCTTTACCAGTATTGGCAGGA---GCTATTACTATATTATTAACTGATCGAAATCTTAATACTTCTTTTTTTGATCCGGCTGGAGGAGGAGACCCAATTTTATATCAACATTTA-------------------------------------------------------------------------------------------------------------------------------------------------------------------------------------------------
>GWOTX868-18|Rhamma dawkinsi|CP Lep 1459|m2483|Rhamma dawkinsi|Sta. Rosa de Osos|Llanos de Cuiva|BOLD:ABX0547|
---------------------------------------ACTTTATATTTTATTTTTGGAATTTGAGCAGGAATATTAGGAACATCCTTA---AGAATTTTAATTCGAATAGAATTAGGAACTCCTGGATCTTTAATTGGAGAT---GATCAAATTTATAATACAATTGTCACAGCTCATGCATTTATTATAATTTTTTTTATAGTAATACCTATTATAATTGGAGGATTTGGAAATTGATTAGTCCCATTAATA---CTGGGAGCCCCAGATATAGCTTTCCCGCGAATAAATAATATAAGATTTTGATTATTACCCCCTTCACTAATATTATTAGTTTCGAGAAGAATTGTAGAAAATGGAGCAGGAACAGGCTGAACAGTTTACCCCCCACTTTCATCAAATATTGCTCATGGAGGATCTTCAGTTGACTTA---GCTATTTTTTCATTACATTTAGCAGGTGTTTCATCAATTTTAGGGGCTATTAATTTTATTACAACTATTATTAATATACGAGTTAATAATTTATCTTTTGACCAAATATCATTATTTATTTGAGCAGTAGGAATTACAGCATTATTATTATTATTATCTTTACCTGTTTTAGCTGGA---GCTATTACTATATTATTAACAGATCGAAATTTAAATACTTCATTTTTTGATCCTGCTGGAGGAGGAGATCCAATTTTATACCAACATTTA-------------------------------------------------------------------------------------------------------------------------------------------------------------------------------------------------
>GWOTX867-18|Podanotum pulsar|CP Lep 1458|m2482|Podanotum pulsar|Sta. Rosa de Osos|Llanos de Cuiva|BOLD:ABX0498|
---------------------------------------ACTTTATATTTTATTTTTGGAATTTGGGCAGGAATACTAGGAACATCTTTA---AGAATCTTAATTCGAATAGAATTAGGAACTCCTGGATCTTTAATTGGTGAT---GATCAAATTTATAATACTATTGTTACAGCTCATGCATTTATTATAATTTTTTTTATAGTTATACCTATTATAATTGGAGGATTTGGAAATTGATTAGTACCTTTAATA---TTAGGAGCCCCAGATATAGCATTTCCACGAATAAATAATATAAGATTTTGATTATTGCCTCCTTCATTAATATTATTAGTCTCAAGAAGAATTGTAGAAAATGGAGCAGGAACAGGATGAACAGTTTACCCCCCACTTTCATCAAATATTGCTCATAGAGGATCATCAGTTGATTTA---GCTATTTTCTCTCTACATTTAGCAGGTATTTCATCAATTTTAGGAGCTATTAATTTTATTACAACCATTATTAATATACGAGTTAATAATTTAGCTTTTGATCAAATATCATTATTTATTTGAGCAGTAGGTATTACAGCATTATTATTACTACTATCTTTACCTGTATTAGCAGGA---GCTATTACTATATTATTAACAGATCGAAATTTAAATACTTCATTTTTTGATCCTGCAGGAGGAGGAGATCCAATTTTATACCAACATTTA-------------------------------------------------------------------------------------------------------------------------------------------------------------------------------------------------
>GWOTX866-18|Podanotum pulsar|CP Lep 1457|m2481|Podanotum pulsar|Sta. Rosa de Osos|Llanos de Cuiva|BOLD:ABX0498|
---------------------------------------ACTTTATATTTTATTTTTGGAATTTGGGCAGGAATACTAGGAACATCTTTA---AGAATCTTAATTCGAATAGAATTAGGAACTCCTGGATCTTTAATTGGTGAT---GATCAAATTTATAATACTATTGTTACAGCTCATGCATTTATTATAATTTTTTTTATAGTTATACCTATTATAATTGGAGGATTTGGAAATTGATTAGTACCTTTAATA---TTAGGAGCCCCAGATATAGCATTTCCACGAATAAATAATATAAGATTTTGATTATTGCCTCCTTCATTAATATTATTAGTCTCAAGAAGAATTGTAGAAAATGGAGCAGGAACAGGATGAACAGTTTACCCCCCACTTTCATCAAATATTGCTCATAGAGGATCATCAGTTGATTTA---GCTATTTTCTCTCTACATTTAGCAGGTATTTCATCAATTTTAGGAGCTATTAATTTTATTACAACCATTATTAATATACGAGTTAATAATTTAGCTTTTGATCAAATATCATTATTTATTTGAGCAGTAGGTATTACAGCATTATTATTACTACTATCTTTACCTGTATTAGCAGGA---GCTATTACTATATTATTAACAGATCGAAATTTAAATACTTCATTTTTTGATCCTGCAGGAGGAGGAGATCCAATTTTATACCAACATTTA-------------------------------------------------------------------------------------------------------------------------------------------------------------------------------------------------
>GWOTX865-18|Podanotum vanewrighti|CP Lep 1456|m2480|Podanotum vanewrighti|Sta. Rosa de Osos|Llanos de Cuiva|BOLD:ABX0486|
---------------------------------------ACTTTATATTTTATCTTTGGAATTTGAGCAGGAATATTAGGTACATCTTTA---AGAATCCTAATTCGAATAGAATTAGGAACTCCTGGATCTTTAATTGGTGAT---GATCAAATTTATAATACTATTGTTACAGCTCATGCATTTATCATAATCTTTTTTATAGTTATACCTATTATAATTGGAGGATTTGGAAATTGATTAGTACCATTAATA---TTAGGAGCTCCAGATATAGCATTCCCACGAATAAATAATATAAGATTTTGATTATTACCCCCTTCATTAATATTACTAATTTCAAGAAGAATTGTAGAAAATGGAGCAGGAACAGGATGAACAGTTTACCCCCCACTTTCATCAAATATTGCACATAGAGGATCGTCAGTTGATTTA---GCTATTTTCTCTTTACATTTAGCAGGTATTTCATCAATTTTAGGAGCTATTAATTTTATTACAACCATTATTAATATACGAATTAATAATTTATCTTTTGATCAAATATCATTATTTATTTGAGCAGTAGGTATTACAGCATTATTATTATTATTATCTTTACCTGTATTAGCAGGA---GCTATTACTATATTATTAACAGATCGAAATTTAAATACTTCATTTTTTGATCCAGCAGGGGGAGGGGATCCAATTTTATATCAACATTTA-------------------------------------------------------------------------------------------------------------------------------------------------------------------------------------------------
>GWOTX864-18|Podanotum vanewrighti|CP Lep 1455|m2479|Podanotum vanewrighti|Sta. Rosa de Osos|Llanos de Cuiva|BOLD:ABX0486|
---------------------------------------ACTTTATATTTTATCTTTGGAATTTGAGCAGGAATATTAGGTACATCTTTA---AGAATCCTAATTCGAATAGAATTAGGAACTCCTGGATCTTTAATTGGTGAT---GATCAAATTTATAATACTATTGTTACAGCTCATGCATTTATCATAATCTTTTTTATAGTTATACCTATTATAATTGGAGGATTTGGAAATTGATTAGTACCATTAATA---TTAGGAGCTCCAGATATAGCATTCCCACGAATAAATAATATAAGATTTTGATTATTACCCCCTTCATTAATATTACTAATTTCAAGAAGAATTGTAGAAAATGGAGCAGGAACAGGATGAACAGTTTACCCCCCACTTTCATCAAATATTGCACATAGAGGATCGTCAGTTGATTTA---GCTATTTTCTCTTTACATTTAGCAGGTATTTCATCAATTTTAGGAGCTATTAATTTTATTACAACCATTATTAATATACGAATTAATAATTTATCTTTTGATCAAATATCATTATTTATTTGAGCAGTAGGTATTACAGCATTATTATTATTATTATCTTTACCTGTATTAGCAGGA---GCTATTACTATATTATTAACAGATCGAAATTTAAATACTTCATTTTTTGATCCAGCAGGGGGAGGGGATCCAATTTTATATCAACATTTA-------------------------------------------------------------------------------------------------------------------------------------------------------------------------------------------------
>GWOTX863-18|Podanotum vanewrighti|CP Lep 1454|m2478|Podanotum vanewrighti|Sta. Rosa de Osos|Llanos de Cuiva|BOLD:ABX0486|
---------------------------------------ACTTTATATTTTATCTTTGGAATTTGAGCAGGAATATTAGGTACATCTTTA---AGAATCCTAATTCGAATAGAATTAGGAACTCCTGGATCTTTAATTGGTGAT---GATCAAATTTATAATACTATTGTTACAGCTCATGCATTTATCATAATCTTTTTTATAGTTATACCTATTATAATTGGAGGATTTGGAAATTGATTAGTACCATTAATA---TTAGGAGCTCCAGATATAGCATTCCCACGAATAAATAATATAAGATTTTGATTATTACCCCCTTCATTAATATTACTAATTTCAAGAAGAATTGTAGAAAATGGAGCAGGAACAGGATGAACAGTTTACCCCCCACTTTCATCAAATATTGCACATAGAGGATCGTCAGTTGATTTA---GCTATTTTCTCTTTACATTTAGCAGGTATTTCATCAATTTTAGGAGCTATTAATTTTATTACAACCATTATTAATATACGAATTAATAATTTATCTTTTGATCAAATATCATTATTTATTTGAGCAGTAGGTATTACAGCATTATTATTATTATTATCTTTACCTGTATTAGCAGGA---GCTATTACTATATTATTAACAGATCGAAATTTAAATACTTCATTTTTTGATCCAGCAGGGGGAGGGGATCCAATTTTATATCAACATTTA-------------------------------------------------------------------------------------------------------------------------------------------------------------------------------------------------
>GWOTX862-18|Podanotum vanewrighti|CP Lep 1453|m2477|Podanotum vanewrighti|Sta. Rosa de Osos|Llanos de Cuiva|BOLD:ABX0486|
---------------------------------------ACTTTATATTTTATCTTTGGAATTTGAGCAGGAATATTAGGTACATCTTTA---AGAATCCTAATTCGAATAGAATTAGGAACTCCTGGATCTTTAATTGGTGAT---GATCAAATTTATAATACTATTGTTACAGCTCATGCATTTATCATAATCTTTTTTATAGTTATACCTATTATAATTGGAGGATTTGGAAATTGATTAGTACCATTAATA---TTAGGAGCTCCAGATATAGCATTCCCACGAATAAATAATATAAGATTTTGATTATTACCCCCTTCATTAATATTACTAATTTCAAGAAGAATTGTAGAAAATGGAGCAGGAACAGGATGAACAGTTTACCCCCCACTTTCATCAAATATTGCACATAGAGGATCGTCAGTTGATTTA---GCTATTTTCTCTTTACATTTAGCAGGTATTTCATCAATTTTAGGAGCTATTAATTTTATTACAACCATTATTAATATACGAATTAATAATTTATCTTTTGATCAAATATCATTATTTATTTGAGCAGTAGGTATTACAGCATTATTATTATTATTATCTTTACCTGTATTAGCAGGA---GCTATTACTATATTATTAACAGATCGAAATTTAAATACTTCATTTTTTGATCCAGCAGGGGGAGGGGATCCAATTTTATATCAACATTTA-------------------------------------------------------------------------------------------------------------------------------------------------------------------------------------------------
>GWOTX861-18|Penaincisalia loxurina|CP Lep 1452|m2476|Penaincisalia loxurina|Sta. Rosa de Osos|Llanos de Cuiva|BOLD:ADD2800|
---------------------------------------ACTTTATATTTTATTTTTGGAATTTGAGCAGGAATATTAGGAACATCTTTA---AGAATTTTAATTCGAATAGAATTAGGTACTCCAGGATCTTTAATTGGAGAT---GATCAAATTTATAATACTATTGTTACAGCTCATGCTTTTATTATAATTTTTTTTATAGTTATACCTATTATAATTGGAGGATTTGGAAATTGATTAGTTCCATTAATA---TTAGGAGCTCCTGATATAGCATTTCCTCGAATAAATAATATAAGATTTTGATTATTACCTCCTTCTTTAATACTATTAATCTCAAGAAGAATTGTAGAAAATGGAGCAGGAACAGGATGAACAGTTTACCCCCCACTTTCATCTAATATTGCTCATAGAGGATCATCAGTAGATCTA---GCTATTTTTTCATTACATTTAGCAGGTATTTCATCAATTTTAGGAGCTATTAATTTTATTACAACTATTATTAATATACGAGTTAATAATTTATCTTTTGATCAAATATCATTATTTATTTGAGCAGTAGGAATTACAGCATTACTATTATTATTATCATTACCTGTATTGGCAGGA---GCTATTACTATATTATTAACAGACCGAAATTTAAATACCTCATTTTTTGATCCTGCAGGTGGAGGAGATCCAATTTTATATCAACATTTA-------------------------------------------------------------------------------------------------------------------------------------------------------------------------------------------------
>GWOTX860-18|Penaincisalia loxurina|CP Lep 1451|m2475|Penaincisalia loxurina|Sta. Rosa de Osos|Llanos de Cuiva|BOLD:ADD2800|
---------------------------------------ACTTTATATTTTATTTTTGGAATTTGAGCAGGAATATTAGGAACATCTTTA---AGAATTTTAATTCGAATAGAATTAGGTACTCCAGGATCTTTAATTGGAGAT---GATCAAATTTATAATACTATTGTTACAGCTCATGCTTTTATTATAATTTTTTTTATAGTTATACCTATTATAATTGGAGGATTTGGAAATTGATTAGTTCCATTAATA---TTAGGAGCTCCTGATATAGCATTTCCTCGAATAAATAATATAAGATTTTGATTATTACCTCCTTCTTTAATACTATTAATCTCAAGAAGAATTGTAGAAAATGGAGCAGGAACAGGATGAACAGTTTACCCCCCACTTTCATCTAATATTGCTCATAGAGGATCATCAGTAGATCTA---GCTATTTTTTCATTACATTTAGCAGGTATTTCATCAATTTTAGGAGCTATTAATTTTATTACAACTATTATTAATATACGAGTTAATAATTTATCTTTTGATCAAATATCATTATTTATTTGAGCAGTAGGAATTACAGCATTACTATTATTATTATCATTACCTGTATTGGCAGGA---GCTATTACTATATTATTAACAGACCGAAATTTAAATACCTCATTTTTTGATCCTGCAGGTGGAGGAGATCCAATTTTATATCAACATTTA-------------------------------------------------------------------------------------------------------------------------------------------------------------------------------------------------
>GWOTX859-18|Micandra aegides|CP Lep 1450|m2474|Micandra aegides|Sta. Rosa de Osos|Llanos de Cuiva|BOLD:ABX0472|
---------------------------------------ACTTTATACTTTATTTTTGGTATTTGAGCAGGAATAGTAGGTACATCATTA---AGAATTTTAATTCGAATAGAATTAGGCACCCCTGGATCTTTAATTGGTGAT---GATCAAATTTATAATACTATTGTTACAGCCCATGCTTTTATTATAATTTTTTTTATAGTTATACCAATTATAATTGGAGGATTTGGAAATTGACTAGTTCCTCTTATG---TTAGGAGCTCCAGATATAGCATTTCCACGAATAAATAATATAAGATTTTGACTATTACCCCCTTCATTAATATTATTAATTTCAAGAAGAATTGTAGAAAATGGAGCAGGAACAGGATGAACAGTTTACCCCCCACTTTCATCTAATATTGCTCATAGAGGAGCATCCGTTGATTTA---GCTATTTTCTCTTTACATTTAGCAGGTATTTCATCAATTTTAGGAGCCATTAATTTTATTACAACTATTATTAATATACGAGTTAATAATTTAGCATTTGATCAAATATCTTTATTTATTTGAGCAGTAGGAATTACAGCATTATTATTATTATTATCTTTACCAGTATTAGCTGGA---GCTATTACTATATTATTAACTGATCGAAATTTAAATACTTCATTTTTTGATCCAGCAGGAGGAGGAGATCCAATTTTATACCAACATTTA-------------------------------------------------------------------------------------------------------------------------------------------------------------------------------------------------
>GWOTX858-18|Arzecla|CP Lep 1449|m2473||Yarumal|La Marconia|BOLD:ADD3401|
---------------------------------------ACCTTATATTTTATTTTTGGAATTTGAGCAGGAATATTAGGGACCTCTTTA---AGAATTTTAATCCGAATAGAGTTAGGTACCCCAGGATCTTTAATCGGAGAC---GATCAAATTTATAATACAATTGTTACAGCCCATGCTTTTATTATAATTTTTTTTATAGTAATGCCTATTATAATTGGAGGATTTGGAAATTGATTAGTACCTTTAATA---TTAGGAGCCCCTGATATGGCATTCCCACGAATAAATAATATAAGATTTTGATTATTACCTCCTTCATTATTATTATTAATTTCAAGAAGAATCGTAGAAAATGGAGCTGGGACTGGATGAACAGTTTACCCCCCACTTTCATCTAATATTGCCCATAGAGGTTCTTCAGTTGATTTA---GCCATTTTTTCTCTTCATTTAGCAGGAATCTCATCAATTTTAGGAGCTATCAATTTTATTACAACTATTATTAATATACGAGTTAATAATTTATCCTTTGATCAAATATCATTATTTATTTGAGCTGTAGGAATCACAGCATTATTATTATTATTATCTCTACCCGTATTAGCTGGA---GCTATTACTATATTATTAACTGATCGAAATCTTAATACTTCTTTTTTTGATCCTGCTGGAGGAGGAGACCCAATCTTATACCAACATTTA-------------------------------------------------------------------------------------------------------------------------------------------------------------------------------------------------
>GWOTX857-18|Penaincisalia browni|CP Lep 1448|m2472|Penaincisalia browni|Yarumal|La Marconia|BOLD:ADR7577|
---------------------------------------ACTTTATACTTCATTTTTGGAATCTGAGCAGGAATATTAGGAACATCCTTA---AGAATCCTAATTCGAATAGAATTAGGTACTCCTGGGTCTTTAATTGGAGAT---GATCAAATTTATAATACTATTGTTACAGCTCATGCCTTTATTATAATTTTTTTTATAGTTATACCTATTATAATTGGAGGATTTGGAAATTGATTAGTACCATTAATA---CTAGGAGCTCCAGATATAGCATTTCCTCGAATGAATAATATAAGATTTTGATTATTACCCCCTTCATTAATATTATTAATTTCAAGAAGAATTGTAGAAAATGGAGCAGGGACAGGATGAACAGTTTACCCCCCACTTTCATCTAATATTGCTCATAGAGGATCCTCAGTTGATTTA---GCTATTTTTTCTTTACATTTAGCAGGTATTTCATCAATTCTAGGAGCTATTAATTTTATTACAACTATTATTAATATACGAATTAATAACTTATCTTTTGATCAAATATCATTATTTATTTGAGCAGTAGGAATTACTGCATTATTATTATTATTATCTTTACCTGTATTAGCAGGA---GCTATTACTATATTATTAACAGATCGAAATTTAAATACATCATTTTTTGATCCTGCAGGAGGTGGAGATCCAATTTTATATCAACATTTA-------------------------------------------------------------------------------------------------------------------------------------------------------------------------------------------------
>GWOTX856-18|Penaincisalia browni|CP Lep 1447|m2471|Penaincisalia browni|Yarumal|La Marconia|BOLD:ADR7577|
---------------------------------------ACTTTATACTTCATTTTTGGAATCTGAGCAGGAATATTAGGAACATCCTTA---AGAATCCTAATTCGAATAGAATTAGGTACTCCTGGGTCTTTAATTGGAGAT---GATCAAATTTATAATACTATTGTTACAGCTCATGCCTTTATTATAATTTTTTTTATAGTTATACCTATTATAATTGGAGGATTTGGAAATTGATTAGTACCATTAATA---CTAGGAGCTCCAGATATAGCATTTCCTCGAATGAATAATATAAGATTTTGATTATTACCCCCTTCATTAATATTATTAATTTCAAGAAGAATTGTAGAAAATGGAGCAGGGACAGGATGAACAGTTTACCCCCCACTTTCATCTAATATTGCTCATAGAGGATCCTCAGTTGATTTA---GCTATTTTTTCTTTACATTTAGCAGGTATTTCATCAATTCTAGGAGCTATTAATTTTATTACAACTATTATTAATATACGAATTAATAACTTATCTTTTGATCAAATATCATTATTTATTTGAGCAGTAGGAATTACTGCATTATTATTATTATTATCTTTACCTGTATTAGCAGGA---GCTATTACTATATTATTAACAGATCGAAATTTAAATACATCATTTTTTGATCCTGCAGGAGGTGGAGATCCAATTTTATATCAACATTTA-------------------------------------------------------------------------------------------------------------------------------------------------------------------------------------------------
>GWOTX855-18|Rhamma bilix|CP Lep 1446|m2470|Rhamma bilix|Yarumal|La Marconia|BOLD:ABX0493|
---------------------------------------ACTTTATATTTCATTTTTGGAATCTGAGCAGGAATATTAGGCACATCTTTA---AGAATTTTAATTCGAATAGAATTAGGAACTCCTGGATCTCTAATTGGAGAT---GATCAAATTTATAATACAATTGTCACAGCTCATGCATTTATCATAATTTTTTTTATAGTTATACCTATTATAATTGGAGGATTTGGAAATTGATTAGTTCCATTAATA---TTAGGAGCCCCAGATATAGCCTTTCCACGAATAAATAATATAAGATTTTGATTATTACCTCCTTCACTAATATTATTAGTTTCGAGAAGAATTGTAGAAAATGGGGCAGGAACAGGATGAACAGTTTACCCACCACTTTCATCAAATATTGCTCACGGAGGATCTTCTGTTGATTTA---GCTATTTTTTCATTACATTTAGCGGGTATTTCATCAATTTTAGGAGCTATTAATTTTATTACAACTATTATTAATATACGAGTTAATAATTTATCTTTTGATCAAATATCATTATTTATTTGAGCAGTAGGAATTACAGCACTATTATTATTATTATCTTTACCCGTATTAGCTGGA---GCTATTACTATATTATTAACAGATCGAAATTTAAATACTTCATTTTTTGATCCTGCTGGAGGAGGAGATCCAATTTTATATCAACATTTA-------------------------------------------------------------------------------------------------------------------------------------------------------------------------------------------------
>GWOTX854-18|Theritas danaus|CP Lep 1445|m2469|Theritas danaus|Yarumal|La Marconia|BOLD:ADR7875|
------------------------------------------------------------------------ATAGTAGGTACTTCCTTA---AGAATCCTAATTCGAATAGAATTAGGAACTCCTGGATCATTAATTGGAGAT---GATCAAATTTATAACACTATTGTTACAGCTCATGCTTTTATTATAATTTTTTTTATAGTTATGCCTATTATAATTGGAGGATTTGGAAATTGATTAGTTCCATTAATA---TTAGGAGCTCCTGATATAGCATTTCCACGAATAAATAATATAAGATTTTGATTATTACCCCCATCTTTAATACTATTAATTTCAAGAAGAATTGTAGAAAATGGAGCAGGAACAGGATGAACAGTTTACCCCCCACTTTCATCTAATATTGCTCATGGAGGGGCATCAGTTGATTTA---GCCATTTTCTCTTTACATTTAGCAGGAATTTCTTCAATTTTAGGAGCAATTAATTTTATTACAACAATTATTAATATACGAATTAATAATTTATCATTTGATCAAATATCATTATTTATTTGAGCAGTAGGAATTACTGCATTATTATTATTATTATCATTGCCTGTATTAGCTGGA---GCTATTACAATATTATTAACAGATCGAAATTTAAATACTTCTTTTTTTGATCCTGCA----------------------------------------------------------------------------------------------------------------------------------------------------------------------------------------------------------------------------------
>GWOTX853-18|Rhamma bilix|CP Lep 1444|m2468|Rhamma bilix|Yarumal|La Marconia|BOLD:ABX0493|
------------------------------------------------------------------------ATATTAGGCACATCTTTA---AGAATTTTAATTCGAATAGAATTAGGAACTCCTGGATCTTTAATTGGAGAT---GATCAAATTTATAATACAATTGTCACAGCTCATGCATTTATCATAATTTTTTTTATAGTTATACCTATTATAATTGGAGGATTTGGAAATTGATTAGTTCCATTAATA---TTAGGAGCCCCAGATATAGCCTTTCCACGAATAAATAATATAAGATTTTGATTATTACCTCCTTCACTAATATTATTAGTTTCGAGAAGAATTGTAGAAAATGGAGCAGGAACAGGATGAACAGTTTACCCACCACTTTCATCAAATATTGCTCACGGAGGATCTTCTGTTGATTTA---GCTATTTTTTCATTACATTTAGCGGGTATTTCATCAATTTTAGGAGCTATTAATTTTATTACAACTATTATTAATATACGAGTTAATAATTTATCTTTTGATCAAATATCATTATTTATTTGAGCAGTAGGAATTACAGCACTATTATTATTATTATCTTTACCTGTATTAGCTGGA---GCTATTACTATATTATTAACAGATCGGAATTTAAATACTTCATTTTTTGATCCTGCTGGAGGAGGAGATCCAATTTTATATCAACATTTA-------------------------------------------------------------------------------------------------------------------------------------------------------------------------------------------------
>GWOTX852-18|Rhamma bilix|CP Lep 1443|m2467|Rhamma bilix|Yarumal|La Marconia|BOLD:ABX0493|
---------------------------------------ACTTTATATTTCATTTTTGGAATCTGAGCAGGAATATTAGGCACATCTTTA---AGAATTTTAATTCGAATAGAATTAGGAACTCCTGGATCTCTAATTGGAGAT---GATCAAATTTATAATACAATTGTCACAGCTCATGCATTTATCATAATTTTTTTTATAGTTATACCTATTATAATTGGAGGATTTGGAAATTGATTAGTTCCATTAATA---TTAGGAGCCCCAGATATAGCCTTTCCACGAATAAATAATATAAGATTTTGATTATTACCTCCTTCACTAATATTATTAGTTTCGAGAAGAATTGTAGAAAATGGGGCAGGAACAGGATGAACAGTTTACCCACCACTTTCATCAAATATTGCTCACGGAGGATCTTCTGTTGATTTA---GCTATTTTTTCATTACATTTAGCGGGTATTTCATCAATTTTAGGAGCTATTAATTTTATTACAACTATTATTAATATACGAGTTAATAATTTATCTTTTGATCAAATATCATTATTTATTTGAGCAGTAGGAATTACAGCACTATTATTATTATTATCTTTACCCGTATTAGCTGGA---GCTATTACTATATTATTAACAGATCGAAATTTAAATACTTCATTTTTTGATCCTGCTGGAGGAGGAGATCCAATTTTATATCAACATTTA-------------------------------------------------------------------------------------------------------------------------------------------------------------------------------------------------
>GWOTX851-18|Penaincisalia browni|CP Lep 1442|m2466|Penaincisalia browni|Yarumal|La Marconia|BOLD:ADR7577|
---------------------------------------ACTTTATACTTCATTTTTGGAATCTGAGCAGGGATATTAGGAACATCCTTA---AGAATCCTAATTCGAATAGAATTAGGTACTCCTGGGTCTTTAATTGGAGAT---GATCAAATTTATAATACTATTGTTACAGCTCATGCCTTTATTATAATTTTTTTTATAGTTATACCTATTATAATTGGAGGATTTGGAAATTGATTAGTACCATTAATA---CTAGGAGCTCCAGATATAGCATTTCCTCGAATGAATAATATAAGATTTTGATTATTACCCCCTTCATTAATATTATTAATTTCAAGAAGAATTGTAGAAAATGGAGCAGGGACAGGATGAACAGTTTACCCCCCACTTTCATCTAATATTGCTCATAGAGGATCCTCAGTTGATTTA---GCTATTTTTTCTTTACATTTAGCAGGTATTTCATCAATTCTAGGAGCTATTAATTTTATTACAACTATTATTAATATACGAATTAATAACTTATCTTTTGATCAAATATCATTATTTATTTGAGCAGTAGGAATTACTGCATTATTATTATTATTATCTTTACCTGTATTAGCAGGA---GCTATTACTATATTATTAACAGATCGAAATTTAAATACATCATTTTTTGATCCTGCA----------------------------------------------------------------------------------------------------------------------------------------------------------------------------------------------------------------------------------
>GWOTX850-18|Penaincisalia browni|CP Lep 1441|m2465|Penaincisalia browni|Yarumal|La Marconia|BOLD:ADR7577|
------------------------------------------------------TTTGGAATCTGAGCAGGGATATTAGGAACATCCTTA---AGAATCCTAATTCGAATAGAATTAGGTACTCCTGGGTCTTTAATTGGAGAT---GATCAAATTTATAATACTATTGTTACAGCTCATGCCTTTATTATAATTTTTTTTATAGTTATACCTATTATAATTGGAGGATTTGGAAATTGATTAGTACCATTAATA---CTAGGAGCTCCAGATATAGCATTTCCTCGAATGAATAATATAAGATTTTGATTATTACCCCCTTCATTAATATTATTAATTTCAAGAAGAATTGTAGAAAATGGAGCAGGGACAGGATGAACAGTTTACCCCCCACTTTCATCTAATATTGCTCATAGAGGATCCTCAGTTGATTTA---GCTATTTTTTCTTTACATTTAGCAGGTATTTCATCAATTCTAGGAGCTATTAATTTTATTACAACTATTATTAATATACGAATCAATAACTTATCTTTTGATCAAATATCATTATTTATTTGAGCAGTAGGAATTACTGCATTATTATTATTATTATCTTTACCTGTATTAGCAGGA---GCTATTACTATATTATTAACAGATCGAAATTTAAATACATCATTTTTTGATCCTGCAGGAGGTGGAGATCCAATTTTATATCAACATTTA-------------------------------------------------------------------------------------------------------------------------------------------------------------------------------------------------
>GWOTX849-18|Penaincisalia browni|CP Lep 1440|m2464|Penaincisalia browni|Yarumal|La Marconia|BOLD:ADR7577|
---------------------------------------ACTTTATACTTCATTTTTGGAATCTGAGCAGGAATATTAGGAACATCCTTA---AGAATCCTAATTCGAATAGAATTAGGTACTCCTGGGTCTTTAATTGGAGAT---GATCAAATTTATAATACTATTGTTACAGCTCATGCCTTTATTATAATTTTTTTTATAGTTATACCTATTATAATTGGAGGATTTGGAAATTGATTAGTACCATTAATA---CTAGGAGCTCCAGATATAGCATTTCCTCGAATGAATAATATAAGATTTTGATTATTACCCCCTTCATTAATATTATTAATTTCAAGAAGAATTGTAGAAAATGGAGCAGGGACAGGATGAACAGTTTACCCCCCACTTTCATCTAATATTGCTCATAGAGGATCCTCAGTTGATTTA---GCTATTTTTTCTTTACATTTAGCAGGTATTTCATCAATTCTAGGAGCTATTAATTTTATTACAACTATTATTAATATACGAATTAATAACTTATCTTTTGATCAAATATCATTATTTATTTGAGCAGTAGGAATTACTGCATTATTATTATTATTATCTTTACCTGTATTAGCAGGA---GCTATTACTATATTATTAACAGATCGAAATTTAAATACATCATTTTTTGATCCTGCAGGAGGTGGAGATCCAATTTTATATCAACATTTA-------------------------------------------------------------------------------------------------------------------------------------------------------------------------------------------------
>GWOTX848-18|Penaincisalia browni|CP Lep 1439|m2463|Penaincisalia browni|Yarumal|La Marconia|BOLD:ADR7577|
---------------------------------------------------------------TGAGCAGGAATATTAGGAACATCCTTA---AGAATCCTAATTCGAATAGAATTAGGTACTCCTGGATCTTTAATTGGAGAT---GATCAAATTTATAATACTATTGTTACAGCTCATGCCTTTATTATAATTTTTTTTATAGTTATACCTATTATAATTGGAGGATTTGGAAATTGATTAGTACCATTAATA---CTAGGAGCTCCAGATATAGCATTTCCTCGAATGAATAATATAAGATTTTGATTATTACCCCCTTCATTAATATTATTAATTTCAAGAAGAATTGTAGAAAATGGAGCAGGGACAGGATGAACAGTTTACCCCCCACTTTCATCTAATATTGCTCATAGAGGATCCTCAGTTGATTTA---GCTATTTTTTCTTTACATTTAGCAGGTATTTCATCAATTCTAGGAGCTATTAATTTTATTACAACTATTATTAATATACGAATTAATAACTTATCTTTTGATCAAATATCATTATTTATTTGAGCAGTAGGAATTACTGCATTATTATTATTATTATCTTTACCTGTATTAGCAGGA---GCTATTACTATATTATTAACAGATCGAAATTTAAATACATCATTTTTTGATCCTGCAGGAGGTGGAGATCCAATTTTATATCAACATTTA-------------------------------------------------------------------------------------------------------------------------------------------------------------------------------------------------
>GWOTX847-18|Atlides dahnersi|CP Lep 1438|m2462|Atlides dahnersi|Yarumal|La Marconia|BOLD:ADD3894|
------------------------------------------------------------------------------------------TTAAGAATCCTAATTCGAATAGAATTAGGCACCCCCGGTTCTTTAATTGGTGAT---GATCAAATTTACAATACTATTGTAACAGCTCATGCATTTATTATAATTTTTTTTATAGTTATACCTATTATAATTGGAGGATTCGGAAATTGATTAGTCCCATTAATA---TTAGGAGCCCCTGATATAGCATTTCCTCGAATAAATAATATAAGATTTTGATTATTACCCCCATCATTAATATTACTAATTTCTAGAAGAATTGTAGAAAATGGAGTAGGTACAGGATGAACAGTTTACCCCCCACTTTCATCTAATATTGCTCATAGTGGTTCTTCAGTTGACTTA---GCTATTTTTTCTTTACATTTAGCAGGAATTTCTTCAATTTTAGGAGCTATTAACTTTATTACTACTATTATTAATATGCGAATTAATAATCTATCATTTGATCAAATATCATTATTTATTTGAGCTGTAGGAATTACAGCATTATTATTATTATTA-------------------------------------------------------------------------------------------------------------------------------------------------------------------------------------------------------------------------------------------------------------------------------------------------------------------
>GWOTX844-18|Rhamma commodus|CP Lep 1435|m2459|Rhamma commodus|Yarumal|La Marconia|BOLD:ABX0548|
------------------------------------------TTATACTTTATTTTTGGAATTTGAGCAGGAATATTAGGAACATCTTTA---AGAATTTTAATTCGAATAGAATTAGGAACCCCTGGATCTTTAATTGGAGAC---GACCAAATTTATAATACAATTGTCACAGCTCATGCATTTATTATAATTTTTTTTATAGTTATACCTATTATAATTGGAGGATTTGGAAATTGATTGGTGCCATTAATA---TTAGGAGCCCCAGATATAGCCTTTCCACGAATAAATAATATAAGATTTTGACTATTACCCCCTTCATTAATATTATTAATTTCAAGAAGAATTGTAGAAAATGGAGCAGGAACAGGATGAACAGTTTACCCACCACTTTCATCAAATATTGCTCACGGAGGATCTTCTGTTGATTTA---GCTATTTTTTCATTGCACCTAGCAGGTATTTCATCAATTTTAGGAGCTATTAATTTTATTACAACTATTATTAATATACGAGTTAATAATTTATCTTTTGATCAAATATCATTATTTATTTGAGCAGTAGGAATTACAGCATTATTATTATTATTATCCCTACCTGTATTAGCTGGA---GCTATTACTATACTATTAACAGATCGAAATTTAAATACTTCATTTTTTGATCCTGCTGGAGGAGGGGATCCAATTTTATATCAACATTTA-------------------------------------------------------------------------------------------------------------------------------------------------------------------------------------------------
>GWOTX843-18|Rhamma commodus|CP Lep 1434|m2458|Rhamma commodus|Yarumal|La Marconia|BOLD:ABX0548|
---------------------------------------ACTTTATACTTTATTTTTGGAATTTGAGCAGGAATATTAGGAACATCTTTA---AGAATTTTAATTCGAATAGAATTAGGAACCCCTGGATCTTTAATTGGAGAC---GACCAAATTTATAATACAATTGTCACAGCTCATGCATTTATTATAATTTTTTTTATAGTTATACCCATTATAATTGGAGGATTTGGAAATTGATTGGTGCCATTAATA---TTAGGAGCCCCAGATATAGCCTTTCCACGAATAAATAATATAAGATTTTGACTATTACCCCCTTCATTAATATTATTAATTTCAAGAAGAATTGTAGAAAATGGAGCAGGAACAGGATGAACAGTTTACCCACCACTTTCATCAAATATTGCTCACGGAGGATCTTCTGTTGATTTA---GCTATTTTTTCATTACACCTAGCAGGTATTTCATCAATTTTAGGAGCTATTAATTTTATTACAACTATTATTAATATACGAGTTAATAATTTATCTTTTGATCAAATATCATTATTTATTTGAGCAGTAGGAATTACAGCATTATTATTATTATTATCCCTACCTGTATTAGCTGGA---GCTATTACTATACTATTAACAGATCGAAATTTAAATACTTCATTTTTTGATCCTGCTGGAGGAGGGGATCCAATTTTATATCAACATTTA-------------------------------------------------------------------------------------------------------------------------------------------------------------------------------------------------
>GWOTX842-18|Rhamma hybla|CP Lep 1433|m2457|Rhamma hybla|Yarumal|La Marconia|BOLD:ABX0547|
---------------------------------------ACTTTATATTTTATTTTTGGAATTTGAGCAGGAATATTAGGAACATCCTTA---AGAATTTTAATTCGAATAGAATTAGGAACTCCTGGATCTTTAATTGGAGAT---GATCAAATTTATAATACAATTGTCACAGCTCATGCATTTATTATAATTTTTTTTATAGTAATACCTATTATAATTGGAGGGTTTGGAAATTGATTAGTCCCATTAATA---CTGGGAGCTCCAGATATAGCTTTCCCGCGAATAAATAATATAAGATTTTGATTATTACCCCCTTCACTAATATTATTAGTTTCGAGAAGAATTGTAGAAAATGGAGCAGGAACAGGCTGAACGGTTTACCCCCCACTTTCATCAAATATTGCTCATAGAGGATCTTCAGTTGACTTA---GCTATTTTTTCATTGCATTTAGCAGGTATTTCATCAATTTTAGGGGCTATTAATTTTATTACAACTATTATTAATATACGAGTTAATAATTTATCTTTTGACCAAATATCATTATTTATTTGAGCAGTAGGAATTACAGCATTATTATTATTATTATCTTTACCTGTTTTAGCTGGA---GCTATTACTATATTATTAACAGATCGAAATTTAAATACTTCATTTTTTGATCCTGCTGGAGGAGGA-------------------------------------------------------------------------------------------------------------------------------------------------------------------------------------------------------------------------
>GWOTX841-18|Rhamma hybla|CP Lep 1432|m2456|Rhamma hybla|Yarumal|La Marconia|BOLD:ABX0547|
------------------------------------------------------TTTGGAATTTGAGCAGGAATATTAGGAACATCCTTA---AGAATTTTAATTCGAATAGAATTAGGAACTCCTGGATCTTTAATTGGAGAT---GATCAAATTTATAATACAATTGTCACAGCTCATGCATTTATTATAATTTTTTTTATAGTAATACCTATTATAATTGGAGGGTTTGGAAATTGATTAGTCCCATTAATA---CTGGGAGCTCCAGATATAGCTTTCCCGCGAATAAATAATATAAGATTTTGATTATTACCCCCTTCACTAATATTATTAGTTTCGAGAAGAATTGTAGAAAATGGAGCAGGAACAGGCTGAACGGTTTACCCCCCACTTTCATCAAATATTGCTCATAGAGGATCTTCAGTTGACTTA---GCTATTTTTTCATTGCATTTAGCAGGTATTTCATCAATTTTAGGGGCTATTAATTTTATTACAACTATTATTAATATACGAGTTAATAATTTATCTTTTGACCAAATATCATTATTTATTTGAGCAGTAGGAATTACAGCATTATTATTATTATTATCTTTACCTGTTTTAGCTGGA---GCTATTACTATATTATTAACAGATCGAAATTTAAATACTTCATTTTTTGATCCTGCTGGAGGAGGAGATCCAATTTTATACCAACATTTA-------------------------------------------------------------------------------------------------------------------------------------------------------------------------------------------------
>GWOTX840-18|Rhamma hybla|CP Lep 1431|m2455|Rhamma hybla|Yarumal|La Marconia|BOLD:ABX0547|
---------------------------------------------------------------TGAGCAGGAATATTAGGAACATCCTTA---AGAATTTTAATTCGAATAGAATTAGGAACTCCTGGATCTTTAATTGGAGAT---GATCAAATTTATAATACAATTGTCACAGCTCATGCATTTATTATAATTTTTTTTATAGTAATACCTATTATAATTGGAGGGTTTGGAAATTGATTAGTCCCATTAATA---CTGGGAGCTCCAGATATAGCTTTCCCGCGAATAAATAATATAAGATTTTGATTATTACCCCCTTCACTAATATTATTAGTTTCGAGAAGAATTGTAGAAAATGGAGCAGGAACAGGCTGAACGGTTTACCCCCCACTTTCATCAAATATTGCTCATAGAGGATCTTCAGTTGACTTA---GCTATTTTTTCATTGCATTTAGCAGGTATTTCATCAATTTTAGGGGCTATTAATTTTATTACAACTATTATTAATATACGAGTTAATAATTTATCTTTTGACCAAATATCATTATTTATTTGAGCAGTAGGAATTACAGCATTATTATTATTATTATCTTTACCTGTTTTAGCTGGA---GCTATTACTATATTATTAACAGATCGAAATTTAAATACTTCATTTTTTGATCCTGCTGGAGGAGGAGATCCAATTTTATACCAACATTTA-------------------------------------------------------------------------------------------------------------------------------------------------------------------------------------------------
>GWOTX839-18|Arzecla|CP Lep 1430|m2454||Yarumal|La Marconia|BOLD:ADD3401|
------------------------------------------------------------ATTTGAGCAGGAATATTAGGGACCTCTTTA---AGAATTTTAATCCGAATAGAGTTAGGTACCCCAGGATCTTTAATCGGAGAC---GATCAAATTTATAATACAATTGTTACAGCCCATGCTTTTATTATAATTTTTTTTATAGTAATGCCTATTATAATTGGAGGATTTGGAAATTGATTAGTACCTTTAATA---TTAGGAGCCCCTGATATGGCATTCCCACGAATAAATAATATAAGATTTTGATTATTACCTCCTTCATTATTATTATTAATTTCAAGAAGAATCGTAGAAAATGGAGCTGGGACTGGATGAACAGTTTACCCCCCACTTTCATCTAATATTGCCCATAGAGGTTCTTCAGTTGATTTA---GCCATTTTTTCTCTTCATTTAGCAGGAATCTCATCAATTTTAGGAGCTATCAATTTTATTACAACTATTATTAATATACGAGTTAATAATTTATCCTTTGATCAAATATCATTATTTATTTGAGCTGTAGGAATCACAGCATTATTATTATTATTATCTCTACCCGTATTAGCTGGA---GCTATTACTATATTATTAACTGATCGAAATCTTAATACTTCTTTTTTTGATCCTGCTGGA-------------------------------------------------------------------------------------------------------------------------------------------------------------------------------------------------------------------------------
>GWOTX838-18|Ocaria clepsydra|CP Lep 1429|m2453|Ocaria clepsydra|Fredonia|Cerro Bravo|BOLD:ADR4933|
---------------------------------------------------------------------------------ACATCTTTA---AGAATTTTAATTCGAATAGAATTAGGAACACCTGGATCTCTAATTGGAGAT---GATCAAATTTATAATACTATTGTAACAGCTCATGCTTTTATTATAATTTTTTTTATAGTTATACCAATTATAATTGGTGGATTTGGAAATTGATTAGTACCATTAATA---TTAGGAGCTCCTGATATAGCATTTCCACGAATAAATAACATAAGATTTTGATTATTACCCCCATCATTAATATTACTAATTTCAAGAAGAATTGTAGAAAATGGAGCAGGAACAGGATGAACAGTTTACCCCCCACTTTCATCTAATATTGCTCATAGAGGATCATCAGTTGATCTA---GCTATTTTTTCTCTTCATTTAGCAGGTATTTCATCAATTTTAGGAGCTATTAATTTTATTACAACTATCATTAACATACGAATTAATAATTTATCATTTGATCAATTATCATTATTTATCTGAGCTGTAGGAATTACAGCTTTATTACTACTTTTATCATTACCTGTATTAGCAGGA---GCTATTACTATATTATTAACAGATCGAAATTTAAATACATCATTTTTTGACCCA-------------------------------------------------------------------------------------------------------------------------------------------------------------------------------------------------------------------------------------
>GWOTX837-18|Brevianta tolmides|CP Lep 1428|m2452|Brevianta tolmides|Fredonia|Cerro Bravo|BOLD:ADD2179|
---------------------------------------------------------------------------GTAGGAACATCCTTA---AGAATCTTAATTCGAATAGAATTAGGTACCCCCGGATCTTTAATTGGAGAT---GATCAAATTTATAATACTATTGTTACAGCTCATGCCTTTATTATAATTTTTTTTATAGTAATACCTATTATAATTGGAGGATTTGGTAACTGATTAGTACCTCTTATA---TTAGGAGCTCCAGATATAGCTTTCCCACGAATAAATAATATAAGATTTTGATTATTACCTCCTTCATTAATATTATTAATTTCAAGAAGAATTGTAGAAAATGGAGCAGGAACAGGATGAACAGTTTATCCCCCACTTTCATCTAATATTGCACATAGAGGATCTTCTGTTGATTTA---GCTATTTTTTCTTTACATTTAGCAGGTATTTCATCAATTTTAGGAGCTATTAATTTTATTACAACCATTATTAATATACGAATTAATAATTTAGCATTTGACCAAATATCATTATTTATCTGAGCAGTAGGAATTACTGCTTTATTATTATTATTATCTTTACCTGTATTAGCTGGA---GCTATTACTATATTATTAACAGATCGAAATTTAAATACATCATTTTTTGATCCA-------------------------------------------------------------------------------------------------------------------------------------------------------------------------------------------------------------------------------------
>GWOTX836-18|Brangas coccineifrons|CP Lep 1427|m2451|Brangas coccineifrons|Fredonia|Cerro Bravo|BOLD:ADR8126|
------------------------------------------------------TTTGGAATTTGAGCAGGTATAGTAGGAACATCTCTA---AGAATTTTAATTCGAATAGAGTTAGGTACCCCAGGATCTTTAATTGGGGAT---GATCAAATTTATAATACTATTGTAACAGCTCATGCATTTATTATAATTTTTTTTATAGTTATACCTATTATAATTGGAGGATTTGGAAATTGATTAGTACCTTTAATA---CTTGGAGCCCCTGATATAGCATTTCCACGAATAAATAACATAAGATTTTGGTTATTACCCCCATCTTTAATATTATTAATTTCAAGAAGAATCGTTGAAAATGGAGCAGGAACTGGATGAACAGTTTACCCCCCACTTTCATCTAATATTGCACATAGAGGATCATCAGTTGATTTA---GCTATTTTTTCTTTACATTTAGCAGGTATTTCCTCTATTTTAGGAGCTATTAATTTTATCACAACTATCATTAATATACGAGTTAATAACTTAGCTTTTGATCAAATATCATTATTTATTTGAGCTGTAGGAATTACAGCTTTATTATTATTATTATCTTTACCTGTATTAGCAGGA---GCTATTACTATATTATTAACAGATCGAAACTTAAATACTTCATTTTTTGATCCAGCAGGAGGA----------------------------------------------------------------------------------------------------------------------------------------------------------------------------------------------------------------------------
>GWOTX835-18|Parrhasius selika|CP Lep 1426|m2450|Parrhasius selika|Fredonia|Cerro Bravo|BOLD:AEB6602|
------------------------------------------------------------------------------------------------------------------TTAGGAACTCCTGGTTCTTTAATTGGAGAT---GATCAAATTTATAATACTATTGTTACAGCTCATGCTTTTATTATAATTTTTTTCATGGTTATACCTATTATAATTGGAGGATTTGGAAATTGATTAGTACCTTTAATA---TTAGGAGCTCCAGATATAGCATTCCCACGAATAAATAATATAAGATTTTGATTATTACCCCCTTCATTAATATTATTAGTTTCAAGAAGAATTGTAGAAAATGGAGCAGGAACAGGATGAACAGTTTACCCCCCACTTTCATCAAATATTGCCCATGGAGGAGCATCTGTTGATTTA---GCTATTTTTTCATTACATTTAGCTGGTATTTCATCAATTTTAGGAGCTATTAATTTTATTACAACTATTATTAATATACGAGTTAATAACTTATCCTTTGATCAAATATCATTATTTATTTGAGCAGTTGGAATTACAGCTTTATTATTATTATTATCTTTACCTGTATTAGCTGGA---GCTATTACTATATTATTA-------------------------------------------------------------------------------------------------------------------------------------------------------------------------------------------------------------------------------------------------------------------------
>GWOTX832-18|Theritas anna|CP Lep 1423|m2447|Theritas anna|Fredonia|Cerro Bravo|BOLD:ADD3644|
------------------------------------------------------------------GCAGGAATATTAGGAACATCTTTA---AGAATCTTAATTCGAATAGAATTAGGAACTCCCGGATCTTTAATTGGAGAT---GATCAAATTTATAATACTATTGTTACAGCTCATGCTTTTATTATAATCTTTTTTATAGTTATACCCATTATAATTGGAGGATTTGGAAATTGATTAGTACCTTTAATA---TTAGGAGCCCCAGATATAGCATTCCCACGAATAAATAATATAAGATTTTGGTTATTACCCCCTTCATTAATATTATTAGTCTCAAGAAGAATTGTAGAAAATGGAGCAGGAACAGGATGAACAGTTTATCCCCCACTTTCATCTAATATTGCTCATAGAGGTCCTTCTGTTGATTTA---GCCATTTTTTCATTACATTTAGCTGGTATTTCATCAATTTTAGGAGCTATTAATTTTATTACTACTATTATTAATATACGTGTTAATAATTTATCTTTCGATCAAATATCTTTATTTATTTGAGCTGTTGGAATTACAGCATTATTATTATTATTATCTCTACCAGTATTAGCTGGA---GCTATTACTATATTATTAACAGATCGAAATTTAAATACTTCATTTTTTGACCCTGCTGGAGGAGGAGATCCAATTTTATATCAACATTTA-------------------------------------------------------------------------------------------------------------------------------------------------------------------------------------------------
>GWOTX831-18|Arcas splendor|CP Lep 1422|m2446|Arcas splendor|Fredonia|Cerro Bravo|BOLD:AAO1610|
---------------------------------------------------------------TGAGCAGGAATAGTAGGAACATCTTTA---AGAATTTTAATTCGAATAGAATTAGGTACTCCTGGATCTTTGATTGGAGAT---GATCAAATTTATAATACTATTGTTACAGCTCATGCATTTATTATAATTTTTTTCATAGTTATACCTATTATAATTGGAGGATTTGGAAATTGATTAGTCCCATTAATA---TTAGGAGCCCCAGATATAGCATTTCCACGAATAAATAATATAAGATTTTGATTATTACCTCCATCATTAATATTATTAATCTCAAGAAGAATTGTAGAAAATGGAGCAGGAACAGGATGAACAGTTTACCCCCCACTTTCATCTAATATTGCTCATAGAGGAGCATCAGTTGATTTA---GCTATTTTTTCATTACATTTAGCAGGAATTTCCTCAATTTTAGGAGCTATTAATTTCATTACAACAATTATTAATATACGAGTTAATAATTTATCATTTGATCAAATATCATTATTTATTTGAGCAGTAGGAATTACAGCATTATTATTATTATTATCATTACCAGTTTTAGCAGGA---GCTATTACAATATTATTAACAGATCGTAATTTAAATACCTCATTTTTTGATCCAGCTGGAGGAGGTGATCCAATTTTATATCAACATTTA-------------------------------------------------------------------------------------------------------------------------------------------------------------------------------------------------
>GWOTX830-18|Allosmaitia strophius|CP Lep 1421|m2445|Allosmaitia strophius|Fredonia|Cerro Bravo|BOLD:ABA2426|
------------------------------------------TTATACTTTATTTTTGGAATTTGAGCAGGTATATTAGGAACATCTTTA---AGAATTTTAATTCGAATAGAATTAGGAACTCCTGGCTCTTTAATTGGTGAT---GATCAAATTTATAATACTATTGTTACAGCTCATGCTTTTATTATAATTTTTTTTATAGTAATACCTATTATAATTGGAGGATTTGGAAATTGATTAGTACCATTAATA---TTAGGTGCTCCAGATATAGCATTTCCACGAATAAATAATATAAGATTTTGATTACTACCCCCTTCATTAATATTATTAATTTCAAGAAGAATTGTAGAAAATGGAGCAGGAACTGGATGAACAGTTTACCCCCCACTTTCATCTAATATTGCTCATGGAGGATCTTCAGTTGATTTA---GCTATCTTTTCTTTACATTTAGCAGGTATTTCATCAATTTTAGGAGCTATTAATTTTATTACAACTATTATTAATATACGTGTTAATAATTTATCTTTTGATCAAATATCTTTATTTATTTGAGCTGTAGGAATTACTGCTTTATTACTATTATTATCTTTACCAGTATTAGCAGGA---GCTATTACTATATTATTAACAGACCGAAATTTAAACACTTCATTTTTTGATCCTGCTGGCGGAGGAGATCCAATTTTATATCAACATTTA-------------------------------------------------------------------------------------------------------------------------------------------------------------------------------------------------
>GWOTX829-18|Calycopis sp.|CP Lep 1420|m2444|Calycopis sp.|Fredonia|Cerro Bravo|BOLD:ADR3036|
---------------------------------------ACTTTATATTTTATTTTTGGTATTTGAGCAGGAATAGTAGGAACATCATTA---AGAATTTTAATTCGTATGGAATTAGGTACTCCAGGATCTTTAATTGGTGAT---GATCAAATTTATAATACTATTGTAACAGCTCATGCTTTTATTATAATTTTTTTTATAGTTATACCTATTATAATTGGAGGATTCGGGAATTGATTAGTCCCATTAATA---TTAGGAGCTCCTGATATAGCATTCCCACGAATAAATAATATAAGATTTTGATTATTACCACCTTCATTAATATTATTAATCTCAAGAAGAATCGTAGAAAATGGAGCAGGAACAGGATGAACAGTTTACCCCCCACTTTCATCTAATATTGCCCATGGAGGATCTTCAGTAGATTTA---GCTATTTTCTCTCTTCATTTAGCAGGAATTTCTTCAATTCTAGGAGCTATTAATTTTATTACAACCATTATTAATATACGAATTAATAATTTAGCTTTTGATCAAATATCATTATTTATTTGAGCAGTAGGAATTACAGCATTATTATTACTTTTATCTTTACCAGTATTAGCAGGA---GCTATTACTATATTATTAACTGATCGAAATTTAAATACCTCTTTTTTTGATCCT-------------------------------------------------------------------------------------------------------------------------------------------------------------------------------------------------------------------------------------
>GWOTX828-18|Aubergina hesychia|CP Lep 1419|m2443|Aubergina hesychia|Fredonia|Cerro Bravo|BOLD:ACD7918|
------------------------------------------TTATATTTTATTTTTGGAATCTGAGCAGGAATATTAGGAACATCATTA---AGAATCTTAATTCGAATAGAATTAGGAACCCCCGGATCTTTAATTGGTGAT---GATCAAATTTATAATACAATTGTCACAGCTCATGCTTTTATCATAATTTTTTTTATAGTTATACCTATCATAATTGGAGGATTTGGAAATTGACTTGTACCTCTTATA---TTAGGAGCTCCAGATATAGCATTTCCACGAATAAATAATATAAGATTTTGATTACTTCCTCCTTCATTAATACTATTAATTTCAAGAAGAATTGTAGAAAATGGAGCAGGAACAGGATGAACAGTTTACCCCCCACTCTCATCAAATATTGCTCACAGAGGATCATCAGTTGACTTA---GCTATTTTTTCTCTTCATTTAGCAGGAATTTCTTCAATTTTAGGAGCCATTAATTTTATTACAACTATTATTAATATACGAATTAATAATATATCATTTGATCAAATATCATTATTTATTTGAGCTGTAGGAATTACAGCATTATTATTATTATTATCTCTACCTGTTTTAGCTGGT---GCAATTACAATATTATTAACAGATCGAAATTTAAATACTTCTTTTTTTGATCCT-------------------------------------------------------------------------------------------------------------------------------------------------------------------------------------------------------------------------------------
>GWOTX827-18|Aubergina hesychia|CP Lep 1418|m2442|Aubergina hesychia|Fredonia|Cerro Bravo|BOLD:ACD7918|
------------------------------------------TTATATTTTATTTTTGGAATCTGAGCAGGAATATTAGGAACATCATTA---AGAATCTTAATTCGAATAGAATTAGGAACCCCCGGATCTTTAATTGGTGAT---GATCAAATTTATAATACAATTGTCACAGCTCATGCTTTTATCATAATTTTTTTTATAGTTATACCTATCATAATTGGAGGATTTGGAAATTGACTTGTACCTCTTATA---TTAGGAGCTCCAGATATAGCATTTCCACGAATAAATAATATAAGATTTTGATTACTTCCTCCTTCATTAATACTATTAATTTCAAGAAGAATTGTAGAAAATGGAGCAGGAACAGGATGAACAGTTTACCCCCCACTCTCATCAAATATTGCTCACAGAGGATCATCAGTTGACTTA---GCTATTTTTTCTCTTCATTTAGCAGGAATTTCTTCAATTTTAGGAGCCATTAATTTTATTACAACTATTATTAATATACGAATTAATAATATATCATTTGATCAAATATCATTATTTATTTGAGCTGTAGGAATTACAGCATTATTATTATTATTATCTCTACCTGTTTTAGCTGGT---GCAATTACAATATTATTAACAGATCGAAATTTAAATACTTCTTTTTTTGATCCTGCAGGTGGAGGAGATCCAATTCTTTATCAACATTTA-------------------------------------------------------------------------------------------------------------------------------------------------------------------------------------------------
>GWOTX826-18|Aubergina hesychia|CP Lep 1417|m2441|Aubergina hesychia|Fredonia|Cerro Bravo|BOLD:ACD7918|
------------------------------------------------------------------GCAGGAATATTAGGAACATCATTA---AGAATCTTAATTCGAATAGAATTAGGAACCCCCGGATCTTTAATTGGTGAT---GATCAAATTTATAATACAATTGTCACAGCTCATGCTTTTATCATAATTTTTTTTATAGTTATACCTATCATAATTGGAGGATTTGGAAATTGACTTGTACCTCTTATA---TTAGGAGCTCCAGATATAGCATTTCCACGAATAAATAATATAAGATTTTGATTACTTCCTCCTTCATTAATACTATTAATTTCAAGAAGAATTGTAGAAAATGGAGCAGGAACAGGATGAACAGTTTACCCCCCACTCTCATCAAATATTGCTCACAGAGGATCATCAGTTGACTTA---GCTATTTTTTCTCTTCATTTAGCAGGAATTTCTTCAATTTTAGGAGCCATTAATTTTATTACAACTATTATTAATATACGAATTAATAATATATCATTTGATCAAATATCATTATTTATTTGAGCTGTAGGAATTACAGCATTATTATTATTATTATCTCTACCTGTTTTAGCTGGT---GCAATTACAATATTATTAACAGATCGAAATTTAAATACTTCTTTTTTTGATCCTGCAGGTGGAGGAGAT----------------------------------------------------------------------------------------------------------------------------------------------------------------------------------------------------------------------
>GWOTX825-18|Aubergina vanessoides|CP Lep 1416|m2440|Aubergina vanessoides|Fredonia|Cerro Bravo|BOLD:ADR4109|
---------------------------------------------------------------------GGAATATTAGGGACATCTCTA---AGAATTTTAATTCGTATAGAATTAGGAACTCCTGGCTCTCTAATTGGAGAC---GATCAAATTTATAACACAATTGTCACAGCTCATGCTTTTATTATAATTTTTTTTATAGTAATACCAATTATAATTGGAGGATTTGGAAATTGACTTGTTCCTCTTATA---CTTGGAGCCCCAGATATAGCTTTCCCCCGAATAAATAATATAAGATTTTGACTACTTCCCCCTTCATTAATATTATTAATTTCAAGAAGAATTGTAGAAAATGGAGCAGGGACAGGATGAACAGTTTACCCCCCACTTTCATCAAATATTGCCCATGGAGGATCCTCCGTTGACTTA---GCTATTTTTTCCCTTCATTTAGCGGGTATTTCTTCAATTTTAGGTGCTATTAATTTTATTACAACTATTATTAATATGCGGATTAATAATTTATCCTTTGATCAAATATCTTTATTTATTTGAGCTGTAGGAATTACAGCATTATTATTATTACTGTCTTTACCAGTTTTAGCGGGA---GCTATTACTATATTATTAACGGATCGAAATTTAAACACCTCTTTTTTTGATCCAGCTGGAGGGGGAGACCCAATTCTTTATCAACATCTA-------------------------------------------------------------------------------------------------------------------------------------------------------------------------------------------------
>GWOTX824-18|Aubergina vanessoides|CP Lep 1415|m2439|Aubergina vanessoides|Fredonia|Cerro Bravo|BOLD:ADR4109|
------------------------------------------------------------------GCAGGGATATTAGGGACATCTCTA---AGAATTTTAATTCGTATAGAATTAGGAACTCCTGGCTCTCTAATTGGAGAC---GATCAAATTTATAACACAATTGTCACAGCTCATGCTTTTATTATAATTTTTTTTATAGTAATACCAATTATAATTGGAGGATTTGGAAATTGACTTGTTCCTCTTATA---CTTGGAGCCCCAGATATAGCTTTCCCCCGAATAAATAATATAAGATTTTGACTACTTCCCCCTTCATTAATATTATTAATTTCAAGAAGAATTGTAGAAAATGGAGCAGGGACAGGATGAACAGTTTACCCCCCACTTTCATCAAATATTGCCCATGGAGGATCCTCCGTTGACTTA---GCTATTTTTTCCCTTCATTTAGCGGGTATTTCTTCAATTTTAGGTGCTATTAATTTTATTACAACTATTATTAATATGCGGATTAATAATTTATCCTTTGATCAAATATCTTTATTTATTTGAGCTGTAGGAATTACAGCATTATTATTATTACTGTCTTTACCAGTTTTAGCGGGA---GCTATTACTATATTATTAACGGATCGAAATTTAAACACCTCTTTTTTTGATCCGGCTGGAGGGGGAGACCCAATTCTTTATCAACATCTA-------------------------------------------------------------------------------------------------------------------------------------------------------------------------------------------------
>GWOTX821-18|Erora sp.|CP Lep 1412|m2436|Erora sp.|Fredonia|Cerro Bravo|BOLD:ADS0114|
---------------------------------------------------------------------------------------------------------------------------------------------------------------------------------------------------------------ATACCTATTATAATTGGAGGATTTGGAAATTGATTAGTACCTTTAATA---TTAGGAGCACCAGATATAGCATTTCCACGAATAAATAATATAAGATTTTGATTATTACCTCCTTCACTAATATTATTAGTTTCTAGAAGAATTGTAGAAAATGGTGCAGGAACTGGATGAACAGTTTACCCCCCACTTTCATCTAATATTGCACATAGAGGTTCATCAGTTGATCTA---GCTATTTTTTCTTTACATTTAGCAGGTATTTCATCAATTATAGGAGCTATTAATTTTATTACAACTATTATTAATATACGA----------------------------------------------------------------------------------------------------------------------------------------------------------------------------------------------------------------------------------------------------------------------------------------------------------------------------------------------------------------------------------------------
>GWOTX819-18|Ocaria aholiba|CP Lep 1410|m2434|Ocaria aholiba|Fredonia|Cerro Bravo|BOLD:ADI9819|
---------------------------------------------------------------------------TTAGGAACATCTTTA---AGAATTTTAATTCGAATAGAATTAGGGACTCCTGGATCTTTAATTGGAGAT---GATCAAATTTATAATACTATTGTAACAGCTCATGCTTTTATTATAATTTTTTTTATAGTAATACCAATTATAATTGGAGGATTTGGAAACTGATTAGTACCATTAATA---CTTGGAGCACCAGATATAGCATTTCCACGAATAAATAATATAAGATTTTGATTATTACCTCCTTCATTAATATTATTAATTTCAAGAAGAATTGTAGAAAATGGAGCAGGAACAGGATGAACAGTTTACCCACCACTTTCATCTAATATTGCCCATAGAGGATCTTCAGTTGATTTA---GCTATTTTTTCCCTTCATTTAGCAGGTATTTCATCAATTTTAGGAGCTATTAATTTTATTACAACTATTATTAATATACGAGTTAATAATTTATCATTTGATCAATTATCATTATTTATTTGAGCTGTAGGAATTACAGCATTATTATTACTTTTATCATTACCAGTATTAGCAGGA---GCTATTACTATATTATTAACAGATCGAAATTTAAATACATCATTTTTT-------------------------------------------------------------------------------------------------------------------------------------------------------------------------------------------------------------------------------------------
>GWOTX818-18|Ocaria aholiba|CP Lep 1409|m2433|Ocaria aholiba|Fredonia|Cerro Bravo|BOLD:ADI9819|
------------------------------------------------------------------------ATATTAGGAACATCTTTA---AGAATTTTAATTCGAATAGAATTAGGGACTCCTGGATCTTTAATTGGAGAT---GATCAAATTTATAATACTATTGTAACAGCTCATGCTTTTATTATAATTTTTTTTATAGTAATACCAATTATAATTGGAGGATTTGGAAACTGATTAGTACCATTAATA---CTTGGAGCACCAGATATAGCATTTCCACGAATAAATAATATAAGATTTTGATTATTACCTCCTTCATTAATATTATTAATTTCAAGAAGAATTGTAGAAAATGGAGCAGGAACAGGATGAACAGTTTACCCACCACTTTCATCTAATATTGCCCATAGAGGATCTTCAGTTGATTTA---GCTATTTTTTCCCTTCATTTAGCAGGTATTTCATCAATTTTAGGAGCTATTAATTTTATTACAACTATTATTAATATACGAGTTAATAATTTATCATTTGATCAATTATCATTATTTATTTGAGCTGTAGGAATTACAGCATTATTATTACTTTTATCATTACCAGTATTAGCAGGA---GCTATTACTATATTATTAACAGATCGAAATTTAAATACATCATTTTTTGATCCTGCAGGAGGAGGAGATCCAATTTTATATCAACATTTA-------------------------------------------------------------------------------------------------------------------------------------------------------------------------------------------------
>GWOTX817-18|Ocaria aholiba|CP Lep 1408|m2432|Ocaria aholiba|Fredonia|Cerro Bravo|BOLD:ADI9819|
------------------------------------------------------------------------ATATTAGGAACATCTTTA---AGAATTTTAATTCGAATAGAATTAGGGACTCCTGGATCTTTAATTGGAGAT---GATCAAATTTATAATACTATTGTAACAGCTCATGCTTTTATTATAATTTTTTTTATAGTAATACCAATTATAATTGGAGGATTTGGAAACTGATTAGTACCATTAATA---CTTGGAGCACCAGATATAGCATTTCCACGAATAAATAATATAAGATTTTGATTATTACCTCCTTCATTAATATTATTAATTTCAAGAAGAATTGTAGAAAATGGAGCAGGAACAGGATGAACAGTTTACCCACCACTTTCATCTAATATTGCCCATAGAGGATCTTCAGTTGATTTA---GCTATTTTTTCCCTTCATTTAGCAGGTATTTCATCAATTTTAGGAGCTATTAATTTTATTACAACTATTATTAATATACGAGTTAATAATTTATCATTTGATCAATTATCATTATTTATTTGAGCTGTAGGAATTACAGCATTATTATTACTTTTATCATTACCAGTATTAGCAGGA---GCTATTACTATATTATTAACAGATCGAAATTTAAAT-------------------------------------------------------------------------------------------------------------------------------------------------------------------------------------------------------------------------------------------------------
>GWOTX816-18|Penaincisalia loxurina|CP Lep 1407|m2431|Penaincisalia loxurina|Fredonia|Cerro Bravo|BOLD:ADD2800|
---------------------------------------ACTTTATATTTTATTTTTGGAATTTGAGCAGGAATATTAGGAACATCTTTA---AGAATTTTAATTCGAATAGAATTAGGTACTCCAGGATCTTTAATTGGAGAT---GATCAAATTTATAATACTATTGTTACAGCTCATGCTTTTATTATAATTTTTTTTATAGTTATACCTATTATAATTGGAGGATTTGGAAATTGATTAGTTCCATTAATA---TTAGGAGCTCCTGATATAGCATTCCCTCGAATAAATAATATAAGATTTTGATTATTACCTCCTTCTTTAATACTATTAATCTCAAGAAGAATTGTAGAAAATGGAGCAGGAACAGGATGAACAGTTTACCCCCCACTTTCATCTAATATTGCTCATAGAGGATCATCAGTAGATCTA---GCTATTTTTTCATTACATTTAGCAGGTATTTCATCAATTTTAGGAGCTATTAATTTTATTACAACTATTATTAATATACGAGTTAATAATTTATCTTTTGATCAAATATCATTATTTATTTGAGCAGTAGGAATTACAGCATTACTATTATTATTATCATTACCTGTATTGGCAGGA---GCTATTACTATATTATTAACAGACCGAAATTTAAATACCTCATTTTTTGATCCT-------------------------------------------------------------------------------------------------------------------------------------------------------------------------------------------------------------------------------------
>GWOTX815-18|Penaincisalia loxurina|CP Lep 1406|m2430|Penaincisalia loxurina|Fredonia|Cerro Bravo|BOLD:ADD2800|
------------------------------------------------------------ATTTGAGCAGGAATATTAGGAACATCTTTA---AGAATTTTAATTCGAATAGAATTAGGTACTCCAGGATCTTTAATTGGAGAT---GATCAAATTTATAATACTATTGTTACAGCTCATGCTTTTATTATAATTTTTTTTATAGTTATACCTATTATAATTGGAGGATTTGGAAATTGATTAGTTCCATTAATA---TTAGGAGCTCCTGATATAGCATTCCCTCGAATAAATAATATAAGATTTTGATTATTACCTCCTTCTTTAATACTATTAATCTCAAGAAGAATTGTAGAAAATGGAGCAGGAACAGGATGAACAGTTTACCCCCCACTTTCATCTAATATTGCTCATAGAGGATCATCAGTAGATCTA---GCTATTTTTTCATTACATTTAGCAGGTATTTCATCAATTTTAGGAGCTATTAATTTTATTACAACTATTATTAATATACGAGTTAATAATTTATCTTTTGATCAAATATCATTATTTATTTGAGCAGTAGGAATTACAGCATTACTATTATTATTATCATTACCTGTATTGGCAGGA---GCTATTACTATATTATTAACAGACCGAAATTTAAATACCTCATTTTTTGATCCT-------------------------------------------------------------------------------------------------------------------------------------------------------------------------------------------------------------------------------------
>GWOTX814-18|Penaincisalia loxurina|CP Lep 1405|m2429|Penaincisalia loxurina|Fredonia|Cerro Bravo|BOLD:ADD2800|
---------------------------------------ACTTTATATTTTATTTTTGGAATTTGAGCAGGAATATTAGGAACATCTTTA---AGAATTTTAATTCGAATAGAATTAGGTACTCCAGGATCTTTAATTGGAGAT---GATCAAATTTATAATACTATTGTTACAGCTCATGCTTTTATTATAATTTTTTTTATAGTTATACCTATTATAATTGGAGGATTTGGAAATTGATTAGTTCCATTAATA---TTAGGAGCTCCTGATATAGCATTCCCTCGAATAAATAATATAAGATTTTGATTATTACCTCCTTCTTTAATACTATTAATCTCAAGAAGAATTGTAGAAAATGGAGCAGGAACAGGATGAACAGTTTACCCCCCACTTTCATCTAATATTGCTCATAGAGGATCATCAGTAGATCTA---GCTATTTTTTCATTACATTTAGCAGGTATTTCATCAATTTTAGGAGCTATTAATTTTATTACAACTATTATTAATATACGAGTTAATAATTTATCTTTTGATCAAATATCATTATTTATTTGAGCAGTAGGAATTACAGCATTACTATTATTATTATCATTACCTGTATTGGCAGGA---GCTATTACTATATTATTAACAGACCGAAATTTAAATACCTCATTTTTTGATCCTGCAGGTGGAGGA-------------------------------------------------------------------------------------------------------------------------------------------------------------------------------------------------------------------------
>GWOTX813-18|Penaincisalia loxurina|CP Lep 1404|m2428|Penaincisalia loxurina|Fredonia|Cerro Bravo|BOLD:ADD2800|
---------------------------------------ACTTTATATTTTATTTTTGGAATTTGAGCAGGGATATTAGGAACATCTTTA---AGAATTTTAATTCGAATAGAATTAGGTACTCCAGGATCTTTAATTGGAGAT---GATCAAATTTATAATACTATTGTTACAGCTCATGCTTTTATTATAATTTTTTTTATAGTTATACCTATTATAATTGGAGGATTTGGAAATTGATTAGTTCCATTAATA---TTAGGAGCTCCTGATATAGCATTCCCTCGAATAAATAATATAAGATTTTGATTATTACCTCCTTCTTTAATACTATTAATCTCAAGAAGAATTGTAGAAAATGGAGCAGGAACAGGATGAACAGTTTACCCCCCACTTTCATCTAATATTGCTCATAGAGGATCATCAGTAGATCTA---GCTATTTTTTCATTACATTTAGCAGGTATTTCATCAATTTTAGGAGCTATTAATTTTATTACAACTATTATTAATATACGAGTTAATAATTTATCTTTTGATCAAATATCATTATTTATTTGAGCAGTAGGAATTACAGCATTACTATTATTATTATCATTACCTGTATTGGCAGGA---GCTATTACTATATTATTAACAGACCGAAATTTAAATACCTCATTTTTTGATCCTGCAGGTGGAGGAGATCCAATTTTATATCAACATTTA-------------------------------------------------------------------------------------------------------------------------------------------------------------------------------------------------
>GWOTX812-18|Rhamma commodus|CP Lep 1403|m2427|Rhamma commodus|Fredonia|Cerro Bravo|BOLD:ABX0548|
------------------------------------------------------------------GCAGGAATATTAGGAACATCTTTA---AGAATTTTAATTCGAATAGAATTAGGAACCCCTGGATCTTTAATTGGAGAC---GACCAAATTTATAATACAATTGTCACAGCTCATGCATTTATTATAATTTTTTTTATAGTTATACCTATTATAATTGGAGGATTTGGAAATTGATTGGTGCCATTAATA---TTAGGAGCCCCAGATATAGCCTTTCCACGAATAAATAATATAAGATTTTGACTATTACCCCCTTCATTAATATTATTAATTTCAAGAAGAATTGTAGAAAATGGAGCAGGAACAGGATGAACAGTTTACCCACCACTTTCATCAAATATTGCTCACGGAGGATCTTCTGTTGATTTA---GCTATTTTTTCATTGCACCTAGCAGGTATTTCATCAATTTTAGGAGCTATTAATTTTATTACAACTATTATTAATATACGAGTTAATAATTTATCTTTTGATCAAATATCATTATTTATTTGAGCAGTAGGAATTACAGCATTATTATTATTATTATCCCTACCTGTATTAGCTGGA---GCTATTACTATACTATTAACAGATCGAAATTTAAATACTTCATTTTTT-------------------------------------------------------------------------------------------------------------------------------------------------------------------------------------------------------------------------------------------
>GWOTX811-18|Cyanophrys pseudolongula|CP Lep 1402|m2426|Cyanophrys pseudolongula|Fredonia|Cerro Bravo||
---------------------------------------------------------------------------------------------------------------------------------------------GAT---GATCAAATTTATAATACTATTGTAACAGCTCATGCTTTTATTATAATTTTTTTTATAGTTATACCAATTATAATTGGAGGATTTGGAAATTGATTAGTCCCATTAATA---TTAGGAGCTCCAGATATGGCATTTCCTCGAATAAATAATATAAGATTTTGATTATTACCTCCTTCATTAATATTATTAATTTCAAGAAGAATTGTAGAAAATGGTGCAGGAACAGGATGAACAGTCTACCCCCCACTTTCATCTAATATTGCTCATGGAGGATCATCAGTTGATTTA---GCTATTTTCTCTCTTCATTTAGCAGGAATTTCATCAATTTTAGGAGCTATTAATTTTATTACAACTATTATTAACATACGAGTTAATAATTTATCATTTGATCAAATA-------------------------------------------------------------------------------------------------------------------------------------------------------------------------------------------------------------------------------------------------------------------------------------------------------------------------------------------------------------------
>GWOTX808-18|Gargina gargophia|CP Lep 1399|m2423|Gargina gargophia|Fredonia|Cerro Bravo|BOLD:ADR8807|
------------------------------------------------------------------------------------------------ATTTTAATTCGAATAGAATTAGGCACTCCTGGATCTTTAATTGGAGAT---GATCAAATTTATAATACAATTGTCACAGCTCATGCTTTTATTATAATTTTTTTTATAGTTATACCTATTATAATTGGTGGATTTGGAAATTGATTAGTACCACTTATA---TTAGGAGCCCCAGATATAGCATTTCCTCGAATAAATAATATAAGATTTTGATTATTGCCCCCTTCTTTAATATTATTAATTTCAAGAAGAATTGTAGAAAATGGAGCAGGAACAGGATGAACAGTTTACCCCCCACTTTCATCTAATATTGCCCATAGAGGATCATCAGTAGATTTA---GCTATTTTTTCTTTACATTTAGCAGGAATTTCATCAATCTTAGGAGCTATTAATTTTATTACAACTATTATTAACATACGAATTAATAATTTAATATTTGATCAAATATCATTATTTATTTGAGCAGTAGGAATTACAGCATTATTATTATTATTATCTTTACCTGTATTAGCAGGA---GCTATTACTATATTATTAACTGATCGAAATTTAAAT-------------------------------------------------------------------------------------------------------------------------------------------------------------------------------------------------------------------------------------------------------
>GWOTX807-18|Atlides atys|CP Lep 1398|m2422|Atlides atys|Fredonia|Cerro Bravo|BOLD:ADR7955|
------------------------------------------------------------------------ATAGTTGGCACATCTTTA---AGAATTCTAATTCGAATAGAATTAGGTACCCCTGGTTCTTTAATTGGTGAT---GATCAAATTTATAATACTATTGTTACAGCTCATGCATTTATTATAATTTTTTTTATAGTTATACCTATTATAATTGGTGGATTTGGAAATTGATTAGTTCCATTAATA---TTAGGAGCTCCTGATATAGCATTCCCTCGAATAAATAATATAAGATTTTGATTATTGCCTCCATCATTAATACTATTAGTTTCTAGTAGAATTGTTGAAAATGGAGCAGGAACAGGATGAACAGTTTACCCCCCACTTTCATCTAATATTGCACATGGAGGATCATCTGTAGACTTG---GCTATTTTTTCCTTACATTTAGCAGGAATTTCCTCAATTTTAGGAGCTATTAATTTTATTACTACTATTATTAATATACGAGTTAATAATTTATCATTTGATCAAATATCATTATTTATTTGAGCAGTAGGAATTACAGCATTATTATTATTATTATCTTTACCTGTATTAGCAGGA---GCAATTACTATATTATTAACTGATCGAAATTTAAATACTTCATTTTTT-------------------------------------------------------------------------------------------------------------------------------------------------------------------------------------------------------------------------------------------
>GWOTX806-18|Erora quaderna|CP Lep 1397|m2421|Erora quaderna|Popayan|La Tetilla|BOLD:ADM8585|
------------------------------------------------------------------------ATATTAGGAACATCTCTA---AGAATCCTAATTCGAATAGAATTAGGAACCCCAGGATCTTTAATTGGAGAC---GATCAAATTTATAATACTATTGTAACAGCTCACGCCTTTATTATAATTTTTTTTATAGTAATACCTATTATAATTGGTGGATTTGGAAATTGATTAGTACCATTAATA---TTAGGAGCTCCAGATATAGCATTTCCACGAATAAATAATATAAGATTTTGATTATTACCTCCTTCACTAATACTATTAATTTCTAGTAGTATTGTAGAAAATGGAGCAGGAACTGGATGAACAGTTTACCCCCCACTTTCATCTAATATTGCTCATAGAGGTTCATCAGTAGATTTA---GCTATTTTTTCTCTTCATCTAGCCGGTATCTCATCTATTATAGGAGCTATTAATTTTATTACAACTATTATTAATATACGAATTAATAATTTATCATTTGATCAAATATCATTATTTATCTGAGCTGTAGGAATTACAGCTCTTTTATTACTTTTATCATTACCTGTATTAGCAGGT---GCTATTACTATACTATTAACTGACCGAAATTTAAATACATCATTCTTTGATCCTGCTGGAGGAGGAGATCCAATTTTATAC----------------------------------------------------------------------------------------------------------------------------------------------------------------------------------------------------------
>GWOTX805-18|Erora aguaca|CP Lep 1396|m2420|Erora aguaca|Popayan|La Tetilla|BOLD:ADS0114|
------------------------------------------------------------------GCAGGAATATTAGGAACATCTTTA---AGAATCTTAATTCGAATAGAATTAGGAACTCCTGGATCTTTAATTGGTGAT---GATCAAATTTATAATACTATTGTAACAGCTCATGCTTTTATTATAATTTTTTTCATAGTTATACCTATTATAATTGGAGGATTTGGAAATTGATTAGTACCTTTAATA---TTAGGAGCCCCAGATATAGCATTTCCACGAATAAATAATATAAGATTTTGATTATTACCTCCTTCACTAATATTATTAGTTTCTAGAAGAATTGTAGAAAATGGTGCAGGAACTGGATGAACAGTTTACCCCCCACTTTCATCTAATATTGCACATAGAGGTTCATCAGTTGATCTA---GCTATTTTTTCTTTACATTTAGCAGGTATTTCATCAATTATAGGAGCTATTAATTTTATTACAACTATTATTAATATACGAATTAATAATTTATCATTTGATCAAATATCATTATTTATTTGAGCCGTAGGAATTACAGCACTTTTATTACTTTTATCTTTACCAGTATTAGCAGGA---GCTATTACTATATTATTAACTGATCGAAATTTAAATACATCATTTTTTGACCCTGCTGGAGGAGGAGATCCAATTTTATATCAACACTTG-------------------------------------------------------------------------------------------------------------------------------------------------------------------------------------------------
>GWOTX804-18|Erora carla|CP Lep 1395|m2419|Erora carla|Popayan|La Tetilla|BOLD:ADR8728|
------------------------------------------------------------------------ATATTAGGGACATCTTTA---AGAATCTTAATTCGAATAGAGTTAGGAACCCCAGGATCTTTAATTGGAGAT---GATCAAATTTATAATACTATTGTAACAGCTCATGCTTTTATTATAATTTTTTTTATAGTAATACCTATCATAATTGGTGGATTTGGAAATTGATTAGTACCTCTAATA---TTAGGAGCTCCAGATATAGCATTCCCACGAATAAATAATATAAGATTTTGATTATTACCTCCTTCATTAATACTATTAATTTCTAGAAGTATTGTAGAAAATGGAGCAGGAACTGGATGAACAGTTTACCCCCCACTTTCATCTAATATCGCTCATAGAGGTTCATCTGTAGATTTA---GCTATTTTTTCTCTTCATTTAGCAGGTATTTCATCTATTATAGGAGCTATTAATTTTATTACAACTATTATTAATATACGAATTAATAATTTAACATTTGATCAAATATCATTATTTATCTGAGCAGTAGGAATCACAGCTCTTTTATTACTTTTATCTTTACCTGTATTAGCAGGA---GCTATTACTATACTATTAACTGATCGAAATTTAAATACCTCATTTTTTGACCCTGCTGGAGGAGGAGATCCAATTTTATACCAACATTTA-------------------------------------------------------------------------------------------------------------------------------------------------------------------------------------------------
>GWOTX803-18|Aubergina hesychia|CP Lep 1394|m2418|Aubergina hesychia|Popayan|La Tetilla|BOLD:ACD7918|
------------------------------------------TTATATTTTATTTTTGGAATCTGAGCAGGAATATTAGGAACATCATTA---AGAATCTTAATTCGAATAGAATTAGGAACCCCCGGATCTTTAATTGGTGAT---GATCAAATTTATAATACAATTGTCACAGCTCATGCTTTTATCATAATTTTTTTTATAGTTATACCTATCATAATTGGAGGATTTGGAAATTGACTTGTACCTCTTATA---TTAGGAGCTCCAGATATAGCATTTCCACGAATAAATAATATAAGATTTTGATTACTTCCTCCTTCATTAATACTATTAATTTCAAGAAGAATTGTAGAAAATGGAGCAGGAACAGGATGAACAGTTTACCCCCCACTCTCATCAAATATTGCTCACAGAGGATCATCAGTTGACTTA---GCTATTTTTTCTCTTCATTTAGCAGGAATTTCTTCAATTTTAGGAGCCATTAATTTTATTACAACTATTATTAATATACGAATTAATAATATATCATTTGATCAAATATCATTATTTATTTGAGCTGTAGGAATTACAGCATTATTATTATTATTATCTCTACCTGTTTTAGCTGGT---GCAATTACAATATTATTAACAGATCGAAATTTAAATACTTCTTTTTTTGATCCTGCAGGTGGAGGAGATCCAATTCTTTATCAACATTTA-------------------------------------------------------------------------------------------------------------------------------------------------------------------------------------------------
>GWOTX802-18|Ocaria aholiba|CP Lep 1393|m2417|Ocaria aholiba|Popayan|La Tetilla|BOLD:ADI9819|
---------------------------------------ACTTTATATTTTATTTTTGGAATTTGAGCAGGAATATTAGGAACATCTTTA---AGAATTTTAATTCGAATAGAATTAGGGACTCCTGGATCTTTAATTGGAGAT---GATCAAATTTATAATACTATTGTAACAGCTCATGCTTTTATTATAATTTTTTTTATAGTAATACCAATTATAATTGGAGGATTTGGAAACTGATTAGTACCATTAATA---CTTGGAGCACCAGATATAGCATTTCCACGAATAAATAATATAAGATTTTGATTATTACCTCCTTCATTAATATTATTAATTTCAAGAAGAATTGTAGAAAATGGAGCAGGAACAGGATGAACAGTTTACCCACCACTTTCATCTAATATTGCCCATAGAGGATCTTCAGTTGATTTA---GCTATTTTTTCCCTTCATTTAGCAGGTATTTCATCAATTTTAGGAGCTATTAATTTTATTACAACTATTATTAATATACGAGTTAATAATTTATCATTTGATCAATTATCATTATTTATTTGAGCTGTAGGAATTACAGCATTATTATTACTTTTATCATTACCAGTATTAGCAGGA---GCTATTACTATATTATTAACAGATCGAAATTTAAATACATCATTTTTTGATCCTGCAGGAGGAGGAGATCCAATTTTATATCAACATTTA-------------------------------------------------------------------------------------------------------------------------------------------------------------------------------------------------
>GWOTX801-18|Ocaria aholiba|CP Lep 1392|m2416|Ocaria aholiba|Popayan|La Tetilla|BOLD:ADI9819|
------------------------------------------------------------------------ATATTAGGAACATCTTTA---AGAATTTTAATTCGAATAGAATTAGGGACTCCTGGATCTTTAATTGGAGAT---GATCAAATTTATAATACTATTGTAACAGCTCATGCTTTTATTATAATTTTTTTTATAGTAATACCAATTATAATTGGAGGATTTGGAAACTGATTAGTACCATTAATA---CTTGGAGCACCAGATATAGCATTTCCACGAATAAATAATATAAGATTTTGATTATTACCTCCTTCATTAATATTATTAATTTCAAGAAGAATTGTAGAAAATGGAGCAGGAACAGGATGAACAGTTTACCCACCACTTTCATCTAATATTGCCCATAGAGGATCTTCAGTTGATTTA---GCTATTTTTTCCCTTCATTTAGCAGGTATTTCATCAATTTTAGGAGCTATTAATTTTATTACAACTATTATTAATATACGAGTTAATAATTTATCATTTGATCAATTATCATTATTTATTTGAGCTGTAGGAATTACAGCATTATTATTACTTTTATCATTACCAGTATTAGCAGGA---GCTATTACTATATTATTAACAGATCGAAATTTAAATACATCATTTTTTGATCCTGCAGGAGGAGGA-------------------------------------------------------------------------------------------------------------------------------------------------------------------------------------------------------------------------
>GWOTX800-18|Oenomaus cyanovenata|CP Lep 1391|m2415|Oenomaus cyanovenata|Popayan|La Tetilla|BOLD:AAO1656|
------------------------------------------------------------------------------------------TTAAGAATTCTAATTCGAATGGAATTAGGTACCCCCGGTTCTTTAATTGGAGAT---GATCAAATTTATAATACTATTGTTACAGCTCATGCTTTTATCATAATTTTTTTTATAGTTATACCTATTATAATTGGAGGATTTGGAAATTGATTAGTTCCATTAATA---TTAGGAGCACCCGATATAGCTTTCCCACGAATAAATAATATAAGATTTTGATTATTACCTCCTTCATTAATATTATTAATTTCAAGTAGAATTGTAGAAAATGGAGCAGGAACAGGATGAACAGTTTACCCCCCACTTTCATCTAATATTGCTCATGGAGGAGCATCAGTTGATCTT---GCTATTTTTTCCTTACACTTAGCAGGAGTATCATCAATTTTAGGAGCTATTAATTTTATTACAACTATTATTAATATACGAGTTAATAATTTATCTTTTGATCAAATATCTCTATTCATCTGAGCAGTAGGAATTACAGCATTATTATTACTTTTATCTCTACCTGTATTGGCTGGA---GCTATTACTATATTACTAACTGATCGAAACTTAAATACTTCATTTTTTGACCCTGCA----------------------------------------------------------------------------------------------------------------------------------------------------------------------------------------------------------------------------------
>GWOTX799-18|Allosmaitia strophius|CP Lep 1390|m2414|Allosmaitia strophius|Popayan|La Tetilla|BOLD:ABA2426|
---------------------------------------------------------------------------------------------------------------------------------------------GAT---GATCAAATTTATAATACTATTGTTACAGCTCATGCTTTTATTATAATTTTTTTTATAGTAATACCTATTATAATTGGAGGATTTGGAAATTGATTAGTACCATTAATA---TTAGGTGCTCCAGATATAGCATTCCCACGAATAAATAATATAAGATTTTGATTACTACCCCCTTCATTAATATTATTAATTTCAAGAAGAATTGTAGAAAATGGAGCAGGAACTGGATGAACAGTTTACCCCCCACTTTCATCTAATATTGCTCATGGAGGATCTTCAGTTGACTTA---GCTATCTTTTCTTTACATTTAGCAGGTATCTCATCAATTTTAGGAGCTATTAATTTTATTACAACTATTATTAATATACGTGTTAATAATTTATCTTTTGATCAAATATCTTTATTTATTTGAGCTGTAGGAATTACTGCTTTATTATTATTATTATCTTTACCAGTATTAGCAGGA---GCTATTACTATATTA----------------------------------------------------------------------------------------------------------------------------------------------------------------------------------------------------------------------------------------------------------------------------
>GWOTX798-18|Gargina gargophia|CP Lep 1389|m2413|Gargina gargophia|Popayan|La Tetilla||
------------------------------------------------------------------------------------------------------------------------ACACCCGGATCTTTAATTGGAGAC---GATCAAATTTATAATACTATCGTAACTGCTCATGCCTTCATTATAATTTTTTTTATAGTTATACCAATTATAATTGGTGGATTTGGAAATTGATTAGTTCCATTAATA---TTAGGAGCTCCTGATATAGCATTTCCACGTATAAATAATATAAGATTTTGATTATTACCTCCATCATTAATATTATTAATTTCAAGTAGAATTGTAGAAAATGGAGCAGGAACTGGATGAACAGTTTACCCCCCACTTTCATCTAATATTGCTCATAGAGGATCATCAGTTGATTTG---GCTATTTTTTCCCTACATTTAGCAGGAATTTCATCAATTTTAGGTGCTATTAACTTTATTACAACTATTATTAATATACGAGTTAATAATTTATCCTTTGATCAAATATCTTTATTTATTTGAGCCGTAGGAATTACAGCTTTATTATTATTATTATCATTACCTGTATTAGCAGGT----------------------------------------------------------------------------------------------------------------------------------------------------------------------------------------------------------------------------------------------------------------------------------------------
>GWOTX797-18|Gargina gargophia|CP Lep 1388|m2412|Gargina gargophia|Popayan|La Tetilla|BOLD:ADR6685|
------------------------------------------------------------------------------------------------ATTTTAATTCGTATAGAATTAGGAACACCCGGATCTTTAATTGGAGAC---GATCAAATTTATAATACTATCGTAACTGCTCATGCCTTCATTATAATTTTTTTTATAGTTATACCAATTATAATTGGTGGATTTGGAAATTGATTAGTTCCATTAATA---TTAGGAGCTCCTGATATAGCATTTCCACGTATAAATAATATAAGATTTTGATTATTACCTCCATCATTAATATTATTAATTTCAAGTAGAATTGTAGAAAATGGAGCAGGAACTGGATGAACAGTTTACCCCCCACTTTCATCTAATATTGCTCATAGAGGATCATCAGTTGATTTG---GCTATTTTTTCCCTACATTTAGCAGGAATTTCATCAATTTTAGGTGCTATTAACTTTATTACAACTATTATTAATATACGAGTTAATAATTTATCCTTTGATCAAATATCTTTATTTATTTGAGCCGTAGGAATTACAGCTTTATTATTATTATTATCATTACCTGTATTAGCAGGT---GCTATTACTATATTACTAACAGATCGAAATTTAAATACATCATTTTTT-------------------------------------------------------------------------------------------------------------------------------------------------------------------------------------------------------------------------------------------
>GWOTX796-18|Gargina gargophia|CP Lep 1387|m2411|Gargina gargophia|Popayan|La Tetilla|BOLD:ADR6685|
---------------------------------------------------------------------------------------------------TTAATTCGTATAGAATTAGGAACACCCGGATCTTTAATTGGAGAC---GATCAAATTTATAATACTATCGTAACTGCTCATGCCTTCATTATAATTTTTTTTATAGTTATACCAATTATAATTGGTGGATTTGGAAATTGATTAGTTCCATTAATA---TTAGGAGCTCCTGATATAGCATTTCCACGTATAAATAATATAAGATTTTGATTATTACCTCCATCATTAATATTATTAATTTCAAGTAGAATTGTAGAAAATGGAGCAGGAACTGGATGAACAGTTTACCCCCCACTTTCATCTAATATTGCTCATAGAGGATCATCAGTTGATTTG---GCTATTTTTTCCCTACATTTAGCAGGAATTTCATCAATTTTAGGTGCTATTAACTTTATTACAACTATTATTAATATACGAGTTAATAATTTATCCTTTGATCAAATATCTTTATTTATTTGAGCCGTAGGAATTACAGCTTTATTATTATTATTATCATTACCTGTATTAGCAGGT---GCTATTACTATATTACTAACAGATCGA----------------------------------------------------------------------------------------------------------------------------------------------------------------------------------------------------------------------------------------------------------------
>GWOTX795-18|Chalybs lineata|CP Lep 1386|m2410|Chalybs lineata|Popayan|La Tetilla|BOLD:ACG1241|
---------------------------------------------------------GGAATTTGAGCAGGAATAGTAGGAACTTCTTTA---AGAATCTTAATTCGAATAGAATTAGGTACTCCTGGATCATTAATCGGAGAT---GATCAAATTTATAATACTATTGTTACAGCTCATGCTTTTATTATAATTTTTTTTATAGTAATACCTATTATAATTGGAGGATTTGGAAATTGATTAGTACCATTAATA---TTAGGAGCTCCTGATATAGCATTTCCACGAATAAATAATATAAGATTTTGATTATTACCTCCTTCATTAATATTATTAATTTCAAGAAGAATTGTAGAAAATGGAGCAGGAACTGGATGAACAGTGTACCCCCCACTTTCATCTAATATTGCTCATAGAGGATCATCAGTTGATTTA---GCTATTTTTTCTTTACATTTAGCAGGTATTTCATCAATTTTAGGAGCTATTAATTTTATTACAACTATTATTAATATACGAATTAATAATATATCTTTTGATCAAATATCTTTATTTATTTGAGCAGTAGGAATTACTGCTTTATTATTATTATTATCTTTACCTGTATTAGCTGGA---GCTATTACTATATTATTAACAGATCGTAATTTAAATACTTCATTTTTTGATCCAGCTGGAGGAGGAGACCCAATTTTATACCAACATTTA-------------------------------------------------------------------------------------------------------------------------------------------------------------------------------------------------
>GWOTX794-18|Chalybs lineata|CP Lep 1385|m2409|Chalybs lineata|Popayan|La Tetilla|BOLD:ACG1241|
------------------------------------------------------------------------------------------TTAAGAATCTTAATTCGAATAGAATTAGGTACTCCTGGATCATTAATCGGAGAT---GATCAAATTTATAATACTATTGTTACAGCTCATGCTTTTATTATAATTTTTTTTATAGTAATACCTATTATAATTGGAGGATTTGGAAATTGATTAGTACCATTAATA---TTAGGAGCTCCTGATATAGCATTTCCACGAATAAATAATATAAGATTTTGATTATTACCTCCTTCATTAATATTATTAATTTCAAGAAGAATTGTAGAAAATGGAGCAGGAACTGGATGAACAGTGTACCCCCCACTTTCATCTAATATTGCTCATAGAGGATCATCAGTTGATTTA---GCTATTTTTTCTTTACATTTAGCAGGTATTTCATCAATTTTAGGAGCTATTAATTTTATTACAACTATTATTAATATACGAATTAATAATATATCTTTTGATCAAATATCTTTATTTATTTGAGCAGTAGGAATTACTGCTTTATTATTATTATTATCTTTACCTGTATTAGCTGGA---GCTATTACTATATTATTAACAGATCGTAATTTAAATACTTCATTTTTTGATCCAGCTGGAGGAGGAGACCCAATTTTATAC----------------------------------------------------------------------------------------------------------------------------------------------------------------------------------------------------------
>GWOTX793-18|Chalybs lineata|CP Lep 1384|m2408|Chalybs lineata|Popayan|La Tetilla|BOLD:ACG1241|
------------------------------------------------------------------GCAGGAATAGTAGGAACTTCTTTA---AGAATCTTAATTCGAATAGAATTAGGTACTCCTGGATCATTAATCGGAGAT---GATCAAATTTATAATACTATTGTTACAGCTCATGCTTTTATTATAATTTTTTTTATAGTAATACCTATTATAATTGGAGGATTTGGAAATTGATTAGTACCATTAATA---TTAGGAGCTCCTGATATAGCATTTCCACGAATAAATAATATAAGATTTTGATTATTACCTCCTTCATTAATATTATTAATTTCAAGAAGAATTGTAGAAAATGGAGCAGGAACTGGATGAACAGTGTACCCCCCACTTTCATCTAATATTGCTCATAGAGGATCATCAGTTGATTTA---GCTATTTTTTCTTTACATTTAGCAGGTATTTCATCAATTTTAGGAGCTATTAATTTTATTACAACTATTATTAATATACGAATTAATAATATATCTTTTGATCAAATATCTTTATTTATTTGAGCAGTAGGAATTACTGCTTTATTATTATTATTATCTTTACCTGTATTAGCTGGA---GCTATTACTATATTATTAACAGATCGTAATTTAAATACTTCATTTTTTGATCCAGCTGGAGGAGGA-------------------------------------------------------------------------------------------------------------------------------------------------------------------------------------------------------------------------
>GWOTX792-18|Contrafacia ahola|CP Lep 1383|m2407|Contrafacia ahola|Popayan|La Tetilla|BOLD:ADR2312|
---------------------------------------ACTTTATATTTTATTTTTGGAATTTGAGCAGGTATATTAGGAACATCTTTA---AGAATTCTAATTCGAATAGAATTAGGTACCCCTGGTTCTTTAATTGGTGAT---GATCAAATTTATAATACTATTGTTACAGCTCATGCTTTTATTATAATTTTTTTTATAGTTATACCTATTATAATTGGAGGATTTGGAAACTGATTAGTACCTTTAATA---TTAGGAGCTCCTGATATAGCATTTCCACGAATAAATAATATAAGATTTTGATTATTACCTCCTTCATTAATATTATTAATTTCAAGAAGAATTGTAGAAAATGGAGCAGGAACAGGATGAACAGTTTACCCCCCACTTTCATCAAATATTGCTCATGGAGGATCCTCAGTTGATTTA---GCCATTTTCTCTTTACATTTAGCAGGTATTTCATCAATTTTAGGAGCTATTAACTTTATTACAACTATTATTAATATACGAGTTAATAATTTATCTTTTGATCAAATATCATTATTTATTTGAGCAGTAGGAATTACAGCATTATTATTATTATTATCCTTACCTGTATTAGCTGGA---GCTATTACTATATTATTAACTGATCGAAATTTAAATACTTCATTTTTTGATCCAGCAGGAGGA----------------------------------------------------------------------------------------------------------------------------------------------------------------------------------------------------------------------------
>GWOTX791-18|Atlides polybe|CP Lep 1382|m2406|Atlides polybe|Popayan|La Tetilla|BOLD:ADD1107|
---------------------------------------------TATTTTATTTTTGGAATTTGAGCAGGAATAGTTGGCACATCTTTA---AGAATTTTAATTCGAATAGAGTTAGGTACTCCTGGCTCTTTAATTGGTGAT---GATCAAATTTATAATACTATCGTTACAGCTCATGCATTTATTATAATTTTTTTTATAGTTATACCTATTATAATTGGTGGATTTGGTAATTGATTAGTACCATTAATA---CTAGGAGCTCCTGATATAGCATTTCCTCGAATAAATAATATAAGATTTTGATTACTTCCCCCATCATTAATATTATTAATTTCAAGAAGAATTGTTGAAAATGGAGCAGGAACAGGATGAACAGTTTACCCCCCACTTTCATCTAATATCGCCCATAGAGGTTCTTCAGTTGATTTA---GCTATTTTTTCTCTACATCTAGCAGGAATTTCTTCAATTTTAGGAGCTATTAATTTTATCACTACTATTATTAATATACGAGTTAATAACTTATCGTTTGATCAAATATCATTATTCATTTGAGCTGTAGGAATCACAGCATTATTATTATTATTATCTTTACCTGTTTTAGCTGGA---GCTATTACTATACTATTAACAGATCGAAATTTAAATACTTCATTTTTTGATCCA-------------------------------------------------------------------------------------------------------------------------------------------------------------------------------------------------------------------------------------
>GWOTX790-18|Atlides polybe|CP Lep 1381|m2405|Atlides polybe|Popayan|La Tetilla|BOLD:ADD1107|
------------------------------------------------------TTTGGAATTTGAGCAGGAATAGTTGGCACATCTTTA---AGAATTTTAATTCGAATAGAGTTAGGTACTCCTGGCTCTTTAATTGGCGAT---GATCAAATTTATAATACTATCGTTACAGCTCATGCATTTATTATAATTTTTTTTATAGTTATACCTATTATAATTGGTGGATTTGGTAATTGATTAGTACCATTAATA---CTAGGAGCTCCTGATATAGCATTTCCTCGAATAAATAATATAAGATTTTGATTACTTCCCCCATCATTAATATTATTAATTTCAAGAAGAATTGTTGAAAATGGAGCAGGAACAGGATGAACAGTTTACCCCCCACTTTCATCTAATATCGCCCATAGAGGTTCTTCAGTTGATTTA---GCTATTTTTTCTCTACATCTAGCAGGAATTTCTTCAATTTTAGGAGCTATTAATTTTATCACTACTATTATTAATATACGAGTTAATAACTTATCGTTTGATCAAATATCATTATTCATTTGAGCTGTAGGAATCACAGCATTATTATTATTATTATCTTTACCTGTTTTAGCTGGA---GCTATTACTATACTATTAACAGATCGAAATTTAAATACTTCATTTTTTGATCCAGCAGGAGGAGGAGATCCAATTTTATATCAACATTTA-------------------------------------------------------------------------------------------------------------------------------------------------------------------------------------------------
>GWOTX789-18|Brangas coccineifrons|CP Lep 1380|m2404|Brangas coccineifrons|Popayan|La Tetilla|BOLD:ADR8126|
------------------------------------------------------------------GCAGGTATAGTAGGAACATCTCTA---AGAATTTTAATTCGAATAGAGTTAGGTACCCCAGGATCTTTAATTGGGGAT---GATCAAATTTATAATACTATTGTAACAGCTCATGCATTTATTATAATTTTTTTTATAGTTATACCTATTATAATTGGAGGATTTGGAAATTGATTAGTACCTTTAATA---CTTGGAGCCCCTGATATAGCATTCCCACGAATAAATAACATAAGATTTTGGTTATTACCCCCATCTTTAATATTATTAATTTCAAGAAGAATCGTTGAAAATGGAGCAGGAACCGGATGAACAGTTTACCCCCCACTTTCATCTAATATTGCACATAGAGGATCATCAGTTGATTTA---GCTATTTTTTCTTTACATTTAGCAGGTATTTCCTCTATTTTAGGAGCTATTAATTTTATCACAACTATCATTAATATACGAGTTAATAACTTAGCTTTTGATCAAATATCATTATTTATTTGAGCTGTAGGAATTACAGCTTTATTATTATTATTATCTTTACCTGTATTAGCAGGA---GCTATTACTATATTATTAACAGATCGAAACTTAAATACTTCATTTTTTGATCCAGCAGGAGGAGGAGACCCAATTTTATATCAACATTTA-------------------------------------------------------------------------------------------------------------------------------------------------------------------------------------------------
>GWOTX788-18|Brangas coccineifrons|CP Lep 1379|m2403|Brangas coccineifrons|Popayan|La Tetilla|BOLD:ADR8126|
------------------------------------------TTATATTTCATTTTTGGAATTTGAGCAGGTATAGTAGGAACATCTCTA---AGAATTTTAATTCGAATAGAGTTAGGTACCCCAGGATCTTTAATTGGGGAT---GATCAAATTTATAATACTATTGTAACAGCTCATGCATTTATTATAATTTTTTTTATAGTTATACCTATTATAATTGGAGGATTTGGAAATTGATTAGTACCTTTAATA---CTTGGAGCCCCTGATATAGCATTCCCACGAATAAATAACATAAGATTTTGGTTATTACCCCCATCTTTAATATTATTAATTTCAAGAAGAATCGTTGAAAATGGAGCAGGAACCGGATGAACAGTTTACCCCCCACTTTCATCTAATATTGCACATAGAGGATCATCAGTTGATTTA---GCTATTTTTTCTTTACATTTAGCAGGTATTTCCTCTATTTTAGGAGCTATTAATTTTATCACAACTATCATTAATATACGAGTTAATAACTTAGCTTTTGATCAAATATCATTATTTATTTGAGCTGTAGGAATTACAGCTTTATTATTATTATTATCTTTACCTGTATTAGCAGGA---GCTATTACTATATTATTAACAGATCGAAACTTAAATACTTCATTTTTTGATCCA-------------------------------------------------------------------------------------------------------------------------------------------------------------------------------------------------------------------------------------
>GWOTX787-18|Lamprospilus nicetus|CP Lep 1378|m2402|Lamprospilus nicetus|Totoro|La Horqueta||
---------------------------------------------------------------------------------------------------------------------------------------------------GATCAAATTTATAATACAATTGTCACAGCCCATGCTTTTATTATAATTTTTTTTATAGTAATACCAATCATAATTGGAGGATTTGGAAATTGATTAGTACCTTTAATA---TTAGGAGCCCCTGATATAGCATTCCCACGAATAAACAACATAAGATTTTGATTATTACCCCCTTCACTAATATTATTAATTTCCAGAAGAGTTGTAGAAAATGGAGCAGGAACTGGATGAACAGTTTACCCCCCACTTTCATCTAATATTGCTCATGGAGGCTCTTCAGTAGATTTA---GCTATTTTTTCTCTTCATTTAGCAGGAATTTCATCAATTTTAGGAGCTATTAACTTTATTACAACTATTATTAATATACGAATTAATAATTTATCTTTTGATCAAATATCATTATTTATTTGAGCAGTGGGAATTACAGCATTATTATTATTGTTATCTTTACCTGTACTAGCAGGA---GCTATTACTATATTATTAACTGATCGAAAT-------------------------------------------------------------------------------------------------------------------------------------------------------------------------------------------------------------------------------------------------------------
>GWOTX786-18|Cyanophrys banosensis|CP Lep 1377|m2401|Cyanophrys banosensis|Totoro|La Horqueta|BOLD:ADJ2035|
---------------------------------------------------------------------------------------------------------------------------------------------------GATCAAATTTATAATACTATTGTAACAGCTCATGCTTTTATTATAATTTTTTTTATAGTTATACCAATCATAATTGGAGGATTTGGTAATTGATTAGTTCCATTAATA---TTAGGAGCTCCAGATATAGCATTCCCCCGAATAAATAATATAAGATTTTGATTATTACCTCCTTCATTAATACTATTAATTTCAAGAAGAATTGTAGAAAATGGTGCAGGAACAGGATGAACAGTTTACCCCCCACTTTCATCTAATATTGCTCATGGAGGATCATCAGTCGATTTA---GCTATTTTTTCTCTTCATTTAGCTGGAATTTCTTCAATTTTAGGAGCTATTAATTTTATTACAACTATTATTAATATACGAGTTAATAATTTATCATTCGATCAAATATCTTTATTTATCTGAGCTGTAGGAATTACAGCC----------------------------------------------------------------------------------------------------------------------------------------------------------------------------------------------------------------------------------------------------------------------------------------------------------------------------------
>GWOTX785-18|Rhamma commodus|CP Lep 1376|m2400|Rhamma commodus|Totoro|La Horqueta|BOLD:ABX0548|
---------------------------------------------------------------------------------------------------TTAATTCGAATAGAATTAGGAACCCCTGGATCTTTAATTGGAGAC---GACCAAATTTATAATACAATTGTCACAGCTCATGCATTTATTATAATTTTTTTTATAGTTATACCCATTATAATTGGAGGATTTGGAAATTGATTGGTGCCATTAATA---TTAGGAGCCCCAGATATAGCCTTTCCACGAATAAATAATATAAGATTTTGACTATTACCCCCTTCATTAATATTATTAATTTCAAGAAGAATTGTAGAAAATGGAGCAGGAACAGGATGAACAGTTTACCCACCACTTTCATCAAATATTGCTCACGGAGGATCTTCTGTTGATTTA---GCTATTTTTTCATTACACCTAGCAGGTATTTCATCAATTTTAGGAGCTATTAATTTTATTACAACTATTATTAATATACGAGTTAATAATTTATCTTTTGATCAAATATCATTATTTATTTGAGCAGTAGGAATTACAGCATTATTATTATTATTATCCCTACCTGTATTAGCTGGA---GCTATTACTATACTATTAACAGATCGA----------------------------------------------------------------------------------------------------------------------------------------------------------------------------------------------------------------------------------------------------------------
>GWOTX784-18|Rhamma commodus|CP Lep 1375|m2399|Rhamma commodus|Totoro|La Horqueta|BOLD:ABX0548|
------------------------------------------------------------------------ATATTAGGAACATCTTTA---AGAATTTTAATTCGAATAGAATTAGGAACCCCTGGATCTTTAATTGGAGAC---GACCAAATTTATAATACAATTGTCACAGCTCATGCATTTATTATAATTTTTTTTATAGTTATACCCATTATAATTGGAGGATTTGGAAATTGATTGGTGCCATTAATA---TTAGGAGCCCCAGATATAGCCTTTCCACGAATAAATAATATAAGATTTTGACTATTACCCCCTTCATTAATATTATTAATTTCAAGAAGAATTGTAGAAAATGGAGCAGGAACAGGATGAACAGTTTACCCACCACTTTCATCAAATATTGCTCACGGAGGATCTTCTGTTGATTTA---GCTATTTTTTCATTGCACCTAGCAGGTATTTCATCAATTTTAGGAGCTATTAATTTTATTACAACTATTATTAATATACGAGTTAATAATTTATCTTTTGATCAAATATCATTATTTATTTGAGCAGTAGGAATTACAGCATTATTATTATTATTATCCCTACCTGTATTAGCTGGA---GCTATTACTATACTATTAACAGATCGAAATTTAAATACTTCATTTTTTGATCCTGCTGGAGGAGGGGATCCAATTTTATATCAACATTTA-------------------------------------------------------------------------------------------------------------------------------------------------------------------------------------------------
>GWOTX783-18|Ocaria aholiba|CP Lep 1374|m2398|Ocaria aholiba|Totoro|La Horqueta|BOLD:ADI9819|
------------------------------------------------------------------GCAGGAATATTAGGAACATCTTTA---AGAATTTTAATTCGAATAGAATTAGGGACTCCTGGATCTTTAATTGGAGAT---GATCAAATTTATAATACTATTGTAACAGCTCATGCTTTTATTATAATTTTTTTTATAGTAATACCAATTATAATTGGAGGATTTGGAAACTGATTAGTACCATTAATA---CTTGGAGCACCAGATATAGCATTTCCACGAATAAATAATATAAGATTTTGATTATTACCTCCTTCATTAATATTATTAATTTCAAGAAGAATTGTAGAAAATGGAGCAGGAACAGGATGAACAGTTTACCCACCACTTTCATCTAATATTGCCCATAGAGGATCTTCAGTTGATTTA---GCTATTTTTTCCCTTCATTTAGCAGGTATTTCATCAATTTTAGGAGCTATTAATTTTATTACAACTATTATTAATATACGAGTTAATAATTTATCATTTGATCAATTATCATTATTTATTTGAGCTGTAGGAATTACAGCATTATTATTACTTTTATCATTACCAGTATTAGCAGGA---GCTATTACTATATTATTAACAGATCGAAATTTAAATACATCATTTTTTGATCCTGCAGGAGGAGGAGATCCAATTTTATATCAACATTTA-------------------------------------------------------------------------------------------------------------------------------------------------------------------------------------------------
>GWOTX782-18|Ocaria aholiba|CP Lep 1373|m2397|Ocaria aholiba|Totoro|La Horqueta|BOLD:ADI9819|
------------------------------------------------------------------GCAGGAATATTAGGAACATCTTTA---AGAATTTTAATTCGAATAGAATTAGGGACTCCTGGATCTTTAATTGGAGAT---GATCAAATTTATAATACTATTGTAACAGCTCATGCTTTTATTATAATTTTTTTTATAGTAATACCAATTATAATTGGAGGATTTGGAAACTGATTAGTACCATTAATA---CTTGGAGCACCAGATATAGCATTTCCACGAATAAATAATATAAGATTTTGATTATTACCTCCTTCATTAATATTATTAATTTCAAGAAGAATTGTAGAAAATGGAGCAGGAACAGGATGAACAGTTTACCCACCACTTTCATCTAATATTGCCCATAGAGGATCTTCAGTTGATTTA---GCTATTTTTTCCCTTCATTTAGCAGGTATTTCATCAATTTTAGGAGCTATTAATTTTATTACAACTATTATTAATATACGAGTTAATAATTTATCATTTGATCAATTATCATTATTTATTTGAGCTGTAGGAATTACAGCATTATTATTACTTTTATCATTACCAGTATTAGCAGGA---GCTATTACTATATTATTAACAGATCGAAATTTAAATACATCATTTTTTGATCCTGCA----------------------------------------------------------------------------------------------------------------------------------------------------------------------------------------------------------------------------------
>GWOTX780-18|Cyanophrys pseudolongula|CP Lep 1371|m2395|Cyanophrys pseudolongula|Valle, Dagua|Queremal|BOLD:ADE2630|
---------------------------------------ACTTTATATTTTATTTTTGGAATTTGAGCAGGAATATTAGGAACATCTTTA---AGAATTTTAATTCGAATAGAATTAGGAACTCCTGGTTCTTTAATTGGAGAT---GATCAAATTTATAATACTATTGTAACAGCTCATGCTTTTATTATAATTTTCTTTATAGTTATACCAATTATAATTGGAGGATTTGGAAATTGATTAGTTCCATTAATA---TTAGGAGCTCCAGATATAGCATTTCCTCGAATAAATAATATAAGATTTTGATTATTACCTCCTTCATTAATATTATTAATTTCAAGAAGAATTGTAGAAAATGGTGCAGGAACAGGATGAACAGTTTACCCCCCACTTTCATCTAATATTGCTCATGGCGGATCATCAGTTGATTTA---GCTATTTTCTCTCTTCATTTAGCTGGAATTTCCTCAATTTTAGGAGCTATTAATTTTATTACAACTATTATTAATATACGAGTTAACAATTTATCATTTGATCAAATATCATTATTTATTTGAGCTGTAGGAATCACAGCACTTTTATTATTATTATCTTTACCTGTTTTAGCAGGA---GCAATTACTATATTATTAACGGATCGAAATTTAAATACATCATTTTTTGATCCT-------------------------------------------------------------------------------------------------------------------------------------------------------------------------------------------------------------------------------------
>GWOTX779-18|Apuecla upupa|CP Lep 1370|m2394|Apuecla upupa|Valle, Dagua|Queremal|BOLD:ADJ3131|
------------------------------------------------------------------GCAGGTATACTAGGAACATCTTTA---AGAATCTTAATTCGAATAGAATTAGGAACTCCAGGATCTTTAATTGGAGAT---GATCAAATTTATAATACTATTGTTACAGCTCATGCTTTTATTATAATTTTTTTTATAGTTATACCTATTATAATTGGAGGATTTGGAAATTGATTAGTGCCTTTAATA---TTAGGAGCACCAGATATAGCATTCCCCCGAATAAATAATATAAGATTTTGATTATTACCTCCTTCACTAATATTATTAGTTTCAAGAAGAATTGTAGAAAATGGAGCAGGAACAGGATGAACAGTTTATCCCCCACTTTCATCTAATATTGCTCATGGTGGATCATCAGTTGATTTA---GCCATTTTTTCATTACATTTAGCAGGTATTTCATCAATTTTAGGAGCTATTAATTTTATTACAACTATTATTAATATACGAGTTAATAATTTAGCATTTGATCAAATATCATTATTTATTTGAGCTGTAGGAATTACAGCATTATTATTATTATTATCTTTACCAGTATTAGCTGGA---GCTATTACTATATTATTAACAGATCGAAATTTAAATACTTCATTTTTTGACCCCGCAGGA-------------------------------------------------------------------------------------------------------------------------------------------------------------------------------------------------------------------------------
>GWOTX778-18|Theritas monica|CP Lep 1369|m2393|Theritas monica|Valle, Dagua|Queremal|BOLD:ADM7178|
------------------------------------------------------------------------ATAGTAGGGACATCATTA---AGAATCTTAATTCGAATAGAATTAGGAACTCCTGGATCTTTAATTGGAGAT---GATCAAATTTATAATACTATTGTTACAGCTCATGCTTTTATTATAATTTTTTTTATAGTTATACCCATTATAATTGGAGGATTCGGAAATTGATTAGTTCCATTAATA---TTAGGAGCCCCTGATATAGCATTCCCACGAATAAATAATATAAGATTTTGATTACTTCCCCCATCTTTAATATTATTAATTTCAAGAAGAATTGTAGAAAATGGAGCAGGAACAGGATGAACAGTTTACCCCCCACTTTCATCTAATATTGCCCATGGAGGAGCATCAGTTGATTTA---GCAATTTTTTCATTACATTTAGCAGGTATTTCTTCAATTTTAGGTGCTATTAATTTTATTACTACAATTATTAATATACGAGTTAATAATTTATCATTTGATCAAATATCATTATTTATTTGAGCTGTAGGAATTACAGCATTATTATTATTATTATCATTACCTGTATTAGCAGGA---GCTATTACAATATTATTAACAGATCGAAATTTAAATACTTCTTTTTTTGATCCTGCAGGA-------------------------------------------------------------------------------------------------------------------------------------------------------------------------------------------------------------------------------
>GWOTX777-18|Erora badeta|CP Lep 1368|m2392|Erora badeta|Valle, Dagua|Queremal|BOLD:ADR8429|
---------------------------------------ACTTTATATTTTATTTTTGGAATTTGAGCAGGAATATTAGGAACATCTTTA---AGAATCTTAATTCGAATAGAATTAGGAACTCCAGGATCTTTAATTGGAGAT---GATCAAATTTATAATACTATTGTAACAGCTCATGCTTTTATTATAATTTTTTTCATAGTTATACCTATTATAATTGGTGGATTTGGAAATTGATTAGTACCATTAATG---TTAGGAGCCCCAGATATAGCATTTCCACGAATAAATAATATAAGATTTTGATTACTACCCCCCTCATTAATATTATTAATTTCTAGAAGAATTGTAGAAAATGGAGCAGGAACAGGATGAACAGTTTACCCCCCACTTTCATCCAATATTGCCCATAGAGGTTCATCTGTAGATTTA---GCTATTTTTTCCCTTCATTTAGCAGGTATTTCATCTATTATAGGAGCTATTAATTTTATTACAACTATTATTAATATACGAATTAATAATTTATCATTCGATCAAATATCATTATTTATTTGAGCTGTTGGAATTACAGCTTTATTACTTCTTTTATCTTTACCTGTATTAGCTGGA---GCTATTACTATATTATTAACTGATCGAAATTTAAATACTTCATTTTTTGATCCTGCTGGTGGAGGGGATCCAATTTTATATCAACATTTA-------------------------------------------------------------------------------------------------------------------------------------------------------------------------------------------------
>GWOTX776-18|Strephonota adela|CP Lep 1367|m2391|Strephonota adela|Valle, Dagua|Queremal|BOLD:AAD6944|
------------------------------------------------------------------------ATATTAGGAACATCTTTA---AGAATCTTAATTCGAATAGAATTAGGAACCCCTGGTTCTTTAATTGGCGAT---GATCAAATTTATAATACTATTGTAACAGCTCATGCTTTTATTATAATTTTCTTTATAGTTATACCAATTATAATTGGTGGATTTGGAAATTGATTAGTACCATTAATA---TTAGGAGCTCCAGATATAGCATTCCCACGAATAAATAATATAAGATTTTGATTATTACCTCCTTCATTAATATTATTAATTTCAAGAAGAATTGTAGAAAATGGAGCAGGAACTGGATGAACAGTTTACCCCCCACTTTCATCTAATATTGCCCATGGAGGATCATCAGTTGACCTA---GCTATTTTTTCCCTTCATTTAGCAGGAATTTCATCAATTTTAGGAGCTATTAATTTTATTACAACTATTATTAATATACGAGTTAATAATTTATCTTTTGATCAAATATCATTATTCATTTGAGCAGTAGGAATTACAGCATTATTATTATTACTATCTTTACCTGTACTAGCTGGT---GCTATTACTATATTATTAACAGATCGAAATTTAAATACATCCTTTTTTGATCCTGCTGGAGGAGGAGATCCAATTTTATATCAACATCTA-------------------------------------------------------------------------------------------------------------------------------------------------------------------------------------------------
>GWOTX775-18|Arawacus separata|CP Lep 1366|m2390|Arawacus separata|Santa Rosa|Rio Caqueta|BOLD:AAZ3008|
---------------------------------------------------------------------------------------------AGAATTTTAATTCGAATAGAATTAGGAACCCCAGGTTCTTTAATTGGGGAT---GATCAAATTTACAATACTATTGTAACAGCTCATGCTTTTATTATAATTTTTTTTATGGTTATACCTATTATAATTGGGGGATTTGGTAATTGACTAGTCCCACTAATA---TTAGGAGCTCCTGATATAGCATTCCCACGTATAAATAATATAAGATTTTGATTATTACCCCCTTCTTTAATATTACTAATTTCAAGAAGAATTGTAGAAAATGGTGCAGGAACAGGATGAACAGTTTACCCCCCACTTTCATCTAATATTGCACATGGAGGATCTTCAGTAGATTTA---GCTATTTTTTCCTTACATTTAGCTGGAATTTCATCAATTTTAGGAGCTATTAATTTTATTACAACTATTATTAATATACGAGTTAATAATTTATCATTTGATCAAATATCTTTATTTATTTGAGCAGTAGGAATTACAGCATTATTATTATTATTATCTTTACCGGTATTAGCAGGA---GCTATTACTATATTATTAACTGATCGAAATTTAAATACC----------------------------------------------------------------------------------------------------------------------------------------------------------------------------------------------------------------------------------------------------
>GWOTX774-18|Arawacus separata|CP Lep 1365|m2389|Arawacus separata|Santa Rosa|Villalobos|BOLD:AAZ3008|
---------------------------------------------------------------------------------------------------TTAATTCGAATAGAATTAGGAACCCCAGGTTCTTTAATTGGGGAT---GATCAAATTTACAATACTATTGTAACAGCTCATGCTTTTATTATAATTTTTTTTATGGTTATACCTATTATAATTGGAGGATTTGGTAATTGATTAGTCCCACTAATA---TTAGGAGCTCCTGATATAGCATTCCCACGTATAAATAACATAAGATTTTGATTATTACCCCCTTCTTTAATATTACTAATTTCAAGAAGAATTGTAGAAAATGGTGCAGGAACAGGATGAACAGTTTACCCCCCACTTTCATCTAATATTGCACATGGAGGATCTTCAGTAGATTTA---GCTATTTTTTCCTTACATTTAGCTGGAATTTCATCAATTTTAGGAGCTATTAATTTTATTACAACTATTATTAATATACGAGTTAATAATTTATCATTTGATCAAATATCTTTATTTATTTGAGCAGTAGGAATTACAGCATTATTATTATTATTATCTTTACCGGTATTAGCAGGA---GCTATTACTATATTATTAACTGAT-------------------------------------------------------------------------------------------------------------------------------------------------------------------------------------------------------------------------------------------------------------------
>GWOTX773-18|Arawacus separata|CP Lep 1364|m2388|Arawacus separata|Mocoa|Rio Mocoa|BOLD:AAZ3008|
------------------------------------------------------------------------ATATTAGGAACATCTTTA---AGAATTTTAATTCGAATAGAATTAGGAACCCCAGGTTCTTTAATTGGAGAT---GATCAAATTTACAATACTATTGTAACAGCTCATGCTTTTATTATAATTTTTTTTATGGTTATACCTATTATAATTGGAGGATTTGGTAATTGATTAGTCCCACTAATA---TTAGGAGCTCCTGATATAGCATTCCCACGTATAAATAACATAAGATTTTGATTATTACCCCCTTCTTTAATATTACTAATTTCAAGAAGAATTGTAGAAAATGGTGCAGGAACAGGATGAACAGTTTACCCCCCACTTTCATCTAATATTGCACATGGAGGATCTTCAGTAGATTTA---GCTATTTTTTCCTTACATTTAGCTGGAATTTCATCAATTTTAGGAGCTATTAATTTTATTACAACTATTATTAATATACGAGTTAATAATTTATCATTTGATCAAATATCTTTATTTATTTGAGCAGTAGGAATTACAGCATTATTATTATTATTATCTTTACCGGTATTAGCAGGA---GCTATTACTATATTATTAACTGATCGAAATTTAAATACTTCTTTTTTTGATCCTGCTGGAGGTGGAGATCCAATTTTA-------------------------------------------------------------------------------------------------------------------------------------------------------------------------------------------------------------
>GWOTX772-18|Atlides polybe|CP Lep 1363|m2387|Atlides polybe|Valle, Cali|San Antonio|BOLD:ADD1107|
------------------------------------------------------------------------ATAGTTGGCACATCTTTA---AGAATTTTAATTCGAATAGAGTTAGGTACTCCTGGCTCTTTAATTGGTGAT---GATCAAATTTATAATACTATCGTTACAGCTCATGCATTTATTATAATTTTTTTTATAGTTATACCTATTATAATTGGTGGATTTGGTAATTGATTAGTACCATTAATA---CTAGGAGCTCCTGATATAGCATTTCCTCGAATAAATAATATAAGATTTTGATTACTTCCCCCATCATTAATATTATTAATTTCAAGAAGAATTGTTGAAAATGGAGCAGGAACAGGATGAACAGTTTACCCCCCACTTTCATCTAATATCGCCCATAGAGGTTCTTCAGTTGATTTA---GCTATTTTTTCTCTACATCTAGCAGGAATTTCTTCAATTTTAGGAGCTATTAATTTTATCACTACTATTATTAATATACGAGTTAATAACTTATCGTTTGATCAAATATCATTATTCATTTGAGCTGTAGGAATCACAGCATTATTATTATTATTATCTTTACCTGTTTTAGCTGGA---GCTATTACTATACTATTAACAGATCGAAATTTAAATACTTCATTTTTTGATCCAGCAGGAGGAGGAGATCCAATTTTATATCAACATTTA-------------------------------------------------------------------------------------------------------------------------------------------------------------------------------------------------
>GWOTX771-18|Atlides browni|CP Lep 1362|m2386|Atlides browni|Valle, Cali|San Antonio|BOLD:ADI8030|
---------------------------------------ACTTTATATTTTATTTTTGGAATTTGAGCCGGAATAGTTGGAACATCTTTA---AGAATTTTAATTCGAATAGAATTAGGTACTCCTGGATCTTTAATTGGTGAT---GATCAAATTTATAATACTATTGTTACAGCTCACGCATTTATTATAATTTTTTTTATAGTTATACCTATTATAATTGGAGGATTTGGAAATTGATTAGTACCATTAATA---TTAGGAGCCCCAGATATAGCATTTCCTCGAATAAATAATATAAGATTTTGATTATTGCCCCCATCATTAATACTATTAATTTCTAGAAGAATTGTTGAAAATGGAGCAGGAACAGGATGAACAGTTTACCCCCCACTTTCATCTAATATTGCTCATGGAGGTTCCTCAGTTGACTTA---GCTATTTTTTCTTTACACTTAGCAGGAATTTCATCAATTTTAGGAGCTATTAATTTTATTACTACAATTATTAATATACGAGTTAATAATTTATCATTTGATCAAATATCATTATTTATTTGAGCTGTAGGAATTACAGCATTATTATTATTATTATCTTTACCTGTATTAGCTGGA---GCTATTACTATATTATTAACTGATCGAAATTTAAATACTTCATTTTTTGATCCA-------------------------------------------------------------------------------------------------------------------------------------------------------------------------------------------------------------------------------------
>GWOTX770-18|Atlides browni|CP Lep 1361|m2385|Atlides browni|Valle, Cali|San Antonio|BOLD:ADI8030|
------------------------------------------------------------------------------------------TTAAGAATTTTAATTCGAATAGAATTAGGTACTCCTGGATCTTTAATTGGTGAT---GATCAAATTTATAATACTATTGTTACAGCTCACGCATTTATTATAATTTTTTTTATAGTTATACCTATTATAATTGGAGGATTTGGAAATTGATTAGTACCATTAATA---TTAGGAGCCCCAGATATAGCATTTCCTCGAATAAATAATATAAGATTTTGATTATTGCCCCCATCATTAATACTATTAATTTCTAGAAGAATTGTTGAAAATGGAGCAGGAACAGGATGAACAGTTTACCCCCCACTTTCATCTAATATTGCTCATGGAGGTTCCTCAGTTGACTTA---GCTATTTTTTCTTTACACTTAGCAGGAATTTCATCAATTTTAGGAGCTATTAATTTTATTACTACAATTATTAATATACGAGTTAATAATTTATCATTTGATCAAATATCATTATTTATTTGAGCTGTAGGAATTACAGCATTATTATTATTATTATCTTTACCTGTATTAGCTGGA---GCTATTACTATATTATTAACTGATCGAAATTTAAATACTTCATTTTTTGATCCAGCAGGAGGAGGAGATCCAATTTTATATCAACATTTA-------------------------------------------------------------------------------------------------------------------------------------------------------------------------------------------------
>GWOTX769-18|Atlides browni|CP Lep 1360|m2384|Atlides browni|Valle, Cali|San Antonio|BOLD:ADI8030|
---------------------------------------------------------------------------------ACATCTTTA---AGAATTTTAATTCGAATAGAATTAGGTACTCCTGGATCTTTAATTGGTGAT---GATCAAATTTATAATACTATTGTTACAGCTCACGCATTTATTATAATTTTTTTTATAGTTATACCTATTATAATTGGAGGATTTGGAAATTGATTAGTACCATTAATA---TTAGGAGCCCCAGATATAGCATTTCCTCGAATAAATAATATAAGATTTTGATTATTGCCCCCATCATTAATACTATTAATTTCTAGAAGAATTGTTGAAAATGGAGCAGGAACAGGATGAACAGTTTACCCCCCACTTTCATCTAATATTGCTCATGGAGGTTCCTCAGTTGACTTA---GCTATTTTTTCTTTACACTTAGCAGGAATTTCATCAATTTTAGGAGCTATTAATTTTATTACTACAATTATTAATATACGAGTTAATAATTTATCATTTGATCAAATATCATTATTTATTTGAGCTGTAGGAATTACAGCATTATTATTATTATTATCTTTACCTGTATTAGCTGGA---GCTATTACTATATTATTAACTGATCGAAATTTAAATACTTCATTTTTTGATCCAGCAGGAGGAGGAGATCCAATTTTATATCAACATTTA-------------------------------------------------------------------------------------------------------------------------------------------------------------------------------------------------
>GWOTX768-18|Atlides browni|CP Lep 1359|m2383|Atlides browni|Valle, Cali|San Antonio|BOLD:ADI8030|
------------------------------------------------------------------GCCGGAATAGTTGGAACATCTTTA---AGAATTTTAATTCGAATAGAATTAGGTACTCCTGGATCTTTAATTGGTGAT---GATCAAATTTATAATACTATTGTTACAGCTCACGCATTTATTATAATTTTTTTTATAGTTATACCTATTATAATTGGAGGATTTGGAAATTGATTAGTACCATTAATA---TTAGGAGCCCCAGATATAGCATTTCCTCGAATAAATAATATAAGATTTTGATTATTGCCCCCATCATTAATACTATTAATTTCTAGAAGAATTGTTGAAAATGGAGCAGGAACAGGATGAACAGTTTACCCCCCACTTTCATCTAATATTGCTCATGGAGGTTCCTCAGTTGACTTA---GCTATTTTTTCTTTACACTTAGCAGGAATTTCATCAATTTTAGGAGCTATTAATTTTATTACTACAATTATTAATATACGAGTTAATAATTTATCATTTGATCAAATATCATTATTTATTTGAGCTGTAGGAATTACAGCATTATTATTATTATTATCTTTACCTGTATTAGCTGGA---GCTATTACTATATTATTAACTGATCGAAATTTAAATACTTCATTTTTTGATCCAGCAGGAGGAGGAGATCCAATTTTATATCAACATTTA-------------------------------------------------------------------------------------------------------------------------------------------------------------------------------------------------
>GWOTX767-18|Brangas felderi|CP Lep 1358|m2382|Brangas felderi|Valle, Cali|Cerro Brisas|BOLD:ADD3927|
---------------------------------------ACTTTATATTTCATTTTTGGAATTTGAGCAGGTATAGTCGGAACCTCTTTA---AGAATTTTAATTCGAATAGAGTTAGGTACTCCAGGATCTTTAATTGGGGAT---GACCAAATTTATAATACTATTGTAACAGCTCATGCATTTATTATAATTTTTTTTATAGTTATACCTATTATAATTGGAGGATTTGGAAATTGATTAGTACCTTTAATG---CTTGGGGCTCCTGATATAGCATTCCCACGAATAAATAATATAAGATTTTGATTATTACCTCCATCATTAATACTATTAATTTCAAGAAGAATTGTTGAAAATGGAGCAGGAACTGGATGAACAGTTTACCCCCCACTTTCATCTAATATTGCTCATAGAGGATCCTCAGTTGATCTA---GCTATTTTTTCCCTACATTTAGCAGGTATTTCCTCAATTCTTGGAGCCATTAATTTTATTACTACTATTATTAATATACGAATTAATAATTTAGCTTTTGATCAAATATCATTATTTATTTGAGCTGTGGGAATCACAGCTTTATTATTACTATTATCTTTACCCGTATTAGCAGGA---GCTATTACTATATTATTAACAGATCGAAATTTAAATACATCATTTTTTGATCCAGCTGGAGGAGGGGATCCAATTTTATATCAACATTTA-------------------------------------------------------------------------------------------------------------------------------------------------------------------------------------------------
>GWOTX766-18|Cyanophrys longuloides|CP Lep 1357|m2381|Cyanophrys longuloides|Valle, Cali|Cerro Brisas|BOLD:ADR6720|
------------------------------------------------------------------------ATACTAGGAACATCTTTA---AGAATTCTAATTCGAATAGAATTAGGAACTCCTGGCTCTTTAATTGGTGAT---GATCAAATTTATAATACTATTGTAACAGCTCATGCTTTTATTATAATTTTTTTTATAGTTATACCAATTATAATTGGAGGATTTGGAAATTGATTAGTTCCACTAATA---TTAGGAGCTCCAGACATAGCATTTCCTCGAATAAATAATATAAGATTTTGATTATTACCTCCTTCATTAATATTATTAATTTCAAGAAGAATTGTAGAAAATGGAGCAGGAACAGGATGAACAGTTTACCCCCCACTTTCATCTAATATTGCTCATAGAGGATCATCAGTTGATTTA---GCTATTTTTTCTCTTCATTTAGCAGGAATTTCCTCAATTTTAGGAGCTATTAACTTTATTACAACTATTATTAATATACGAGTTAATAATTTATCATTTGATCAAATATCTTTATTTATTTGAGCTGTAGGAATTACAGCACTTTTATTATTATTATCATTACCTGTATTAGCTGGA---GCTATTACTATATTATTAACTGATCGAAATTTAAACACATCATTTTTT-------------------------------------------------------------------------------------------------------------------------------------------------------------------------------------------------------------------------------------------
>GWOTX765-18|Cyanophrys longuloides|CP Lep 1356|m2380|Cyanophrys longuloides|Valle, Cali|Cerro Brisas|BOLD:ADR6720|
---------------------------------------ACTTTATATTTTATTTTTGGAATTTGAGCAGGAATACTAGGAACATCTTTA---AGAATTCTAATTCGAATAGAATTAGGAACTCCTGGCTCTTTAATTGGTGAT---GATCAAATTTATAATACTATTGTAACAGCTCATGCTTTTATTATAATTTTTTTTATAGTTATACCAATTATAATTGGAGGATTTGGAAATTGATTAGTTCCACTAATA---TTAGGAGCTCCAGACATAGCATTTCCTCGAATAAATAATATAAGATTTTGATTATTACCTCCTTCATTAATATTATTAATTTCAAGAAGAATTGTAGAAAATGGAGCAGGAACAGGATGAACAGTTTACCCCCCACTTTCATCTAATATTGCTCATAGAGGATCATCAGTTGATTTA---GCTATTTTTTCTCTTCATTTAGCAGGAATTTCCTCAATTTTAGGAGCTATTAACTTTATTACAACTATTATTAATATACGAGTTAATAATTTATCATTTGATCAAATATCTTTATTTATTTGAGCTGTAGGAATTACAGCACTTTTATTATTATTATCATTACCTGTATTAGCTGGA---GCTATTACTATATTATTAACTGATCGAAATTTAAATACATCATTTTTTGACCCTGCTGGAGGAGGAGATCCAATCTTATATCAACATTTA-------------------------------------------------------------------------------------------------------------------------------------------------------------------------------------------------
>GWOTX764-18|Cyanophrys pseudolongula|CP Lep 1355|m2379|Cyanophrys pseudolongula|Valle, Cali|Cerro Brisas|BOLD:AAN4998|
------------------------------------------------------------------GCAGGAATATTAGGAACATCTTTA---AGAATCTTAATTCGAATAGAATTAGGAACTCCTGGCTCTTTAATTGGTGAT---GATCAAATTTATAATACTATTGTAACAGCTCATGCTTTTATTATAATTTTTTTTATAGTTATACCAATTATAATTGGAGGATTTGGAAATTGATTAGTCCCATTAATA---TTAGGAGCTCCAGATATGGCATTTCCTCGAATAAATAATATAAGATTTTGATTATTACCTCCTTCATTAATATTATTAATTTCAAGAAGAATTGTAGAAAATGGTGCAGGAACAGGATGAACAGTCTACCCCCCACTTTCATCTAATATTGCTCATGGAGGATCATCAGTTGATTTA---GCTATTTTCTCTCTTCATTTAGCAGGAATTTCATCAATTTTAGGAGCTATTAATTTTATTACAACTATTATTAACATACGAGTTAATAATTTATCATTTGATCAAATATCTTTATTTATTTGAGCTGTAGGAATTACAGCACTTTTATTATTATTATCATTACCTGTTTTAGCTGGA---GCTATTACTATATTATTAACTGATCGAAATTTAAATACATCATTTTTTGATCCTGCCGGAGGAGGAGATCCAATTTTATATCAACATTTA-------------------------------------------------------------------------------------------------------------------------------------------------------------------------------------------------
>GWOTX763-18|Aubergina hesychia|CP Lep 1354|m2378|Aubergina hesychia|Valle, Cali|Cerro Brisas|BOLD:ACD7918|
---------------------------------------------------------------------------------ACATCATTA---AGAATCTTAATTCGAATAGAATTAGGAACCCCCGGATCTTTAATTGGTGAT---GATCAAATTTATAATACAATTGTCACAGCTCATGCTTTTATCATAATTTTTTTTATAGTTATACCTATCATAATTGGAGGATTTGGAAATTGACTTGTACCTCTTATA---TTAGGAGCTCCAGATATAGCATTTCCACGAATAAATAATATAAGATTTTGATTACTTCCTCCTTCATTAATACTATTAATTTCAAGAAGAATTGTAGAAAATGGAGCAGGAACAGGATGAACAGTTTACCCCCCACTCTCATCAAATATTGCTCACAGAGGATCATCAGTTGACTTA---GCTATTTTTTCTCTTCATTTAGCAGGAATTTCTTCAATTTTAGGAGCCATTAATTTTATTACAACTATTATTAATATACGAATTAATAATATATCATTTGATCAAATATCATTATTTATTTGAGCTGTAGGAATTACAGCATTATTATTATTATTATCTCTACCTGTTTTAGCTGGT---GCAATTACAATATTATTAACAGATCGAAATTTAAATACTTCTTTTTTTGATCCTGCA----------------------------------------------------------------------------------------------------------------------------------------------------------------------------------------------------------------------------------
>GWOTX762-18|Aubergina hesychia|CP Lep 1353|m2377|Aubergina hesychia|Valle, Cali|Cerro Brisas|BOLD:ACD7918|
------------------------------------------------------------------GCAGGGATATTAGGAACATCATTA---AGAATCTTAATTCGAATAGAATTAGGAACCCCCGGATCTTTAATTGGTGAT---GATCAAATTTATAATACAATTGTCACAGCTCATGCTTTTATCATAATTTTTTTTATAGTTATACCTATCATAATTGGAGGATTTGGAAATTGACTTGTACCTCTTATA---TTAGGAGCTCCAGATATAGCATTTCCACGAATAAATAATATAAGATTTTGATTACTTCCTCCTTCATTAATACTATTAATTTCAAGAAGAATTGTAGAAAATGGAGCAGGAACAGGATGAACAGTTTACCCCCCACTCTCATCAAATATTGCTCACAGAGGATCATCAGTTGACTTA---GCTATTTTTTCTCTTCATTTAGCAGGAATTTCTTCAATTTTAGGAGCCATTAATTTTATTACAACTATTATTAATATACGAATTAATAATATATCATTTGATCAAATATCATTATTTATTTGAGCTGTAGGAATTACAGCATTATTATTATTATTATCTCTACCTGTTTTAGCTGGT---GCAATTACAATATTATTAACAGATCGAAATTTAAATACTTCTTTTTTTGATCCT-------------------------------------------------------------------------------------------------------------------------------------------------------------------------------------------------------------------------------------
>GWOTX761-18|Electrostrymon perisus|CP Lep 1352|m2376|Electrostrymon perisus|Valle, Cali|Cerro Brisas|BOLD:AEB0648|
---------------------------------------------------------GGAATTTGAGCAGGGATGTTAGGAACATTCCTTAAG---ATTTTAATTCGAATAGAATTAGGTACTCCAGGATCTTTAATTGGAGAT---GATCAAATTTATAATACAATTGTTACAGCTCATGCTTTTATTATAATTTTTTTTATAGTAATACCTATTATAATTGGAGGATTTGGAAATTGATTAGTACCTTTAATG---TTAGGAGCCCCTGATATAGCATTTCCACGAATAAATAATATAAGATTTTGATTATTACCTCCTTCACTAATATTATTAATTTCAAGAAGAATTGTAGAAAATGGAGCAGGAACTGGATGAACAGTTTACCCACCACTTTCATCTAATATTGCCCATAGAGGATCCTCTGTTGATTTA---GCCATTTTTTCTCTTCATTTAGCAGGAATTTCATCAATTTTAGGAGCCATTAACTTTATTACAACTATTATTAATATGCGAGTTAATAATTTATCATTTGATCAAATATCATTATTTATTTGAGCAGTAGGAATTACAGCATTATTATTATTATTATCTTTACCTGTATTAGCAGGA---GCTATTACTATATTATTAACTGATCGAAATCTTAATACTTCTTTTTTGGATCCTGCTGGT-------------------------------------------------------------------------------------------------------------------------------------------------------------------------------------------------------------------------------
>GWOTX760-18|Electrostrymon perisus|CP Lep 1351|m2375|Electrostrymon perisus|Valle, Cali|Cerro Brisas|BOLD:AEB0648|
---------------------------------------ACTTTATATTTTNTCTTCGGAATTTGAGCAGGGATGTTAGGAACATCCTTA---AGAATTTTAATTCGAATAGAATTAGGTACTCCAGGATCTTTAATTGGAGAT---GATCAAATTTATAATACAATTGTTACAGCTCATGCTTTTATTATAATTTTTTTTATAGTAATACCTATTATAATTGGAGGATTTGGAAATTGATTAGTACCTTTAATG---TTAGGAGCCCCTGATATAGCATTTCCACGAATAAATAATATAAGATTTTGATTATTACCTCCTTCACTAATATTATTAATTTCAAGAAGAATTGTAGAAAATGGAGCAGGAACTGGATGAACAGTTTACCCACCACTTTCATCTAATATTGCCCATAGAGGATCCTCTGTTGATTTA---GCCATTTTTTCTCTTCATTTAGCAGGAATTTCATCAATTTTAGGAGCCATTAACTTTATTACAACTATTATTAATATGCGAGTTAATAATTTATCATTTGATCAAATATCATTATTTATTTGAGCAGTAGGAATTACAGCATTATTATTATTATTATCTTTACCTGTATTAGCAGGA---GCTATTACTATATTATTAACTGATCGAAATCTTAATACTTCTTTTTTTGATCCTGCTGGTGGAGGAGATCCAATTTTATATCAACATTTA-------------------------------------------------------------------------------------------------------------------------------------------------------------------------------------------------
>GWOTX759-18|Electrostrymon perisus|CP Lep 1350|m2374|Electrostrymon perisus|Valle, Cali|Cerro Brisas|BOLD:AEB0648|
---------------------------------------ACTTTATATTTTATCTTCGGAATTTGAGCAGGGATGTTAGGAACATCCTTA---AGAATTTTAATTCGAATAGAATTAGGTACTCCAGGATCTTTAATTGGAGAT---GATCAAATTTATAATACAATTGTTACAGCTCATGCTTTTATTATAATTTTTTTTATAGTAATACCTATTATAATTGGAGGATTTGGAAATTGATTAGTACCTTTAATG---TTAGGAGCCCCTGATATAGCATTTCCACGAATAAATAATATAAGATTTTGATTATTACCTCCTTCACTAATATTATTAATTTCAAGAAGAATTGTAGAAAATGGAGCAGGAACTGGATGAACAGTTTACCCACCACTTTCATCTAATATTGCCCATAGAGGATCCTCTGTTGATTTA---GCCATTTTTTCTCTTCATTTAGCAGGAATTTCATCAATTTTAGGAGCCATTAACTTTATTACAACTATTATTAATATGCGAGTTAATAATTTATCATTTGATCAAATATCATTATTTATTTGAGCAGTAGGAATTACAGCATTATTATTATTATTATCTTTACCTGTATTAGCAGGA---GCTATTACTATATTATTAACTGATCGAAATCTTAATACTTCTTTTTTTGATCCTGCTGGTGGAGGAGATCCAATTTTATATCAACATTTA-------------------------------------------------------------------------------------------------------------------------------------------------------------------------------------------------
>GWOTX758-18|Electrostrymon perisus|CP Lep 1349|m2373|Electrostrymon perisus|Valle, Cali|Cerro Brisas|BOLD:AEB0648|
------------------------------------------------------TTCGGAATTTGAGCAGGGANGTTAGGAACATCCTTA---AGAATTTTAATTCGAATAGAATTAGGTACTCCAGGATCTTTAATTGGAGAT---GATCAAATTTATAATACAATTGTTACAGCTCATGCTTTTATTATAATTTTTTTTATAGTAATACCTATTATAATTGGAGGATTTGGAAATTGATTAGTACCTTTAATG---TTAGGAGCCCCTGATATAGCATTTCCACGAATAAATAATATAAGATTTTGATTATTACCTCCTTCACTAATATTATTAATTTCAAGAAGAATTGTAGAAAATGGAGCAGGAACTGGATGAACAGTTTACCCACCACTTTCATCTAATATTGCCCATAGAGGATCCTCTGTTGATTTA---GCCATTTTTTCTCTTCATTTAGCAGGAATTTCATCAATTTTAGGAGCCATTAACTTTATTACAACTATTATTAATATGCGAGTTAATAATTTATCATTTGATCAAATATCATTATTTATTTGAGCAGTAGGAATTACAGCATTATTATTATTATTATCTTTACCTGTATTAGCAGGA---GCTATTACTATATTATTAACTGATCGAAATCTTAATACTTCTTTTTTTGATCCTGCTGGTGGAGGAGATCCAATTTTATATCAACATTTA-------------------------------------------------------------------------------------------------------------------------------------------------------------------------------------------------
>GWOTX757-18|Electrostrymon perisus|CP Lep 1348|m2372|Electrostrymon perisus|Valle, Cali|Cerro Brisas|BOLD:AEB0648|
---------------------------------------ACTTTATATTTTATCTTCGGAATTTGAGCAGGGATGTTAGGAACATCCTTA---AGAATTTTAATTCGAATAGAATTAGGTACTCCAGGATCTTTAATTGGAGAT---GATCAAATTTATAATACAATTGTTACAGCTCATGCTTTTATTATAATTTTTTTTATAGTAATACCTATTATAATTGGAGGATTTGGAAATTGATTAGTACCTTTAATG---TTAGGAGCCCCTGATATAGCATTTCCACGAATAAATAATATAAGATTTTGATTATTACCTCCTTCACTAATATTATTAATTTCAAGAAGAATTGTAGAAAATGGAGCAGGAACTGGATGAACAGTTTACCCACCACTTTCATCTAATATTGCCCATAGAGGATCCTCTGTTGATTTA---GCCATTTTTTCTCTTCATTTAGCAGGAATTTCATCAATTTTAGGAGCCATTAACTTTATTACAACTATTATTAATATGCGAGTTAATAATTTATCATTTGATCAAATATCATTATTTATTTGAGCAGTAGGAATTACAGCATTATTATTATTATTATCTTTACCTGTATTAGCAGGA---GCTATTACTATATTATTAACTGATCGAAATCTTAATACTTCTTTTTTTGATCCTGCTGGTGGAGGAGATCCAATTTTATATCAACATTTA-------------------------------------------------------------------------------------------------------------------------------------------------------------------------------------------------
>GWOTX756-18|Marachina peonida|CP Lep 1347|m2371|Marachina peonida|Valle, Cali|Cerro Brisas|BOLD:ABX8853|
---------------------------------------ACTTTATATTTTATTTTTGGAATTTGAGCAGGAATATTAGGAACATCTTTA---AGAATCTTAATTCGTATAGAATTAGGAACTCCTGGATCTTTAATTGGAGAT---GATCAAATTTATAATACTATTGTAACAGCTCATGCTTTTATTATAATTTTTTTTATAGTTATACCTATTATAATTGGAGGATTTGGAAATTGATTAGTCCCATTGATA---TTAGGAGCCCCTGATATAGCATTTCCACGAATAAATAATATAAGATTTTGATTATTACCCCCTTCATTAATATTATTAGTTTCAAGAAGAATTGTAGAAAATGGAGCAGGAACAGGATGAACAGTTTACCCCCCACTTTCATCTAATATTGCACATGGAGGTTCCTCTGTTGATTTA---GCTATTTTTTCTTTACATTTAGCTGGTATTTCTTCAATTTTAGGAGCTATTAATTTTATTACAACTATTATTAATATACGAGTTAATAATTTATCATTTGATCAAATATCATTATTTATTTGAGCAGTAGGAATTACAGCATTATTATTATTATTATCTCTACCTGTATTAGCAGGA---GCTATTACAATATTATTAACAGATCGAAATTTAAATACTTCATTTTTTGATCCTGCAGGAGGAGGTGATCCAATCTTATATCAACATTTA-------------------------------------------------------------------------------------------------------------------------------------------------------------------------------------------------
>GWOTX755-18|Lamprospilus myrsina|CP Lep 1346|m2370|Lamprospilus myrsina|Valle, Cali|Cerro Brisas|BOLD:ACV4947|
---------------------------------------ACTTTATACTTTATTTTTGGAATTTGAGCAGGAATATTAGGAACTTCTTTA---AGAATCCTAATTCGAATAGAGTTAGGTACTCCAGGATCTTTAATCGGCGAT---GATCAAATTTATAATACAATTGTTACAGCTCATGCTTTTATTATAATTTTCTTTATAGTGATGCCTATCATAATTGGAGGATTCGGAAATTGATTAGTACCTTTAATA---TTAGGAGCTCCTGATATAGCATTCCCACGTATAAATAATATAAGATTTTGATTATTGCCCCCTTCGTTAATATTATTAATTTCAAGAAGAATTGTAGAAAATGGAGCAGGAACCGGATGAACAGTTTACCCCCCACTTTCATCTAATATTGCTCATGGAGGTTCTTCAGTGGATTTA---GCTATTTTTTCTCTTCATTTAGCAGGAATTTCATCAATCTTAGGAGCTATTAATTTTATTACAACTATTATTAATATACGTGTTAATAATTTATCTTTTGATCAAATATCATTATTTATTTGAGCAGTAGGAATTACAGCATTATTACTATTATTATCTTTACCTGTATTAGCAGGA---GCTATTACTATATTATTAACTGATCGAAATCTTAATACTTCTTTTTTTGACCCCGCCGGAGGAGGAGATCCAATTTTATATCAACATTTA-------------------------------------------------------------------------------------------------------------------------------------------------------------------------------------------------
>GWOTX754-18|Calycopis sp.|CP Lep 1345|m2369|Calycopis sp.|Valle, Cali|Cerro Brisas|BOLD:ADR7556|
---------------------------------------ACTTTATATTTTATCTTTGGAATTTGAGCAGGAATGCTAGGAACATCTTTA---AGAATCTTAATTCGAATAGAATTAGGCACTCCAGGATCTCTAATTGGAGAT---GATCAAATTTATAATACAATTGTTACAGCACATGCTTTTATTATAATTTTCTTCATAGTAATGCCTATTATAATTGGAGGATTTGGAAATTGATTAGTACCATTAATA---TTAGGAGCCCCAGATATAGCATTCCCACGAATAAATAATATAAGATTTTGATTATTACCTCCATCACTAATATTATTAGTATCAAGAAGAATAGTAGAAAATGGAGCAGGAACAGGATGAACAGTTTACCCCCCACTTTCATCTAATATTGCACATGGAGGAGCTTCAGTTGACTTA---GCTATTTTTTCTCTTCATTTAGCAGGAGTTTCATCAATTTTAGGAGCCATTAATTTCATTACAACTATTATTAATATACGGGTTAATAATTTAGCATTTGATCAAATATCATTATTTATTTGAGCTGTAGGAATTACAGCATTATTATTATTATTATCTTTACCAGTATTAGCTGGA---GCTATTACTATATTATTAACTGATCGAAATCTTAATACTTCTTTTTTTGACCCTGCTGGAGGAGGAGACCCAATTTTATATCAACATTTA-------------------------------------------------------------------------------------------------------------------------------------------------------------------------------------------------
>GWOTX753-18|Theritas paupera|CP Lep 1344|m2368|Theritas paupera|Valle, Cali|Cerro Brisas|BOLD:ADJ2378|
------------------------------------------------------------TATTGAGCAGGAATAGTAGGAACATCTTTA---AGAATTTTAATTCGAATAGAATTAGGAACCCCCGGATCTTTAATTGGAGAC---GATCAAATTTATAATACTATTGTTACAGCTCATGCATTTATTATAATTTTTTTTATAGTTATACCAATTATAATTGGAGGATTTGGGAATTGACTAGTACCATTAATG---CTAGGAGCTCCTGATATAGCATTCCCACGAATAAATAATATAAGATTTTGGTTATTACCCCCATCTTTAATATTATTAATTTCAAGAAGAATTGTAGAAAATGGAGCAGGAACAGGATGAACAGTTTATCCTCCTCTTTCATCCAATATTGCTCATGGAGGGGCATCAGTTGATTTA---GCTATTTTTTCTTTACATTTAGCAGGAGTTTCCTCAATTTTAGGTGCTATTAATTTTATTACAACAATTATTAATATACGAGTTAATAATTTATCATTTGATCAAATATCATTATTTATTTGAGCTGTAGGAATTACAGCATTATTACTATTATTATCATTGCCTGTATTAGCAGGA---GCTATTACTATATTATTAACAGATCGAAATTTAAATACTTCATTT----------------------------------------------------------------------------------------------------------------------------------------------------------------------------------------------------------------------------------------------
>GWOTX752-18|Johnsonita auda|CP Lep 1343|m2367|Johnsonita auda|Valle, Cali|Cerro Brisas|BOLD:ADL4039|
---------------------------------------ACCTTATATTTTATTTTTGGAATTTGAGCAGGAATATTAGGTACATCATTA---AGAATTTTAATTCGAATAGAATTAGGTACTCCAGGATCTCTAATTGGAGAT---GATCAAATTTATAATACTATTGTAACAGCTCATGCATTTATTATAATTTTTTTTATAGTTATACCTATTATAATTGGAGGATTTGGAAATTGACTAGTACCATTGATA---TTAGGAGCTCCCGATATAGCATTTCCACGAATAAATAATATAAGATTTTGATTATTACCTCCTTCATTAATATTATTAATTTCAAGAAGAATCGTAGAAAATGGAGCAGGAACAGGTTGAACAGTTTACCCCCCACTTTCATCCAATATTGCTCATAGAGGTTCCTCTGTAGACTTA---GCTATTTTTTCACTTCATTTAGCAGGTATCTCATCAATTTTAGGAGCTATTAATTTTATTACAACTATTATTAATATGCGAGTTAATAATTTATCTTTCGATCAAATATCATTATTTATTTGAGCAGTAGGAATTACAGCATTATTATTATTATTATCTTTACCTGTATTAGCTGGA---GCTATTACTATACTATTAACAGATCGT----------------------------------------------------------------------------------------------------------------------------------------------------------------------------------------------------------------------------------------------------------------
>GWOTX751-18|Cyanophrys pseudolongula|CP Lep 1342|m2366|Cyanophrys pseudolongula|Valle, Cali|Cerro Brisas||
------------------------------------------------------------------------------------------------------------------------------------------GGTGAT---GATCAAATTTATAATACTATTGTAACAGCTCATGCTTTTATTATAATTTTTTTTATAGTTATACCAATTATAATTGGAGGATTTGGAAATTGATTAGTTCCACTAATA---TTAGGAGCTCCAGACATAGCATTTCCTCGAATAAATAATATAAGATTTTGATTATTACCTCCTTCATTAATATTATTAATTTCAAGAAGAATTGTAGAAAATGGAGCAGGAACAGGATGAACAGTTTACCCCCCACTTTCATCTAATATTGCTCATAGAGGATCATCAGTTGATTTA---GCTATTTTTTCTCTTCATTTAGCAGGAATTTCCTCAATTTTAGGAGCTATTAACTTTATTACAACTATTATTAATATACGAGTTAATAATTTATCATTTGATCAA----------------------------------------------------------------------------------------------------------------------------------------------------------------------------------------------------------------------------------------------------------------------------------------------------------------------------------------------------------------------
>GWOTX750-18|Cyanophrys pseudolongula|CP Lep 1341|m2365|Cyanophrys pseudolongula|Valle, Cali|Cerro Brisas||
------------------------------------------------------------------------------------------------------------------TTTTATAGTTATACCAATTATATTGGAGAA------------------------------------------------------------------------------------TTTGGAAATTGATTAGTTCCACTAATA---TTAGGAGCTCCAGACATAGCATTTCCTCGAATAAATAATATAAGATTTTGATTATTACCTCCTTCATTAATATTATTAATTTCAAGAAGAATTGTAGAAAATGGAGCAGGAACAGGATGAACAGTTTACCCCCCACTTTCATCTAATATTGCTCATAGAGGATCATCAGTTGATTTA---GCTATTTTTTCTCTTCATTTAGCAGGAATTTCCTCAATTTTAGGAGCTATTAACTTTATTACAACTATTATTAATATACGAGTTAATAATTTATCATTTGATCAAATATCTTTATTTAATTTGAGC---------------------------------------------------------------------------------------------------------------------------------------------------------------------------------------------------------------------TGTAGGAATTACAGC-------------------------------------------------------------------------------------------------------------
>GWOTX749-18|Cyanophrys longuloides|CP Lep 1340|m2364|Cyanophrys longuloides|Valle, Cali|Cerro Brisas|BOLD:ADR6720|
---------------------------------------ACTTTATATTTTATTTTTGGAATTTGAGCAGGAATACTAGGAACATCTTTA---AGAATTCTAATTCGAATAGAATTAGGAACTCCTGGCTCTTTAATTGGTGAT---GATCAAATTTATAATACTATTGTAACAGCTCATGCTTTTATTATAATTTTTTTTATAGTTATACCAATTATAATTGGAGGATTTGGAAATTGATTAGTTCCACTAATA---TTAGGAGCTCCAGACATAGCATTTCCTCGAATAAATAATATAAGATTTTGATTATTACCTCCTTCATTAATATTATTAATTTCAAGAAGAATTGTAGAAAATGGAGCAGGAACAGGATGAACAGTTTACCCCCCACTTTCATCTAATATTGCTCATAGAGGATCATCAGTTGATTTA---GCTATTTTTTCTCTTCATTTAGCAGGAATTTCCTCAATTTTAGGAGCTATTAACTTTATTACAACTATTATTAATATACGAGTTAATAATTTATCATTTGATCAAATATCTTTATTTATTTGAGCTGTAGGAATTACAGCACTTTTATTATTATTATCATTACCTGTATTAGCTGGA---GCTATTACTATATTATTAACTGATCGAAATTTAAATACATCATTTTTTGACCCTGCTGGAGGAGGAGATCCAATCTTATATCAACATTTA-------------------------------------------------------------------------------------------------------------------------------------------------------------------------------------------------
>GWOTX748-18|Timaeta eronos|CP Lep 1339|m2363|Timaeta eronos|Valle, Cali|La Elvira|BOLD:ADR3914|
---------------------------------------------------------GGAATTTGAGCAGGAATATTAGGAACATCATTA---AGAATTTTAATTCGAATAGAATTAGGTACTCCTGGATCTTTAATTGGAGAT---GATCAAATTTATAATACTATTGTTACAGCTCATGCTTTTATTATAATTTTTTTTATAGTTATACCTATTATAATTGGAGGATTTGGAAATTGATTAATTCCATTAATA---TTAGGAGCCCCAGATATAGCTTTCCCTCGAATAAATAATATAAGATTTTGATTATTACCTCCTTCATTAATATTATTAATTTCAAGAAGAATTGTCGAAAATGGAGCAGGAACAGGATGAACAGTTTACCCCCCACTTTCATCTAATATTGCCCATAGAGGATCATCAGTTGATTTA---GCTATTTTTTCACTACATTTAGCAGGTATTTCATCAATTTTAGGAGCTATTAACTTTATTACAACTATTATTAATATACGAATCAATAATTTAGATTTTGATCAAATATCATTATTTATTTGAGCAGTAGGAATTACAGCACTATTATTATTATTATCTTTACCAGTATTAGCTGGA---GCTATTACTATATTATTAACAGATCGAAATTTAAATACTTCATTTTTTGATCCAGCAGGAGGAGGAGATCCAATTTTATATCAACATTTA-------------------------------------------------------------------------------------------------------------------------------------------------------------------------------------------------
>GWOTX747-18|Timaeta eronos|CP Lep 1338|m2362|Timaeta eronos|Valle, Cali|La Elvira|BOLD:ADR3914|
---------------------------------------ACTTTTATATTTTATTTTTTGAATTTGAGCAGGAATATTAGGACATCATTA---AGAATTTTAATTCGAATAGAATTAGGTACTCCTGGATCTTTAATTGGAGAT---GATCAAATTTATAATACTATTGTTACAGCTCATGCTTTTATTATAATTTTTTTTATAGTTATACCTATTATAATTGGAGGATTTGGAAATTGATTAATTCCATTAATA---TTAGGAGCCCCAGATATAGCTTTCCCTCGAATAAATAATATAAGATTTTGATTATTACCTCCTTCATTAATATTATTAATTTCAAGAAGAATTGTCGAAAATGGAGCAGGAACAGGATGAACAGTTTACCCCCCACTTTCATCTAATATTGCCCATAGAGGATCATCAGTTGATTTA---GCTATTTTTTCACTACATTTAGCAGGTATTTCATCAATTTTAGGAGCTATTAACTTTATTACAACTATTATTAATATACGAATCAATAATTTAGATTTTGATCAAATATCATTATTTATTTGAGCAGTAGGAATTACAGCACTATTATTATTATTATCTTTACCAGTATTAGCTGGA---GCTATTACTATATTATTAACAGATCGAAATTTAAATACTTCATTTTTTGGTCCAGCAGGAGGAGGAGATCCA-------------------------------------------------------------------------------------------------------------------------------------------------------------------------------------------------------------------
>GWOTX746-18|Timaeta timaeus|CP Lep 1337|m2361|Timaeta timaeus|Valle, Cali|La Elvira|BOLD:ABX0515|
---------------------------------------ACTTTATATTTTATTTTTGGAATTTGAGCAGGTATATTAGGTACATCTTTA---AGAATTTTAATTCGAATAGAATTAGGTACACCTGGATCTTTAATTGGAGAT---GATCAAATTTATAATACTATTGTTACAGCTCACGCTTTTATTATAATTTTTTTTATAGTTATACCTATTATAATTGGAGGATTTGGAAATTGATTAATTCCATTAATA---TTAGGAGCTCCAGATATAGCTTTCCCCCGAATAAATAATATAAGATTTTGATTATTACCTCCTTCATTAATATTATTAATTTCAAGAAGAATTGTAGAAAATGGAGTAGGAACTGGATGAACAGTTTACCCCCCACTTTCATCAAATATTGCTCATAGAGGATCATCAGTTGATTTA---GCTATTTTTTCTTTACATTTAGCAGGTATTTCATCAATTTTAGGAGCCATTAACTTTATTACAACTATCATTAATATACGAATTAATAATTTATCTTTTGACCAAATATCACTATTTATTTGAGCAGTAGGAATTACAGCATTATTATTATTATTATCTTTACCTGTTTTAGCTGGA---GCTATTACAATATTATTGACAGATCGAAATTTAAATACTTCATTTTTTGATCCAGCAGGAGGAGGAGACCCAATTTTATATCAACATTTA-------------------------------------------------------------------------------------------------------------------------------------------------------------------------------------------------
>GWOTX745-18|Ocaria calesia|CP Lep 1336|m2360|Ocaria calesia|Valle, Cali|La Elvira|BOLD:ADF3286|
---------------------------------------ACTTTATATTTTATTTTTGGAATTTGAGCAGGAATATTAGGAACATCTTTA---AGAATTTTAATTCGAATAGAGTTAGGAACACCTGGATCTTTAATTGGAGAT---GATCAAATTTATAATACTATTGTAACAGCTCATGCTTTTATTATAATTTTTTTTATAGTTATACCAATTATAATTGGAGGATTTGGAAATTGATTAGTACCATTAATA---CTTGGAGCCCCAGATATAGCATTTCCACGAATAAATAATATAAGATTTTGATTATTACCCCCTTCATTAATATTATTAGTTTCAAGAAGAATTGTAGAAAATGGAGCAGGAACAGGATGAACAGTTTACCCACCACTTTCATCTAATATTGCTCATGGAGGATCTTCAGTTGACTTA---GCTATTTTTTCCCTTCATTTAGCAGGTATTTCATCAATCTTAGGAGCTATTAATTTTATTACAACTATTATTAATATACGAGTTAATAATCTATCATTTGATCAATTATCATTATTTATTTGAGCAGTAGGAATTACAGCATTACTACTACTTTTATCATTACCAGTATTAGCAGGA---GCTATTACTATATTATTAACAGATCGAAATTTAAATACATCATTTTTTGATCCTGCAGGAGGAGGTGATCCAATTTTATATCAACATTTA-------------------------------------------------------------------------------------------------------------------------------------------------------------------------------------------------
>GWOTX744-18|Lamprospilus myrsina|CP Lep 1335|m2359|Lamprospilus myrsina|Valle, Cali|La Elvira|BOLD:ACV4947|
---------------------------------------ACTTTATACTTTATTTTTGGAATTTGAGCAGGAATATTAGGAACTTCTTTA---AGAATCCTAATTCGAATAGAGTTAGGTACTCCAGGATCTTTAATCGGCGAT---GATCAAATTTATAATACAATTGTTACAGCTCATGCTTTTATTATAATTTTCTTTATAGTGATGCCTATCATAATTGGAGGATTCGGAAATTGATTAGTACCTTTAATA---TTAGGAACTCCTGATATAGCATTCCCACGTATAAATAATATAAGATTTTGATTATTGCCCCCTTCGTTAATATTATTAATTTCAAGAAGAATTGTAGAAAATGGAGCAGGAACCGGATGAACAGTTTACCCCCCACTTTCATCTAATATTGCTCATGGAGGTTCTTCAGTGGATTTA---GCTATTTTTTCTCTTCATTTAGCAGGAATTTCATCAATCTTAGGAGCTATTAATTTTATTACAACTATTATTAATATACGTGTTAATAATTTATCTTTTGATCAAATATCATTATTTATTTGAGCAGTAGGAATTACAGCATTATTACTATTATTATCTTTACCTGTATTAGCAGGA---GCTATTACTATATTATTAACTGATCGAAATCTTAATACTTCTTTTTTTGACCCCGCCGGA-------------------------------------------------------------------------------------------------------------------------------------------------------------------------------------------------------------------------------
>GWOTX743-18|Lamprospilus myrsina|CP Lep 1334|m2358|Lamprospilus myrsina|Valle, Cali|La Elvira|BOLD:ACV4947|
---------------------------------------ACTTTATACTTTATTTTTGGAATTTGAGCAGGAATATTAGGAACTTCTTTA---AGAATCCTAATTCGAATAGAGTTAGGTACTCCAGGATCTTTAATCGGCGAT---GATCAAATTTATAATACAATTGTTACAGCTCATGCTTTTATTATAATTTTCTTTATAGTGATGCCTATCATAATTGGAGGATTCGGAAATTGATTAGTACCTTTAATA---TTAGGAGCTCCTGATATAGCATTCCCACGTATAAATAATATAAGATTTTGATTATTGCCCCCTTCGTTAATATTATTAATTTCAAGAAGAATTGTAGAAAATGGAGCAGGAACCGGATGAACAGTTTACCCCCCACTTTCATCTAATATTGCTCATGGAGGTTCTTCAGTGGATTTA---GCTATTTTTTCTCTTCATTTAGCAGGAATTTCATCAATCTTAGGAGCTATTAATTTTATTACAACTATTATTAATATACGTGTTAATAATTTATCTTTTGATCAAATATCATTATTTATTTGAGCAGTAGGAATTACAGCATTATTACTATTATTATCTTTACCTGTATTAGCAGGA---GCTATTACTATATTATTAACTGATCGAAATCTTAATACTTCTTTTTTTGACCCTGCCGGAGGAGGAGATCCAATTTTATATCAACATTTA-------------------------------------------------------------------------------------------------------------------------------------------------------------------------------------------------
>GWOTX742-18|Lamprospilus myrsina|CP Lep 1333|m2357|Lamprospilus myrsina|Valle, Cali|La Elvira|BOLD:ACV4947|
---------------------------------------ACTTTATACTTTATTTTTGGAATTTGAGCAGGAATATTAGGAACTTCTTTA---AGAATCCTAATTCGAATAGAGTTAGGTACTCCAGGATCTTTAATCGGCGAT---GATCAAATTTATAATACAATTGTTACAGCTCATGCTTTTATTATAATTTTCTTTATAGTGATGCCTATCATAATTGGAGGATTCGGAAATTGATTAGTACCTTTAATA---TTAGGAGCTCCTGATATAGCATTTCCACGTATAAATAATATAAGATTTTGATTATTGCCCCCTTCGTTAATATTATTAATTTCAAGAAGAATTGTAGAAAATGGAGCAGGAACCGGATGAACAGTTTACCCCCCACTTTCATCTAATATTGCTCATGGAGGTTCTTCAGTGGATTTA---GCTATTTTTTCTCTTCATTTAGCAGGAATTTCATCAATCTTAGGAGCTATTAATTTTATTACAACTATTATTAATATACGTGTTAATAATTTATCTTTTGATCAAATATCATTATTTATTTGAGCAGTAGGAATTACAGCATTATTACTATTATTATCTTTACCTGTATTAGCAGGA---GCTATTACTATATTATTAACTGATCGAAATCTTAATACTTCTTTTTTTGACCCCGCCGGAGGAGGAGATCCAATTTTATATCAACATTTA-------------------------------------------------------------------------------------------------------------------------------------------------------------------------------------------------
>GWOTX741-18|Lamprospilus myrsina|CP Lep 1332|m2356|Lamprospilus myrsina|Valle, Cali|La Elvira|BOLD:ACV4947|
---------------------------------------ACTTTATACTTTATTTTTGGAATTTGAGCAGGAATATTAGGAACTTCTTTA---AGAATCCTAATTCGAATAGAGTTAGGTACTCCAGGATCTTTAATCGGTGAT---GATCAAATTTATAATACAATTGTTACAGCTCATGCTTTTATTATAATTTTCTTTATAGTGATGCCTATCATAATTGGAGGATTCGGAAATTGATTAGTACCTTTAATA---TTAGGAGCTCCTGATATAGCATTCCCACGTATAAATAATATAAGATTTTGATTATTGCCCCCTTCGTTAATATTATTAATTTCAAGAAGAATTGTAGAAAATGGAGCAGGAACCGGATGAACAGTTTACCCCCCACTTTCATCTAATATTGCTCATGGAGGTTCTTCAGTGGATTTA---GCTATTTTTTCTCTTCATTTAGCAGGAATTTCATCAATCTTAGGAGCTATTAATTTTATTACAACTATTATTAATATACGTGTTAATAATTTATCTTTTGATCAAATATCATTATTTATTTGAGCAGTAGGAATTACAGCATTATTACTATTATTATCTTTACCTGTATTAGCAGGA---GCTATTACTATATTATTAACTGATCGAAATCTTAATACTTCTTTTTTTGACCCCGCCGGAGGAGGAGATCCAATTTTATATCAACATTTA-------------------------------------------------------------------------------------------------------------------------------------------------------------------------------------------------
>GWOTX740-18|Camissecla sp.|CP Lep 1331|m2355|Camissecla sp.|Valle, Cali|La Elvira|BOLD:ADR5835|
------------------------------------------------------TTTGGAATTTGAGCAGGAATACTAGGAACATCCTTA---AGAATTTTAATTCGAATAGAATTAGGTACTCCAGGGTCTTTAATTGGAGAT---GATCAAATTTATAATACAATTGTCACAGCTCATGCTTTTATTATAATTTTTTTTATAGTAATACCTATTATAATTGGAGGATTTGGAAATTGATTAGTACCTTTAATA---TTAGGAGCTCCTGATATAGCATTTCCACGAATAAATAATATAAGATTTTGATTATTACCTCCTTCATTAATATTATTAGTTTCAAGAAGAATTGTTGAAAATGGAGCAGGAACTGGATGAACAGTTTACCCCCCACTTTCATCTAATATTGCTCATAGAGGTTCTTCAGTTGATTTA---GCTATTTTTTCTCTTCATTTAGCAGGAATTTCATCAATCTTAGGAGCTATTAATTTTATTACAACTATTATTAATATACGAATTAATAATTTATCCTTTGATCAAATATCTTTATTTATTTGAGCTGTAGGAATTACAGCATTATTATTATTGTTATCTTTACCTGTATTAGCAGGA---GCTATTACTATATTATTAACAGATCGAAATTTAAATACTTCTTTTTTTGATCCAGCT----------------------------------------------------------------------------------------------------------------------------------------------------------------------------------------------------------------------------------
>GWOTX738-18|Johnsonita auda|CP Lep 1329|m2353|Johnsonita auda|Valle, Cali|La Elvira|BOLD:ADL4039|
------------------------------------------------TTTATTTTTGGAATTTGAGCAGGAATATTAGGTACATCATTA---AGAATTTTAATTNGAATAGAATTAGGTACTCCAGGATCTCTAATTGGAGAT---GATCAAATTTATAATACTATTGTAACAGCTCATGCATTTATTATAATTTTTTTTATAGTTATACCTATTATAATTGGAGGATTTGGAAATTGACTAGTACCATTAATA---TTAGGAGCTCCCGATATAGCATTTCCACGAATAAATAATATAAGATTTTGATTATTACCTCCTTCATTAATATTATTAATTTCAAGAAGAATCGTAGAAAATGGAGCAGGAACAGGTTGAACAGTTTACCCCCCACTTTCATCCAATATTGCTCATAGAGGTTCCTCCGTAGACTTG---GCTATTTTTTCACTTCATTTAGCAGGTATCTCATCAATTTTAGGAGCTATTAATTTTATTACAACTATTATTAATATGCGAGTTAATAATTTATCTTCGATCCAAATATCATTATTTATTTGAGCAGTAGGAATTACAGCATTATTATTATTATTATCTTTACCTGTATTAGCTGGA---GCTATTACTATA-------------------------------------------------------------------------------------------------------------------------------------------------------------------------------------------------------------------------------------------------------------------------------
>GWOTX737-18|Ocaria calesia|CP Lep 1328|m2352|Ocaria calesia|Valle, Cali|La Elvira|BOLD:ADF3286|
---------------------------------------ACTTTATATTTTATTTTTGGAATTTGAGCAGGAATATTAGGAACATCTTTA---AGAATTTTAATTCGAATAGAGTTAGGAACACCTGGATCTTTAATTGGAGAT---GATCAAATTTATAATACTATTGTAACAGCTCATGCTTTTATTATAATTTTTTTTATAGTTATACCAATTATAATTGGAGGATTTGGAAATTGATTAGTACCATTAATA---CTTGGAGCCCCAGATATAGCATTTCCACGAATAAATAATATAAGATTTTGATTATTACCCCCTTCATTAATATTATTAGTTTCAAGAAGAATTGTAGAAAATGGAGCAGGAACAGGATGAACAGTTTACCCACCACTTTCATCTAATATTGCTCATGGAGGATCTTCAGTTGACTTA---GCTATTTTTTCCCTTCATTTAGCAGGTATTTCATCAATCTTAGGGGCTATTAATTTTATTACAACTATTATTAACATACGAGTTAATAATCTATCATTTGATCAATTATCATTATTTATTTGAGCAGTAGGAATTACAGCATTACTACTACTTTTATCATTACCAGTATTAGCAGGA---GCTATTACTATATTATTAACAGATCGAAATTTAAATACATCATTTTTTGATCCTGCAGGAGGAGGTGATCCAATTTTATATCAACATTTA-------------------------------------------------------------------------------------------------------------------------------------------------------------------------------------------------
>GWOTX736-18|Lamprospilus myrsina|CP Lep 1327|m2351|Lamprospilus myrsina|Valle, Cali|La Elvira|BOLD:ACV4947|
---------------------------------------ACTTTATACTTTATTTTTGGAATTTGAGCAGGAATATTAGGAACTTCTTTA---AGAATCCTAATTCGAATAGAGTTAGGTACTCCAGGATCTTTAATCGGCGAT---GATCAAATTTATAATACAATTGTTACAGCTCATGCTTTTATTATAATTTTCTTTATAGTGATGCCTATCATAATTGGAGGATTCGGAAATTGATTAGTACCTTTAATA---TTAGGAGCTCCTGATATAGCATTCCCACGTATAAATAATATAAGATTTTGATTATTGCCCCCTTCGTTAATATTATTAATTTCAAGAAGAATTGTAGAAAATGGAGCAGGAACCGGATGAACAGTTTACCCCCCACTTTCATCTAATATTGCTCATGGAGGTTCTTCAGTGGATTTA---GCTATTTTTTCTCTTCATTTAGCAGGAATTTCATCAATCTTAGGAGCTATTAATTTTATTACAACTATTATTAATATACGTGTTAATAATTTATCTTTTGATCAAATATCATTATTTATTTGAGCAGTAGGAATTACAGCATTATTACTATTATTATCTTTACCTGTATTAGCAGGA---GCTATTACTATATTATTAACTGATCGAAATCTTAATACTTCTTTTTTTGACCCCGCCGGAGGAGGAGATCCAATTTTATATCAACATTTA-------------------------------------------------------------------------------------------------------------------------------------------------------------------------------------------------
>GWOTX735-18|Timaeta eronos|CP Lep 1326|m2350|Timaeta eronos|Valle, Cali|La Elvira|BOLD:ADR3914|
---------------------------------------ACTTTATATTTTATTTTTGGAATTTGAGCAGGAATATTAGGAACATCATTA---AGAATTTTAATTCGAATAGAATTAGGTACTCCTGGATCTTTAATTGGAGAT---GATCAAATTTATAATACTATTGTTACAGCTCATGCTTTTATTATAATTTTTTTTATAGTTATACCTATTATAATTGGAGGATTTGGAAATTGATTAATTCCATTAATA---TTAGGAGCCCCAGATATAGCTTTCCCTCGAATAAATAATATAAGATTTTGATTATTACCTCCTTCATTAATATTATTAATTTCAAGAAGAATTGTCGAAAATGGAGCAGGAACAGGATGAACAGTTTACCCCCCACTTTCATCTAATATTGCCCATAGAGGATCATCAGTTGATTTA---GCTATTTTTTCACTACATTTAGCAGGTATTTCATCAATTTTAGGAGCTATTAACTTTATTACAACTATTATTAATATACGAATCAATAATTTAGATTTTGATCAAATATCATTATTTATTTGAGCAGTAGGAATTACAGCACTATTATTATTATTATCTTTACCAGTATTAGCTGGA---GCTATTACTATATTATTAACAGATCGAAATTTAAATACTTCATTTTTTGATCCAGCAGGAGGAGGAGATCCAATTTTATATCAACATTTA-------------------------------------------------------------------------------------------------------------------------------------------------------------------------------------------------
>GWOTX734-18|Timaeta eronos|CP Lep 1325|m2349|Timaeta eronos|Valle, Cali|La Elvira|BOLD:ADR3914|
---------------------------------------------------------------------------TTAGGAACATCATTA---AGAATTTTAATTCGAATAGAATTAGGTACTCCTGGATCTTTAATTGGAGAT---GATCAAATTTATAATACTATTGTTACAGCTCATGCTTTTATTATAATTTTTTTTATAGTTATACCTATTATAATTGGAGGATTTGGAAATTGATTAATCCCATTAATA---TTAGGAGCCCCAGATATAGCTTTCCCTCGAATAAATAATATAAGATTTTGATTATTACCTCCTTCATTAATATTATTAATTTCAAGAAGAATTGTCGAAAATGGAGCAGGAACAGGATGAACAGTTTACCCCCCACTTTCATCTAATATTGCCCATAGAGGATCATCAGTTGATTTA---GCTATTTTTTCACTACATTTAGCAGGTATTTCATCAATTTTAGGAGCTATTAACTTTATTACAACTATTATTAATATGCGAATCAATAATTTAGATTTTGATCAAATATCATTATTTATTTGAGCAGTAGGAATTACAGCACTATTATTATTATTATCTTTACCAGTATTAGCTGGA---GCTATTACTATATTATTAACAGATCGAAATTTAAATACTTCATTTTTTGATCCAGCAGGAGGAGGAGATCCAATTTTATATCAACATTTA-------------------------------------------------------------------------------------------------------------------------------------------------------------------------------------------------
>GWOTX733-18|Lamprospilus draudti|CP Lep 1324|m2348|Lamprospilus draudti|Valle, Cali|La Elvira|BOLD:ADR5413|
---------------------------------------ACTTTATACTTTATTTTTGGAATTTGAGCGGGAATATTAGGAACCTCTTTA---AGAATCTTAATTCGAATGGAACTAGGTACTCCAGGATCTTTAATTGGTGAT---GATCAAATTTATAATACAATTGTCACAGCTCATGCTTTTATTATAATTTTCTTCATAGTAATGCCTATTATAATTGGAGGATTTGGAAATTGATTAGTGCCTTTGATA---TTAGGAGCCCCTGATATAGCATTCCCACGAATAAATAATATAAGATTTTGATTATTACCTCCTTCATTAATATTATTAATTTCAAGAAGAATTGTAGAAAATGGAGCAGGAACTGGATGAACAGTTTACCCCCCACTTTCATCTAATATTGCTCATGGAGGTTCTTCAGTAGACTTA---GCTATTTTTTCTCTCCATTTAGCAGGAATTTCCTCAATTTTAGGAGCTATTAATTTTATTACAACTATTATTAATATACGAGTTAATAATTTATCTTTTGATCAAATATCATTATTTATTTGAGCAGTAGGAATTACAGCATTACTATTATTGCTATCTTTACCTGTATTAGCAGGA---GCTATTACTATATTATTAACAGATCGAAATCTTAATACTTCTTTTTTTGACCCAGCAGGAGGCGGAGATCCAATTTTATATCAACATTTA-------------------------------------------------------------------------------------------------------------------------------------------------------------------------------------------------
>GWOTX732-18|Lamprospilus draudti|CP Lep 1323|m2347|Lamprospilus draudti|Valle, Cali|La Elvira|BOLD:ADR5413|
---------------------------------------ACTTTATACTTTATTTTTGGAATTTGAGCGGGAATATTAGGAACCTCTTTA---AGAATCTTAATTCGAATGGAACTAGGTACTCCAGGATCTTTAATTGGTGAT---GATCAAATTTATAATACAATTGTCACAGCTCATGCTTTTATTATAATTTTCTTCATAGTAATGCCTATTATAATTGGAGGATTTGGAAATTGATTAGTGCCTTTGATA---TTAGGAGCCCCTGATATAGCATTCCCACGAATAAATAATATAAGATTTTGATTATTACCTCCTTCATTAATATTATTAATTTCAAGAAGAATTGTAGAAAATGGAGCAGGAACTGGATGAACAGTTTACCCCCCACTTTCATCTAATATTGCTCATGGAGGTTCTTCAGTAGACTTA---GCTATTTTTTCTCTCCATTTAGCAGGAATTTCCTCAATTTTAGGAGCTATTAATTTTATTACAACTATTATTAATATACGAGTTAATAATTTATCTTTTGATCAAATATCATTATTTATTTGAGCAGTAGGAATTACAGCATTACTATTATTGCTATCTTTACCTGTATTAGCAGGA---GCTATTACTATATTATTAACAGATCGAAATCTTAATACTTCTTTTTTTGACCCAGCAGGAGGCGGAGATCCAATTTTATATCAACATTTA-------------------------------------------------------------------------------------------------------------------------------------------------------------------------------------------------
>GWOTX731-18|Johnsonita auda|CP Lep 1322|m2346|Johnsonita auda|Valle, Cali|La Elvira|BOLD:ADL4039|
---------------------------------------ACCTTATATTTTATTTTTGGAATTTGAGCAGGAATATTAGGTACATCATTA---AGAATTTTAATTCGAATAGAATTAGGTACTCCAGGATCTCTAATTGGAGAT---GATCAAATTTATAATACTATTGTAACAGCTCATGCATTTATTATAATTTTTTTTATAGTTATACCTATTATAATTGGAGGATTTGGAAATTGACTAGTACCATTAATA---TTAGGAGCTCCCGATATAGCATTTCCACGAATAAATAATATAAGATTTTGATTATTACCTCCTTCATTAATATTATTAATTTCAAGAAGAATCGTAGAAAATGGAGCAGGAACAGGTTGAACAGTTTACCCCCCACTTTCATCCAATATTGCTCATAGAGGTTCCTCCGTAGACTTG---GCTATTTTTTCACTTCATTTAGCAGGTATCTCATCAATTTTAGGAGCTATTAATTTTATTACAACTATTATTAATATGCGAGTTAATAATTTATCTTTCGATCAAATATCATTATTTATTTGAGCAGTAGGAATTACAGCATTATTATTATTATTATCTTTACCTGTATTAGCTGGA---GCTATTACTATACTATTAACAGATCGTAATTTAAATACTTCATTTTTTGACCCTGCTGGAGGAGGAGATCCA-------------------------------------------------------------------------------------------------------------------------------------------------------------------------------------------------------------------
>GWOTX730-18|Johnsonita auda|CP Lep 1321|m2345|Johnsonita auda|Valle, Cali|La Elvira|BOLD:ADL4039|
---------------------------------------ACCTTATATTTTATTTTTGGAATTTGAGCAGGAATATTAGGTACATCATTA---AGAATTTTAATTCGAATAGAATTAGGTACTCCAGGATCTCTAATTGGAGAT---GATCAAATTTATAATACTATTGTAACAGCTCATGCATTTATTATAATTTTTTTTATAGTTATACCTATTATAATTGGAGGATTTGGAAATTGACTAGTACCATTAATA---TTAGGAGCTCCCGATATAGCATTTCCACGAATAAATAATATAAGATTTTGATTATTACCTCCTTCATTAATATTATTAATTTCAAGAAGAATCGTAGAAAATGGAGCAGGAACAGGTTGAACAGTTTACCCCCCACTTTCATCCAATATTGCTCATAGAGGTTCCTCCGTAGACTTG---GCTATTTTTTCACTTCATTTAGCAGGTATCTCATCAATTTTAGGAGCTATTAATTTTATTACAACTATTATTAATATGCGAGTTAATAATTTATCTTTCGATCAAATATCATTATTTATTTGAGCAGTAGGAATTACAGCATTATTATTATTATTATCTTTACCTGTATTAGCTGGA---GCTATTACTATACTATTAACAGATCGTAATTTAAATACTTCATTTTTTGACCCTGCTGGAGGAGGAGATCCAATTTTATACCAACATTTA-------------------------------------------------------------------------------------------------------------------------------------------------------------------------------------------------
>GWOTX729-18|Johnsonita auda|CP Lep 1320|m2344|Johnsonita auda|Valle, Cali|La Elvira|BOLD:ADL4039|
---------------------------------------------TATTTTATTTTTGGAATTTGAGCAGGAATATTAGGTACATCATTA---AGAATTTTAATTCGAATAGAATTAGGTACTCCAGGATCTCTAATTGGAGAT---GATCAAATTTATAATACTATTGTAACAGCTCATGCATTTATTATAATTTTTTTTATAGTTATACCTATTATAATTGGAGGATTTGGAAATTGACTAGTACCATTAATA---TTAGGAGCTCCCGATATAGCATTTCCACGAATAAATAATATAAGATTTTGATTATTACCTCCTTCATTAATATTATTAATTTCAAGAAGAATCGTAGAAAATGGAGCAGGAACAGGTTGAACAGTTTACCCCCCACTTTCATCCAATATTGCTCATAGAGGTTCCTCCGTAGACTTA---GCTATTTTTTCACTTCATTTAGCAGGTATCTCATCAATTTTAGGAGCTATTAATTTTATTACAACTATTATTAATATGCGAGTTAATAATTTATCTTTCGATCAAATATCATTATTTATTTGAGCAGTAGGAATTACAGCATTATTATTATTATTATCTTTACCTGTATTAGCTGGA---GCTATTACTATACTATTAACAGATCGTAATTTAAATACTTCATTTTTTGACCCTGCTGGAGGAGGAGATCCA-------------------------------------------------------------------------------------------------------------------------------------------------------------------------------------------------------------------
>GWOTX728-18|Cyanophrys pseudolongula|CP Lep 1319|m2343|Cyanophrys pseudolongula|Valle, Cali|La Elvira|BOLD:AAN4998|
------------------------------------------------------------------------------------------------ATCTTAATTCGAATAGAATTAGGAACTCCTGGCTCTTTAATTGGTGAT---GATCAAATTTATAATACTATTGTAACAGCCCATGCTTTTATTATAATTTTTTTTATAGTTATACCAATTATAATTGGAGGATTTGGAAATTGATTAGTCCCATTAATA---TTAGGAGCTCCAGATATAGCATTTCCTCGAATAAATAATATAAGATTTTGATTATTACCTCCTTCATTAATATTATTAATTTCAAGAAGAATTGTAGAAAATGGTGCAGGAACAGGATGAACAGTCTACCCCCCACTTTCATCTAATATTGCTCATGGAGGATCATCAGTTGATTTA---GCTATTTTTTCTCTTCATTTAGCAGGAATTTCATCAATTTTAGGAGCTATTAATTTTATTACAACTATTATTAATATACGAGTTAATAATTTATCATTTGATCAAATATCTTTATTTATTTGAGCTGNAGGAATTACAGCACTTTTATTATTATTATCATTACCTGTTTTAGCTGGA---GCTATTACTATA-------------------------------------------------------------------------------------------------------------------------------------------------------------------------------------------------------------------------------------------------------------------------------
>GWOTX726-18|Micandra platyptera|CP Lep 1317|m2341|Micandra platyptera|Valle, Cali|La Elvira|BOLD:ABX0750|
------------------------------------------------------------------------------------------TTAAGAATTTTAATTCGAATAGAATTAGGCACTCCTGGATCTTTAATTGGAGAT---GATCAAATTTATAATACTATTGTCACAGCTCATGCTTTTATTATAATCTTTTTTATAGTTATGCCTATTATAATTGGAGGATTTGGAAATTGATTAGTTCCCCCTATA---TTAGGGGCTCCAGATATAGCATTTCCACGAATAAATAATATAAGATTTTGATTATTACCCCCTTCATTAATATTATTAATTTCAAGAAGAATTGTAGAAAATGGAGCAGGAACAGGATGAACAGTTTATCCCCCACTTTCATCTAATATTGCTCATAGAGGATCTTCAGTGGATTTA---GCAATTTTCTCTTTACATTTAGCAGGTATTTCTTCAATTTTAGGAGCTATTAATTTTATTACAACTATTATTAATATACGAGTTAATAATTTAGCATTTGATCAAATATCATTATTTATTTGAGCAGTAGGAATTACAGCATTATTATTATTATTATCTCTACCAGTTTTAGCAGGT---GCTATTACTATATTATTAACTGATCGA----------------------------------------------------------------------------------------------------------------------------------------------------------------------------------------------------------------------------------------------------------------
>GWOTX724-18|Timaeta eronos|CP Lep 1315|m2339|Timaeta eronos|Valle, Cali|La Elvira|BOLD:ADR3914|
---------------------------------------------------------------------GGAATATTAGGAACATCATTA---AGAATTTTAATTCGAATAGAATTAGGTACTCCTGGATCTTTAATTGGAGAT---GATCAAATTTATAATACTATTGTTACAGCTCATGCTTTTATTATAATTTTTTTTATAGTTATACCTATTATAATTGGAGGATTTGGAAATTGATTAATTCCATTAATA---TTAGGAGCCCCAGATATAGCTTTCCCTCGAATAAATAATATAAGATTTTGATTATTACCTCCTTCATTAATATTATTAATTTCAAGAAGAATTGTCGAAAATGGAGCAGGAACAGGATGAACAGTTTACCCCCCACTTTCATCTAATATTGCCCATAGAGGATCATCAGTTGATTTA---GCTATTTTTTCACTACATTTAGCAGGTATTTCATCAATTTTAGGAGCTATTAACTTTATTACAACTATTATTAATATACGAATCAATAATTTAGATTTTGATCAAATATCATTATTTATTTGAGCAGTAGGAATTACAGCACTATTATTATTATTATCTTTACCAGTATTAGCTGGA---GCTATTACTATATTATTAACAGATCGAAATTTAAATACTTCATTT----------------------------------------------------------------------------------------------------------------------------------------------------------------------------------------------------------------------------------------------
>GWOTX723-18|Camissecla sp.|CP Lep 1314|m2338|Camissecla sp.|Valle, Cali|La Elvira|BOLD:ADR5835|
---------------------------------------ACTTTATATTTTATTTTTGGAATTTGAGCAGGAATACTAGGAACATCCTTA---AGAATTTTAATTCGAATAGAATTAGGTACTCCAGGGTCTTTAATTGGAGAT---GATCAAATTTATAATACAATTGTCACAGCTCATGCTTTTATTATAATTTTTTTTATAGTAATACCTATTATAATTGGAGGATTTGGAAATTGATTAGTACCTTTAATA---TTAGGAGCTCCTGATATAGCATTTCCACGAATAAATAATATAAGATTTTGATTATTACCTCCTTCATTAATATTATTAGTTTCAAGAAGAATTGTTGAAAATGGAGCAGGAACTGGATGAACAGTTTACCCCCCACTTTCATCTAATATTGCTCATAGAGGTTCTTCAGTTGATTTA---GCTATTTTTTCTCTTCATTTAGCAGGAATTTCATCAATCTTAGGAGCTATTAATTTTATTACAACTATTATTAATATACGAATTAATAATTTATCCTTTGATCAAATATCTTTATTTATTTGAGCTGTAGGAATTACAGCATTATTATTATTGTTATCTTTACCTGTATTAGCAGGA---GCTATTACTATATTATTAACAGATCGAAATTTAAATACTTCTTTTTTTGATCCAGCTGGAGGAGGAGATCCAATTTTATATCAACATCTA-------------------------------------------------------------------------------------------------------------------------------------------------------------------------------------------------
>GWOTX722-18|Camissecla sp.|CP Lep 1313|m2337|Camissecla sp.|Valle, Cali|La Elvira|BOLD:ADR5835|
---------------------------------------ACTTTATATTTTATTTTTGGAATTTGAGCAGGAATACTAGGAACATCCTTA---AGAATTTTAATTCGAATAGAATTAGGTACTCCAGGGTCTTTAATTGGAGAT---GATCAAATTTATAATACAATTGTCACAGCTCATGCTTTTATTATAATTTTTTTTATAGTAATACCTATTATAATTGGAGGATTTGGAAATTGATTAGTACCTTTAATA---TTAGGAGCTCCTGATATAGCATTTCCACGAATAAATAATATAAGATTTTGATTATTACCTCCTTCATTAATATTATTAGTTTCAAGAAGAATTGTTGAAAATGGAGCAGGAACTGGATGAACAGTTTACCCCCCACTTTCATCTAATATTGCTCATAGAGGTTCTTCAGTTGATTTA---GCTATTTTTTCTCTTCATTTAGCAGGAATTTCATCAATCTTAGGAGCTATTAATTTTATTACAACTATTATTAATATACGAATTAATAATTTATCCTTTGATCAAATATCTTTATTTATTTGAGCTGTAGGAATTACAGCATTATTATTATTGTTATCTTTACCTGTATTAGCAGGA---GCTATTACTATATTATTAACAGATCGAAATTTAAATACTTCTTTTTTTGATCCAGCTGGAGGAGGAGATCCAATTTTATATCAACATCTA-------------------------------------------------------------------------------------------------------------------------------------------------------------------------------------------------
>GWOTX721-18|Camissecla sp.|CP Lep 1312|m2336|Camissecla sp.|Valle, Cali|La Elvira|BOLD:ADR5835|
---------------------------------------ACTTTATATTTTATTTTTGGAATTTGAGCAGGAATACTAGGAACATCCTTA---AGAATTTTAATTCGAATAGAATTAGGTACTCCAGGGTCTTTAATTGGAGAT---GATCAAATTTATAATACAATTGTCACAGCTCATGCTTTTATTATAATTTTTTTTATAGTAATACCTATTATAATTGGAGGATTTGGAAATTGATTAGTACCTTTAATA---TTAGGAGCTCCTGATATAGCATTTCCACGAATAAATAATATAAGATTTTGATTATTACCTCCTTCATTAATATTATTAGTTTCAAGAAGAATTGTTGAAAATGGAGCAGGAACTGGATGAACAGTTTACCCCCCACTTTCATCTAATATTGCTCATAGAGGTTCTTCAGTTGATTTA---GCTATTTTTTCTCTTCATTTAGCAGGAATTTCATCAATCTTAGGAGCTATTAATTTTATTACAACTATTATTAATATACGAATTAATAATTTATCCTTTGATCAAATATCTTTATTTATTTGAGCTGTAGGAATTACAGCATTATTATTATTGTTATCTTTACCTGTATTAGCAGGA---GCTATTACTATATTATTAACAGATCGAAATTTAAATACTTCTTTTTTTGATCCAGCTGGAGGAGGANATCCAATTTTATATCAACATCTA-------------------------------------------------------------------------------------------------------------------------------------------------------------------------------------------------
>GWOTX720-18|Lamprospilus draudti|CP Lep 1311|m2335|Lamprospilus draudti|Valle, Cali|La Elvira|BOLD:ADR5413|
---------------------------------------ACTTTATACTTTATTTTTGGAATTTGAGCGGGAATATTAGGAACCTCTTTA---AGAATCTTAATTCGAATGGAACTAGGTACTCCAGGATCTTTAATTGGTGAT---GATCAAATTTATAATACAATTGTCACAGCTCATGCTTTTATTATAATTTTCTTCATAGTAATGCCTATTATAATTGGAGGATTTGGAAATTGATTAGTACCTTTGATA---TTAGGAGCCCCTGATATAGCATTCCCACGAATAAATAATATAAGATTTTGATTATTACCTCCTTCATTAATATTATTAATTTCAAGAAGAATTGTAGAAAATGGAGCAGGAACTGGATGAACAGTTTACCCCCCACTTTCATCTAATATTGCTCATGGAGGTTCTTCAGTAGACTTA---GCTATTTTTTCTCTCCATTTAGCAGGAATTTCCTCAATTTTAGGAGCTATTAATTTTATTACAACTATTATTAATATACGAGTTAATAATTTATCTTTTGATCAAATATCATTATTTATTTGAGCAGTAGGAATTACAGCATTACTATTATTGCTATCTTTACCTGTATTAGCAGGA---GCTATTACTATATTATTAACAGATCGAAATCTTAATACTTCTTTTTTTGACCCAGCAGGAGGCGGAGATCCAATTTTATATCAACATTTA-------------------------------------------------------------------------------------------------------------------------------------------------------------------------------------------------
>GWOTX719-18|Timaeta timaeus|CP Lep 1310|m2334|Timaeta timaeus|Valle, Cali|La Elvira|BOLD:ABX0515|
---------------------------------------ACTTTATATTTTATTTTTGGAATTTGAGCAGGTATATTAGGTACATCTTTA---AGAATTTTAATTCGAATAGAATTAGGTACACCTGGATCTTTAATTGGAGAT---GATCAAATTTATAATACTATTGTTACAGCTCACGCTTTTATTATAATTTTTTTTATAGTTATACCTATTATAATTGGAGGATTTGGAAATTGATTAATTCCATTAATA---TTAGGAGCTCCAGATATAGCTTTCCCCCGAATAAATAATATAAGATTTTGATTATTACCTCCTTCATTAATATTATTAATTTCAAGAAGAATTGTAGAAAATGGAGTAGGAACTGGATGAACAGTTTACCCCCCACTTTCATCAAATATTGCTCATAGAGGATCATCAGTTGATTTA---GCTATTTTTTCTTTACATTTAGCAGGTATTTCATCAATTTTAGGAGCCATTAACTTTATTACAACTATCATTAATATACGAATTAATAATTTATCTTTTGACCAAATATCACTATTTATTTGAGCAGTAGGAATTACAGCATTATTATTATTATTATCTTTACCTGTTTTAGCTGGA---GCTATTACAATATTATTGACAGATCGAAATTTAAATACTTCATTTTTTGATCCAGCAGGAGGAGGAGACCCAATTTTATATCAACATTTA-------------------------------------------------------------------------------------------------------------------------------------------------------------------------------------------------
>GWOTX718-18|Timaeta timaeus|CP Lep 1309|m2333|Timaeta timaeus|Valle, Cali|La Elvira|BOLD:ABX0515|
------------------------------------------------------TTTGGAATTTGAGCAGGTATATTAGGTACATCTTTA---AGAATTTTAATTCGAATAGAATTAGGTACACCTGGATCTTTAATTGGAGAT---GATCAAATTTATAATACTATTGTTACAGCTCACGCTTTTATTATAATTTTTTTTATAGTTATACCTATTATAATTGGAGGATTTGGAAATTGATTAATTCCATTAATA---TTAGGAGCTCCAGATATAGCTTTCCCCCGAATAAATAATATAAGATTTTGATTATTACCTCCTTCATTAATATTATTAATTTCAAGAAGAATTGTAGAAAATGGAGTAGGAACTGGATGAACAGTTTACCCCCCACTTTCATCAAATATTGCTCATAGAGGATCATCAGTTGATTTA---GCTATTTTTTCTTTACATTTAGCAGGTATTTCATCAATTTTAGGAGCCATTAACTTTATTACAACTATCATTAATATACGAATTAATAATTTATCTTTTGACCAAATATCACTATTTATTTGAGCAGTAGGAATTACAGCATTATTATTATTATTATCTTTACCTGTTTTAGCTGGA---GCTATTACAATATTATTGACAGATCGAAATTTAAATACTTCATTTTTTGATCCAGCAGGAGGAGGAGACCCAATTTTATATCAACATTTA-------------------------------------------------------------------------------------------------------------------------------------------------------------------------------------------------
>GWOTX717-18|Gargina gargophia|CP Lep 1308|m2332|Gargina gargophia|Popayan|La Tetilla|BOLD:ADR6685|
---------------------------------------------------------------TGAGCAGGAATATTAGGTACATCCTTA---AGAATTTTAATTCGTATAGAATTAGGAACACCCGGATCTTTAATTGGAGAC---GATCAAATTTATAATACTATCGTAACTGCTCATGCCTTCATTATAATTTTTTTTATAGTTATACCAATTATAATTGGTGGATTTGGAAATTGATTAGTTCCATTAATA---TTAGGAGCTCCTGATATAGCATTTCCACGTATAAATAATATAAGATTTTGATTATTACCTCCATCATTAATATTATTAATTTCAAGTAGAATTGTAGAAAATGGAGCAGGAACTGGATGAACAGTTTACCCCCCACTTTCATCTAATATTGCTCATAGAGGATCATCAGTTGATTTG---GCTATTTTTTCCCTACATTTAGCAGGAATTTCATCAATTTTAGGTGCTATTAACTTTATTACAACTATTATTAATATACGAGTTAATAATTTATCCTTTGATCAAATATCTTTATTTATTTGAGCCGTAGGAATTACAGCTTTATTATTATTATTATCATTACCTGTATTAGCAGGT---GCTATTACTATATTACTAACAGATCGAAATTTAAATACATCATTTTTTGATCCTGCTGGTGGAGGAGATCCAATTTTATATCAACATTTA-------------------------------------------------------------------------------------------------------------------------------------------------------------------------------------------------
>GWOTX716-18|Chalybs lineata|CP Lep 1307|m2331|Chalybs lineata|Popayan|La Tetilla|BOLD:ACG1241|
---------------------------------------ACTTTATATTTTATTTTTGGAATTTGAGCAGGAATAGTAGGAACTTCTTTA---AGAATCTTAATTCGAATAGAATTAGGTACTCNTGGATCATTAATCGGAGAT---GATCAAATTTATAATACTATTGTTACAGCTCATGCTTTTATTATAATTTTTTTTATAGTAATACCTATTATAATTGGAGGATTTGGAAATTGATTAGTACCATTAATA---TTAGGAGCTCCTGATATAGCATTTCCACGAATAAATAATATAAGATTTTGATTATTACCTCCTTCATTAATATTATTAATTTCAAGAAGAATTGTAGAAAATGGAGCAGGAACTGGATGAACAGTGTACCCCCCACTTTCATCTAATATTGCTCATAGAGGATCATCAGTTGATTTA---GCTATTTTTTCTTTACATTTAGCAGGTATTTCATCAATTTTAGGAGCTATTAATTTTATTACAACTATTATTAATATACGAATTAATAATATATCTTTTGATCAAATATCTTTATTTATTTGAGCAGTAGGAATTACTGCTTTATTATTATTATTATCTTTACCTGTATTAGCNGGA---GCTATTACTATATTATTAACAGATCGTAAT-------------------------------------------------------------------------------------------------------------------------------------------------------------------------------------------------------------------------------------------------------------
>GWOTX715-18|Chalybs lineata|CP Lep 1306|m2330|Chalybs lineata|Popayan|La Tetilla|BOLD:ACG1241|
------------------------------------------------------------------------ATAGTAGGAATTTCTTTA---AGAATCTTAATTCGAATAGAATTAGGTACTCCTGGATCATTAATCGGAGAT---GATCAAATTTATAATACTATTGTTACAGCTCATGCTTTTATTATAATTTTTTTTATAGTAATACCTATTATAATTGGAGGATTTGGAAATTGATTAGTACCATTAATA---TTAGGAGCTCCTGATATAGCATTTCCACGAATAAATAATATAAGATTTTGATTATTACCTCCTTCATTAATATTATTAATTTCAAGAAGAATTGTAGAAAATGGAGCAGGAACTGGATGAACAGTGTACCCCCCACTTTCATCTAATATTGCTCATAGAGGATCATCAGTTGATTTA---GCTATTTTTTCTTTACATTTAGCAGGTATTTCATCAATTTTAGGAGCTATTAATTTTATTACAACTATTATTAATATACGAATTAATAATATATCTTTTGATCAAATATCTTTATTTATTTGAGCAGTAGGAATTACTGCTTTATTATTATTATTATCTTTACCTGTATTAGCTGGA---GCTATTACTATATTATTAACAGATCGTAATTTAAATACTTCATTTTTTGATCCAGCTGGA-------------------------------------------------------------------------------------------------------------------------------------------------------------------------------------------------------------------------------
>GWOTX713-18|Contrafacia ahola|CP Lep 1304|m2328|Contrafacia ahola|Popayan|La Tetilla|BOLD:ADR2312|
------------------------------------------------------------------------------------------TTAAGAATTCTAATTCGAATAGAATTAGGTACCCCCGGTTCTTTAATTGGTGAT---GATCAAATTTATAATACTATTGTTACAGCTCATGCTTTTATTATAATTTTTTTTATAGTTATACCTATTATAATTGGAGGATTTGGAAACTGATTAGTACCTTTAATA---TTAGGAGCTCCTGATATAGCATTTCCACGAATAAATAATATAAGATTTTGATTATTACCTCCTTCATTAATATTATTAATTTCAAGAAGAATTGTAGAAAATGGAGCAGGAACAGGATGAACAGTTTATCCCCCACTTTCATCAAATATTGCTCATGGAGGATCCTCAGTTGATTTA---GCCATTTTCTCTTTACATTTAGCAGGTATTTCATCAATTTTAGGAGCTATTAACTTTATTACAACTATTATTAATATACGAGTTAATAATTTATCTTTTGATCAAATATCATTATTTATTTGAGCAGTAGGAATTACAGCATTATTATTATTATTATCCTTACCTGTATTAGCTGGA---GCTATTACTATATTATTAACTGATCGAAATTTAAATACTTCATTTTTTGATCCAGCAGGAGGAGGA-------------------------------------------------------------------------------------------------------------------------------------------------------------------------------------------------------------------------
>GWOTX712-18|Gargina gnosia|CP Lep 1303|m2327|Gargina gnosia|Popayan|La Tetilla|BOLD:ADR1844|
------------------------------------------------TTTATTTTTGGAATTTGAGCAGGAATATTAGGAACATCCTTA---AGAATTTTAATTCGTATAGAATTAGGAACTCCTGGATCTTTAATTGGAGAT---GATCAAATTTATAATACTATTGTAACTGCTCATGCCTTCATTATAATTTTTTTTATAGTTATACCAATTATAATCGGAGGATTTGGAAATTGACTAGTTCCACTAATA---TTAGGAGCCCCTGATATAGCATTTCCACGAATAAATAATATAAGATTTTGATTATTACCCCCATCACTAATATTATTAATTTCAAGAAGAATTGTAGAAAATGGAGCAGGAACAGGATGAACAGTTTACCCCCCACTTTCATCTAATATTGCTCATAGCGGCTCATCTGTTGACTTA---GCTATTTTTTCTTTACATTTAGCAGGAATTTCTTCAATTTTAGGAGCTATTAATTTTATTACAACCATTATTAATATACGAGTTAATAACTTATCTTTTGATCAAATATCATTATTTATTTGAGCAGTAGGAATTACAGCTTTATTATTATTATTATCATTACCTGTATTAGCAGGA---GCTATTACTATATTATTAACAGACCGAAATTTAAATACATCATTTTTTGATCCTGCTGGAGGAGGTGATCCAATTTTATATCAACATTTA-------------------------------------------------------------------------------------------------------------------------------------------------------------------------------------------------
>GWOTX711-18|Thepytus thyrea|CP Lep 1302|m2326|Thepytus thyrea|Popayan|La Tetilla|BOLD:AAO2367|
---------------------------------------ACTCTATATTTTATTTTTGGAATTTGAGCAGGAATATTAGGAACATCATTA---AGAATTTTAATTCGAATGGAATTAGGAACTCCTGGATCTTTAATTGGAGAT---GATCAAATTTATAATACTATTGTAACAGCTCATGCTTTTATTATAATTTTTTTTATAGTTATACCTATTATAATTGGAGGATTTGGAAATTGATTAGTACCTTTAATA---TTAGGTGCTCCTGATATAGCTTTCCCACGAATAAATAATATAAGATTTTGATTATTACCTCCTTCATTAATATTATTAGTTTCAAGAAGAATCGTAGAAAATGGAGCAGGAACAGGATGAACAGTTTACCCCCCACTTTCATCTAATATTGCTCATGGAGGAGCATCAGTTGATTTA---GCTATTTTCTCATTACATTTAGCAGGTATTTCATCAATTCTAGGAGCTATTAATTTTATTACAACTATTATTAATATACGTGTTAATAATTTATCTTTTGATCAAATATCATTATTTATTTGAGCAGTAGGAATTACAGCTTTATTATTATTATTATCTTTACCAGTACTAGCTGGA---GCTATTACTATATTATTAACTGATCGAAATTTAAATACATCATTTTTTGATCCAGCTGGAGGTGGAGATCCAATTTTATATCAACATTTA-------------------------------------------------------------------------------------------------------------------------------------------------------------------------------------------------
>GWOTX710-18|Thepytus thyrea|CP Lep 1301|m2325|Thepytus thyrea|Popayan|La Tetilla|BOLD:AAO2367|
---------------------------------------ACTCTATATTTTATTTTTGGAATTTGAGCAGGAATATTAGGAACATCATTA---AGAATTTTAATTCGAATGGAATTAGGAACTCCTGGATCTTTAATTGGAGAT---GATCAAATTTATAATACTATTGTAACAGCTCATGCTTTTATTATAATTTTTTTTATAGTTATACCTATTATAATTGGAGGATTTGGAAATTGATTAGTACCTTTAATA---TTAGGTGCTCCTGATATAGCTTTCCCACGAATAAATAATATAAGATTTTGATTATTACCTCCTTCATTAATATTATTAGTTTCAAGAAGAATCGTAGAAAATGGAGCAGGAACAGGATGAACAGTTTACCCCCCACTTTCATCTAATATTGCTCATGGAGGAGCATCAGTTGATTTA---GCTATTTTCTCATTACATTTAGCAGGTATTTCATCAATTCTAGGAGCTATTAATTTTATTACAACTATTATTAATATACGTGTTAATAATTTATCTTTTGATCAAATATCATTATTTATTTGAGCAGTAGGAATTACAGCTTTATTGTTATTATTATCTTTACCAGTACTAGCTGGA---GCTATTACTATATTATTAACTGATCGAAATTTAAATACATCATTTTTTGATCCAGCTGGAGGTGGAGATCCAATTTTATATCAACATTTA-------------------------------------------------------------------------------------------------------------------------------------------------------------------------------------------------
>GWOTX709-18|Brangas coccineifrons|CP Lep 1300|m2324|Brangas coccineifrons|Popayan|La Tetilla|BOLD:ADR8126|
---------------------------------------ACTTTATATTTCATTTTTGGAATTTGAGCAGGTATAGTAGGAACATCTCTA---AGAATTTTAATTCGAATAGAGTTAGGTACCCCAGGATCTTTAATTGGGGAT---GATCAAATTTATAATACTATTGTAACAGCTCATGCATTTATTATAATTTTTTTTATAGTTATACCTATTATAATTGGAGGATTTGGAAATTGATTAGTACCTTTAATA---CTTGGAGCCCCTGATATAGCATTCCCACGAATAAATAACATAAGATTTTGGTTATTACCCCCATCTTTAATATTATTAATTTCAAGAAGAATCGTTGAAAATGGAGCAGGAACCGGATGAACAGTTTACCCCCCACTTTCATCTAATATTGCACATAGAGGATCATCAGTTGATTTA---GCTATTTTTTCTTTACATTTAGCAGGTATTTCCTCTATTTTAGGAGCTATTAATTTTATCACAACTATCATTAATATACGAGTTAATAACTTAGCTTTTGATCAAATATCATTATTTATTTGAGCTGTAGGAATTACAGCTTTATTATTATTATTATCTTTACCTGTATTAGCAGGA---GCTATTACTATATTATTAACAGATCGAAACTTAAATACTTCATTTTTTGATCCAGCAGGAGGAGGAGACCCAATTTTATATCAACATTTA-------------------------------------------------------------------------------------------------------------------------------------------------------------------------------------------------
>GWOTX708-18|Brangas coccineifrons|CP Lep 1299|m2323|Brangas coccineifrons|Popayan|La Tetilla|BOLD:ADR8126|
---------------------------------------ACTTTATATTTCATTTTTGGAATTTGAGCAGGTATAGTAGGAACATCTCTA---AGAATTTTAATTCGAATAGAGTTAGGTACCCCAGGATCTTTAATTGGGGAT---GATCAAATTTATAATACTATTGTAACAGCTCATGCATTTATTATAATTTTTTTTATAGTTATACCTATTATAATTGGAGGATTTGGAAATTGATTAGTACCTTTAATA---CTTGGAGCCCCTGATATAGCATTCCCACGAATAAATAACATAAGATTTTGGTTATTACCCCCATCTTTAATATTATTAATTTCAAGAAGAATCGTTGAAAATGGAGCAGGAACCGGATGAACAGTTTACCCCCCACTTTCATCTAATATTGCACATAGAGGATCATCAGTTGATTTA---GCTATTTTTTCTTTACATTTAGCAGGTATTTCCTCTATTTTAGGAGCTATTAATTTTATCACAACTATCATTAATATACGAGTTAATAACTTAGCTTTTGATCAAATATCATTATTTATTTGAGCTGTAGGAATTACAGCTTTATTATTATTATTATCTTTACCTGTATTAGCAGGA---GCTATTACTATATTATTAACAGATCGAAACTTAAATACTTCATTTTTTGATCCAGCAGGAGGAGGAGACCCAATTTTATATCAACATTTA-------------------------------------------------------------------------------------------------------------------------------------------------------------------------------------------------
>GWOTX707-18|Brangas coccineifrons|CP Lep 1298|m2322|Brangas coccineifrons|Popayan|La Tetilla|BOLD:ADR8126|
---------------------------------------------------------------TGAGCAGGTATAGTAGGAACATCTCTA---AGAATTTTAATTCGAATAGAGTTAGGTACCCCAGGATCTTTAATTGGGGAT---GATCAAATTTATAATACTATTGTAACAGCTCATGCATTTATTATAATTTTTTTTATAGTTATACCTATTATAATTGGAGGATTTGGAAATTGATTAGTACCTTTAATA---CTTGGAGCCCCTGATATAGCATTCCCACGAATAAATAACATAAGATTTTGGTTATTACCCCCATCTTTAATATTATTAATTTCAAGAAGAATCGTTGAAAATGGAGCAGGAACCGGATGAACAGTTTACCCCCCACTTTCATCTAATATTGCACATAGAGGATCATCAGTTGATTTA---GCTATTTTTTCTTTACATTTAGCAGGTATTTCCTCTATTTTAGGAGCTATTAATTTTATCACAACTATCATTAATATACGAGTTAATAACTTAGCTTTTGATCAAATATCATTATTTATTTGAGCTGTAGGAATTACAGCTTTATTATTATTATTATCTTTACCTGTATTAGCAGGA---GCTATTACTATATTATTAACAGATCGAAACTTAAATACTTCATTTTTTGATCCAGCAGGAGGAGGAGACCCAATTTTATATCAACATTTA-------------------------------------------------------------------------------------------------------------------------------------------------------------------------------------------------
>GWOTX706-18|Ocaria aholiba|CP Lep 1297|m2321|Ocaria aholiba|Popayan|La Tetilla|BOLD:ADI9819|
---------------------------------------ACTTTATATTTTATTTTTGGAATTTGAGCAGGAATATTAGGAACATCTTTA---AGAATTTTAATTCGAATAGAATTAGGGACTCCTGGATCTTTAATTGGAGAT---GATCAAATTTATAATACTATTGTAACAGCTCATGCTTTTATTATAATTTTTTTTATAGTAATACCAATTATAATTGGAGGATTTGGAAACTGATTAGTACCATTAATA---CTTGGAGCACCAGATATAGCATTTCCACGAATAAATAATATAAGATTTTGATTATTACCTCCTTCATTAATATTATTAATTTCAAGAAGAATTGTAGAAAATGGAGCAGGAACAGGATGAACAGTTTACCCACCACTTTCATCTAATATTGCCCATAGAGGATCTTCAGTTGATTTA---GCTATTTTTTCCCTTCATTTAGCAGGTATTTCATCAATTTTAGGAGCTATTAATTTTATTACAACTATTATTAATATACGAGTTAATAATTTATCATTTGATCAATTATCATTATTTATTTGAGCTGTAGGAATTACAGCATTATTATTACTTTTATCATTACCAGTATTAGCAGGA---GCTATTACTATATTATTAACAGATCGAAATTTAAATACATCATTTTTTGATCCTGCAGGAGGAGGAGATCCAATTTTATATCAACATTTA-------------------------------------------------------------------------------------------------------------------------------------------------------------------------------------------------
>GWOTX705-18|Ocaria aholiba|CP Lep 1296|m2320|Ocaria aholiba|Popayan|La Tetilla|BOLD:ADI9819|
---------------------------------------ACTTTATATTTTATTTTTGGAATTTGAGCAGGAATATTAGGAACATCTTTA---AGAATTTTAATTCGAATAGAATTAGGGACTCCTGGATCTTTAATTGGAGAT---GATCAAATTTATAATACTATTGTAACAGCTCATGCTTTTATTATAATTTTTTTTATAGTAATACCAATTATAATTGGAGGATTTGGAAACTGATTAGTACCATTAATA---CTTGGAGCACCAGATATAGCATTTCCACGAATAAATAATATAAGATTTTGATTATTACCTCCTTCATTAATATTATTAATTTCAAGAAGAATTGTAGAAAATGGAGCAGGAACAGGATGAACAGTTTACCCACCACTTTCATCTAATATTGCCCATAGAGGATCTTCAGTTGATTTA---GCTATTTTTTCCCTTCATTTAGCAGGTATTTCATCAATTTTAGGAGCTATTAATTTTATTACAACTATTATTAATATACGAGTTAATAATTTATCATTTGATCAATTATCATTATTTATTTGAGCTGTAGGAATTACAGCATTATTATTACTTTTATCATTACCAGTATTAGCAGGA---GCTATTACTATATTATTAACAGATCGAAATTTAAATACATCATTTTTTGATCCTGCAGGAGGAGGAGATCCAATTTTATATCAACATTTA-------------------------------------------------------------------------------------------------------------------------------------------------------------------------------------------------
>GWOTX704-18|Ocaria aholiba|CP Lep 1295|m2319|Ocaria aholiba|Popayan|La Tetilla|BOLD:ADI9819|
------------------------------------------------------------------------------------------TTAAGAATTTTAATTCGAATAGAATTAGGGACTCCTGGATCTTTAATTGGAGAT---GATCAAATTTATAATACTATTGTAACAGCTCATGCTTTTATTATAATTTTTTTTATAGTAATACCAATTATAATTGGAGGATTTGGAAACTGATTAGTACCATTAATA---CTTGGAGCACCAGATATAGCATTTCCACGAATAAATAATATAAGATTTTGATTATTACCTCCTTCATTAATATTATTAATTTCAAGAAGAATTGTAGAAAATGGAGCAGGAACAGGATGAACAGTTTACCCACCACTTTCATCTAATATTGCCCATAGAGGATCTTCAGTTGATTTA---GCTATTTTTTCCCTTCATTTAGCAGGTATTTCATCAATTTTAGGAGCTATTAATTTTATTACAACTATTATTAATATACGAGTTAATAATTTATCATTTGATCAATTATCATTATTTATTTGAGCTGTAGGAATTACAGCATTATTATTACTTTTATCATTACCAGTATTAGCAGGA---GCTATTACTATATTATTAACAGATCGAAATTTAAATACATCATTTTTTGATCCTGCAGGAGGAGGAGATCCAATTTTATATCAACATTTA-------------------------------------------------------------------------------------------------------------------------------------------------------------------------------------------------
>GWOTX702-18|Ocaria clepsydra|CP Lep 1293|m2317|Ocaria clepsydra|Popayan|La Tetilla|BOLD:ADR4933|
---------------------------------------------TATTTTATTTTTGGAATTTGAGCAGGAATATTAGGAACATCTTTA---AGAATTTTAATTCGAATAGAATTAGGAACACCTGGATCTCTAATTGGAGAT---GATCAAATTTATAATACTATTGTAACAGCTCATGCTTTTATTATAATTTTTTTTATAGTTATACCAATTATAATTGGTGGATTTGGAAATTGATTAGTACCATTAATA---TTAGGAGCTCCTGATATAGCATTTCCACGAATAAATAACATAAGATTTTGATTATTACCCCCATCATTAATATTACTAATTTCAAGAAGAATTGTAGAAAATGGAGCAGGAACAGGATGAACAGTTTACCCCCCACTTTCATCTAATATTGCTCATAGAGGATCATCAGTTGATCTA---GCTATTTTTTCTCTTCATTTAGCAGGTATTTCATCAATTTTAGGAGCTATTAATTTTATTACAACTATCATTAACATACGAATTAATAATTTATCATTTGATCAATTATCATTATTTATCTGAGCTGTAGGAATTACAGCTTTATTACTACTTTTATCATTACCTGTATTAGCAGGA---GCTATTACTATATTATTAACAGATCGAAATTTAAATACATCATTTTTTGACCCAGCA----------------------------------------------------------------------------------------------------------------------------------------------------------------------------------------------------------------------------------
>GWOTX701-18|Thepytus echelta|CP Lep 1292|m2316|Thepytus echelta|Popayan|La Tetilla|BOLD:ADR2329|
---------------------------------------------------------------TGAGCAGGAATATTAGGAACATCTTTA---AGAATCTTAATTCGAATGGAATTAGGAACCCCTGGATCTTTAATTGGAGAT---GACCAAATTTATAATACTATTGTTACAGCTCACGCTTTTATTATAATTTTTTTTATAGTTATGCCTATTATAATTGGAGGGTTTGGAAATTGATTAGTACCATTAATA---TTAGGAGCCCCTGATATAGCTTTCCCTCGAATAAATAATATAAGATTTTGATTGTTACCCCCATCATTAATATTATTAATTTCAAGAAGAATTGTAGAAAATGGAGCAGGAACAGGATGAACAGTTTATCCCCCACTTTCATCAAATATTGCTCATGGAGGGTCATCAGTTGACTTA---GCTATTTTTTCTTTACACCTAGCAGGAATTTCATCTATTTTAGGAGCTATTAATTTTATTACAACTATTATTAATATACGAATTAATAATTTATCTTTTGATCAAATATCATTATTTATTTGAGCAGTAGGAATTACAGCATTATTATTACTATTATCTTTACCGGTTCTAGCTGGA---GCTATTACTATACTATTAACAGATCGTAATTTAAATACTTCTTTTTTTGATCCTGCTGGAGGAGGAGAT----------------------------------------------------------------------------------------------------------------------------------------------------------------------------------------------------------------------
>GWOTX700-18|Thepytus echelta|CP Lep 1291|m2315|Thepytus echelta|Popayan|La Tetilla|BOLD:ADR2329|
---------------------------------------ACTTTATATTTTATTTTTGGAATTTGAGCAGGAATATTAGGAACATCTTTA---AGAATCTTAATTCGAATGGAATTAGGAACCCCTGGATCTTTAATTGGAGAT---GACCAAATTTATAATACTATTGTTACAGCTCACGCTTTTATTATAATTTTTTTTATAGTTATGCCTATTATAATTGGAGGGTTTGGAAATTGATTAGTACCATTAATA---TTAGGAGCCCCTGATATAGCTTTCCCTCGAATAAATAATATAAGATTTTGATTGTTACCCCCATCATTAATATTATTAATTTCAAGAAGAATTGTAGAAAATGGAGCAGGAACAGGATGAACAGTTTATCCCCCACTTTCATCAAATATTGCTCATGGAGGGTCATCAGTTGACTTA---GCTATTTTTTCTTTACACCTAGCAGGAATTTCATCTATTTTAGGAGCTATTAATTTTATTACAACTATTATTAATATACGAATTAATAATTTATCTTTTGATCAAATATCATTATTTATTTGAGCAGTAGGAATTACAGCATTATTATTACTATTATCTTTACCGGTTCTAGCTGGA---GCTATTACTATACTATTAACAGATCGTAATTTAAATACATCTTTTTTTGATCCTGCTGGAGGAGGAGATCCTATTTTATATCAACATTTA-------------------------------------------------------------------------------------------------------------------------------------------------------------------------------------------------
>GWOTX699-18|Strymon sp.|CP Lep 1290|m2314|Strymon sp.|Popayan|La Tetilla|BOLD:ADR4566|
------------------------------------------TTATATTTTATTTTCGGAATTTGAGCAGGAATATTAGGAACTTCTCTA---AGAATTTTAATTCGAATAGAGTTAGGAATTCCAGGATCATTAATTGGAGAT---GATCAAATTTATAATACAATTGTTACAGCTCATGCTTTTATTATAATTTTTTTTATAGTTATACCTATTATAATTGGAGGATTTGGAAATTGATTAGTACCTTTAATA---TTAGGAGCCCCTGATATAGCATTTCCACGAATAAATAATATAAGATTTTGATTATTACCCCCTTCATTAATATTATTAATTTCAAGAAGAATTGTAGAAAATGGAGCAGGAACTGGATGAACAGTTTACCCCCCACTTTCATCTAATATTGCTCATGGAGGCTCTTCAGTTGACTTA---GCTATTTTTTCTCTTCATTTAGCAGGAATTTCCTCAATTTTAGGAGCTATTAATTTTATTACAACTATTATTAATATACGAGTTAATAATTTATCATTTGATCAAATATCTTTATTTATTTGAGCTGTAGGAATTACTGCTTTATTACTCTTATTATCTCTTCCTGTTTTAGCGGGA---GCTATTACTATATTATTAACTGATCGTAATCTCAATACATCTTTTTTTGATCCAGCAGGAGGAGGAGATCCAATTTTATATCAACATTTA-------------------------------------------------------------------------------------------------------------------------------------------------------------------------------------------------
>GWOTX698-18|Contrafacia ahola|CP Lep 1289|m2313|Contrafacia ahola|Popayan|La Tetilla|BOLD:ADR2312|
---------------------------------------ACTTTATATTTTATTTTTGGAATTTGAGCAGGTATATTAGGAACATCTTTA---AGAATTCTAATTCGAATAGAATTAGGTACCCCTGGTTCTTTAATTGGTGAT---GATCAAATTTATAATACTATTGTTACAGCTCATGCTTTTATTATAATTTTTTTTATAGTTATACCTATTATAATTGGAGGATTTGGAAACTGATTAGTACCTTTAATA---TTAGGAGCTCCTGATATAGCATTTCCACGAATAAATAATATAAGATTTTGATTATTACCTCCTTCATTAATATTATTAATTTCAAGAAGAATTGTAGAAAATGGAGCAGGAACAGGATGAACAGTTTATCCCCCACTTTCATCAAATATTGCTCATGGAGGATCCTCAGTTGATTTA---GCCATTTTCTCTTTACATTTAGCAGGTATTTCATCAATTTTAGGAGCTATTAACTTTATTACAACTATTATTAATATACGAGTTAATAATTTATCTTTTGATCAAATATCATTATTTATTTGAGCAGTAGGAATTACAGCATTATTATTATTATTATCCTTACCTGTATTAGCTGGA---GCTATTACTATATTATTAACTGATCGAAATTTAAATACTTCATTTTTTGATCCAGCAGGAGGAGGAGACCCAATCTTATATCAACATTTA-------------------------------------------------------------------------------------------------------------------------------------------------------------------------------------------------
>GWOTX697-18|Contrafacia ahola|CP Lep 1288|m2312|Contrafacia ahola|Popayan|La Tetilla|BOLD:ADR2312|
---------------------------------------ACTTTATATTTTATTTTTGGAATTTGAGCAGGTATATTAGGAACATCTTTA---AGAATTCTAATTCGAATAGAATTAGGTACCCCTGGTTCTTTAATTGGTGAT---GATCAAATTTATAATACTATTGTTACAGCTCATGCTTTTATTATAATTTTTTTTATAGTTATACCTATTATAATTGGAGGATTTGGAAACTGATTAGTACCTTTAATA---TTAGGAGCTCCTGATATAGCATTTCCACGAATAAATAATATAAGATTTTGATTATTACCTCCTTCATTAATATTATTAATTTCAAGAAGAATTGTAGAAAATGGAGCAGGAACAGGATGAACAGTTTATCCCCCACTTTCATCAAATATTGCTCATGGAGGATCCTCAGTTGATTTA---GCCATTTTCTCTTTACATTTAGCAGGTATTTCATCAATTTTAGGAGCTATTAACTTTATTACAACTATTATTAATATACGAGTTAATAATTTATCTTTTGATCAAATATCATTATTTATTTGAGCAGTAGGAATTACAGCATTATTATTATTATTATCCTTACCTGTATTAGCTGGA---GCTATTACTATATTATTAACTGATCGAAATTTAAATACTTCATTTTTTGATCCAGCAGGAGGAGGAGACCCAATCTTATATCAACATTTA-------------------------------------------------------------------------------------------------------------------------------------------------------------------------------------------------
>GWOTX696-18|Erora carla|CP Lep 1287|m2311|Erora carla|Popayan|La Tetilla|BOLD:ADR8728|
---------------------------------------ACTTTATATTTTATTTTTGGAATTTGAGCAGGAATATTAGGGACATCTTTA---AGAATCTTAATTCGAATAGAGTTAGGAACCCCAGGATCTTTAATTGGAGAT---GATCAAATTTATAATACTATTGTAACAGCTCATGCTTTTATTATAATTTTTTTTATAGTAATACCTATCATAATTGGTGGATTTGGAAATTGATTAGTACCTCTAATA---TTAGGAGCTCCAGATATAGCATTCCCACGAATAAATAATATAAGATTTTGATTATTACCTCCTTCATTAATACTATTAATTTCTAGAAGTATTGTAGAAAATGGAGCAGGAACTGGATGAACAGTTTACCCCCCACTTTCATCTAATATCGCTCATAGAGGTTCATCTGTAGATTTA---GCTATTTTTTCTCTTCATTTAGCAGGTATTTCATCTATTATAGGAGCTATTAATTTTATTACAACTATTATTAATATACGAATTAATAATTTAACATTTGATCAAATATCATTATTTATCTGAGCAGTAGGAATCACAGCTCTTTTATTACTTTTATCTTTACCTGTATTAGCAGGA---GCTATTACTATACTATTAACTGATCGAAATTTAAATACCTCATTTTTTGACCCTGCTGGAGGAGGAGATCCAATTTTATACCAACATTTA-------------------------------------------------------------------------------------------------------------------------------------------------------------------------------------------------
>GWOTX695-18|Erora carla|CP Lep 1286|m2310|Erora carla|Popayan|La Tetilla|BOLD:ADR8728|
------------------------------------------------------------------GCAGGAATATTAGGGACATCTTTA---AGAATCTTAATTCGAATAGAGTTAGGAACCCCAGGATCTTTAATTGGAGAT---GATCAAATTTATAATACTATTGTAACAGCTCATGCTTTTATTATAATTTTTTTTATAGTAATACCTATCATAATTGGTGGATTTGGAAATTGATTAGTACCTCTAATA---TTAGGAGCTCCAGATATAGCATTCCCACGAATAAATAATATAAGATTTTGATTATTACCTCCTTCATTAATACTATTAATTTCTAGAAGTATTGTAGAAAATGGAGCAGGAACTGGATGAACAGTTTACCCCCCACTTTCATCTAATATCGCTCATAGAGGTTCATCTGTAGATTTA---GCTATTTTTTCTCTTCATTTAGCAGGTATTTCATCTATTATAGGAGCTATTAATTTTATTACAACTATTATTAATATACGAATTAATAATTTAACATTTGATCAAATATCATTATTTATCTGAGCAGTAGGAATCACAGCTCTTTTATTACTTTTATCTTTACCTGTATTAGCAGGA---GCTATTACTATACTATTAACTGATCGAAATTTAAATACCTCATTTTTTGACCCTGCTGGAGGAGGAGACCCAATTTTATACCAACATTTA-------------------------------------------------------------------------------------------------------------------------------------------------------------------------------------------------
>GWOTX694-18|Erora carla|CP Lep 1285|m2309|Erora carla|Popayan|La Tetilla|BOLD:ADR8728|
[truncated: 1,432,308 more chars]
